# Supplementary material for: Development and Evaluation of the Ancestry Informative Marker Panel of the VISAGE Basic Tool
Source: Genes (Basel). 2021 Aug 22;12(8):1284. doi: 10.3390/genes12081284 (PMC8391248; doi:10.3390/genes12081284)
Supplement: Supplementary file 1 [file genes-12-01284-s001.zip]

Archive with 11 entries (10 files):
- BT Supplementary Files and Figs/
- BT Supplementary Files and Figs/Supplementary Figure S1.pdf
- BT Supplementary Files and Figs/Supplementary Figure S2.pdf
- BT Supplementary Files and Figs/Supplementary Figure S3.pdf
- BT Supplementary Files and Figs/Supplementary Figure S4.pdf
- BT Supplementary Files and Figs/Supplementary File S1.xlsx
- BT Supplementary Files and Figs/Supplementary File S2.xlsx
- BT Supplementary Files and Figs/Supplementary File S3.xlsx
- BT Supplementary Files and Figs/Supplementary File S4.xlsx
- BT Supplementary Files and Figs/Supplementary File S5.xlsx
- BT Supplementary Files and Figs/Supplementary Table S1.xlsx
