# Supplementary material for: Development and Evaluation of the Ancestry Informative Marker Panel of the VISAGE Basic Tool
Source: Genes (Basel). 2021 Aug 22;12(8):1284. doi: 10.3390/genes12081284 (PMC8391248; doi:10.3390/genes12081284)
Supplement: Supplementary file 1 [file genes-12-01284-s001.zip › BT Supplementary Files and Figs/Supplementary File S1.xlsx]

## Sheet: Supplementary File S1
Supplementary File S1	Allele frequency estimates in seven population groups for the 115 ancestry SNPs of BT. Allele frequencies are calculated from the standardised reference dataset of 1000 Genomes YRI, CEU, CHB, GIH plus HGDP-CEPH OCE, AME. Middle East allele frequencies (ME) are included for completeness, based on the three HGDP-CEPH Israeli Druze, Bedouin and Palestinian populations. TRI: tri-allelic SNPs.
					TRI																	TRI							TRI				TRI			TRI								TRI		TRI
7 group grid of 1000 Genomes YRI, CEU,		SNP:	rs12142199	rs434504	rs776912	rs12130799	rs2139931	rs3737576	rs2814778	rs4657449	rs2227203	rs7531501	rs1834619	rs1796048	rs3827760	rs7570971	rs1371048	rs16830500	rs10497191	rs7568054	rs2302013	rs1169671	rs862500	rs984038	rs12629908	rs12498138	rs820371	rs10012227	rs4540055	rs1229984	rs1757928	rs870347	rs975073	rs16891982	rs26951	rs7736783	rs26247	rs10079352	rs39897	rs4308478	rs4959270	rs12203115	rs2503770	rs6933094	rs2180052	rs10257378	rs756913	rs917115	rs2471552
CHB, GIH plus HGDP-CEPH OCE, AME, ME		Chr:	1	1	1	1	1	1	1	1	1	1	2	2	2	2	2	2	2	2	2	3	3	3	3	3	3	4	4	4	4	5	5	5	5	5	5	5	5	5	6	6	6	6	6	7	7	7	7
		Position GRCh37	1249187	4815477	10847784	55663372	84590527	101709563	159174683	165465281	172879023	234338303	17901485	97643576	109513601	135837906	145753166	152814129	158667217	190497896	242393658	10222955	64272649	65762252	120522716	121459589	123404711	18637315	38803255	100239319	130022161	6845035	23239056	33951693	59759657	82402869	106804363	117494640	131436896	136334314	457748	36490733	110266415	150297603	170589989	19613796	24539772	28172586	45977173
		Position GRCh38	1313807	4755417	10787727	55197699	84124844	101244007	159204893	165496044	172909883	234202557	17720218	96977839	108897145	135080336	144995599	151957615	157810705	189633170	241454243	10181271	64286973	65776577	120803869	121740742	123685864	18635692	38801634	99318162	129101006	6844922	23238947	33951588	60463830	83107050	107468662	118158945	132101203	136998625	457748	36522956	109945212	149976467	170280901	19574173	24500153	28132967	45937574
			1	2	3	4	5	6	7	8	9	10	11	12	13	14	15	16	17	18	19	20	21	22	23	24	25	26	27	28	29	30	31	32	33	34	35	36	37	38	39	40	41	42	43	44	45	46	47
1	African	NA18486	GG	AA	CC	AA	AA	TT	CC	GG	CC	AA	GG	TT	AA	AA	GG	CT	TT	AA	AA	GT	TT	CT	GG	GG	TT	GG	CC	CC	AC	AA	CC	CC	CC	TT	AG	AA	CC	TT	CC	AA	TT	CC	GG	CC	AA	CC	TT
2	African	NA18488	AG	AA	CC	AA	AA	TT	CC	AG	CC	AA	GG	TT	AA	AA	GT	TT	TT	AA	AA	CG	TT	TT	GG	GG	TT	GG	CC	CC	CC	AA	CC	CC	CC	TT	GG	AG	CC	CT	CC	AA	TT	AA	AA	CT	AA	CC	CT
3	African	NA18489	GG	AA	CC	AA	AA	TT	CC	GG	CC	AA	GG	TT	AA	AA	GT	TT	TT	AA	AA	CG	AA	CT	GG	GG	TT	AG	CC	CC	AC	AA	AC	CC	CC	AT	AG	AA	CC	CT	CC	AA	TT	CC	GG	CC	AA	CT	CT
4	African	NA18498	GG	AA	AT	AA	AA	TT	CC	GG	CC	AA	GG	TT	AA	AA	GG	TT	TT	AA	AA	CT	AT	CC	GG	GG	TT	GG	CT	CC	CC	AA	AT	CC	CC	AT	AG	AG	TT	CT	CC	AA	TT	AA	GG	CT	AA	CT	TT
5	African	NA18499	GG	AG	TT	AA	AA	TT	CC	GG	CC	AA	GG	TT	AA	AA	GG	TT	TT	AG	AA	CT	TT	CT	GG	GG	TT	GG	CT	CC	CC	AA	CC	CC	CC	TT	GG	AA	TT	TT	CC	AA	TT	AC	GG	AC	AA	CC	TT
6	African	NA18501	GG	AA	CC	AA	AA	TT	CC	GG	CC	AA	GG	TT	AA	AA	GG	CT	TT	AA	AA	TT	AT	CT	GG	GG	TT	GG	CT	CC	AC	AA	CC	CC	CC	GT	AG	AA	CC	TT	CC	AA	TT	AC	GG	AC	AA	CC	CT
7	African	NA18502	GG	AA	TT	AA	AG	TT	CC	GG	CC	AA	GG	TT	AA	AA	GT	TT	TT	AA	AA	CT	TT	TT	GG	GG	TT	GG	CC	CC	AC	AA	AC	CC	CC	TT	GG	AA	CT	TT	CC	AA	AT	CT	GG	CC	AA	CC	TT
8	African	NA18504	GG	AG	CC	AA	AA	TT	CC	GG	CC	AA	GG	TT	AA	AA	GG	TT	TT	AA	AA	CC	TT	CC	GG	GG	TT	AG	TT	CC	CC	AA	AT	CC	CC	GT	AA	AA	CC	CT	AC	AA	TT	AC	GG	TT	AA	CT	TT
9	African	NA18505	GG	AG	CC	AA	AA	TT	CC	GG	CC	AA	GG	TT	AA	AA	GG	TT	TT	AA	AA	CG	TT	TT	GG	GG	TT	GG	TT	CC	CC	AA	AC	CC	CC	AG	AA	AA	CC	TT	CC	AA	TT	AC	GG	CT	AA	CC	TT
10	African	NA18507	GG	AG	CC	AA	AG	TT	CC	AG	CC	AA	GG	TT	AA	AA	GT	TT	TT	AA	AA	CC	TT	CT	GG	GG	TT	GG	AT	CC	AA	AA	AC	CC	CC	TT	AG	AA	CC	CC	AC	AA	TT	AA	GG	TT	AA	CT	TT
11	African	NA18508	GG	AA	CT	AA	AA	TT	CC	GG	CC	AA	GG	TT	AA	AA	GT	TT	CT	AA	AA	CG	AT	CC	GG	GG	TT	GG	CC	CC	AC	AA	AA	CC	CC	AT	AA	AA	CC	TT	CC	AA	TT	CC	GG	CT	AA	CT	TT
12	African	NA18510	AG	AG	CC	AA	AA	TT	CC	GG	CC	GG	GG	TT	AA	AA	TT	TT	CT	AA	AA	GT	TT	CT	GG	GG	TT	GG	CC	CC	AC	AA	AC	CC	CC	TT	AG	AA	CC	CT	CC	AA	TT	AC	GG	AA	AA	CC	TT
13	African	NA18511	GG	AG	AT	AA	AA	TT	CC	GG	CC	AA	GG	TT	AA	AA	GT	TT	TT	AA	AA	CG	AT	CC	GG	GG	TT	GG	CT	CC	AC	AA	AC	CC	CC	AG	GG	AA	CC	CT	AC	AA	TT	AC	GG	TT	AA	CC	TT
14	African	NA18516	GG	AA	AC	AA	AA	TT	CC	GG	CC	AA	GG	CT	AA	AA	GG	TT	TT	AA	AA	CG	AT	CC	GG	GG	TT	GG	TT	CC	AC	AA	AA	CC	CC	TT	AA	AA	CC	CT	AC	AA	TT	CC	AG	TT	AA	CT	TT
15	African	NA18517	GG	AA	CT	AA	AA	TT	CC	GG	CC	AG	GG	TT	AA	AA	GT	TT	TT	AA	AA	CT	TT	CT	AG	GG	TT	GG	TT	CC	CC	AA	AC	CC	CC	AA	AG	AA	CT	TT	CC	AA	TT	AC	AG	TT	AA	CT	TT
16	African	NA18519	GG	AA	CT	AA	AA	TT	CC	GG	CC	AG	GG	TT	AA	AA	GG	TT	CT	AA	AA	CG	AT	CC	GG	GG	TT	GG	CT	CC	AC	AA	CC	CC	CC	TT	AG	AA	CT	TT	AC	AA	TT	AC	AG	CC	AA	CT	TT
17	African	NA18520	GG	AG	CC	AA	AA	TT	CC	GG	CC	AA	GG	TT	AA	AA	GG	TT	TT	AA	AA	CC	TT	TT	GG	GG	TT	GG	CT	CC	AC	AA	AC	CC	CC	TT	AA	AA	CC	TT	CC	AA	TT	AC	GG	CC	AA	CT	TT
18	African	NA18522	GG	AG	CC	AA	AA	TT	CC	GG	CC	AA	GG	CT	AA	AA	GG	TT	TT	AA	AA	CT	TT	TT	GG	GG	TT	GG	CC	CC	AC	AA	CC	CC	CC	AT	AG	AA	CC	CT	CC	AA	TT	AA	AG	AC	AA	CT	TT
19	African	NA18523	GG	AG	CC	AA	AA	TT	CC	GG	CC	AA	GG	TT	AA	AA	GG	TT	TT	AA	AA	CG	TT	TT	GG	GG	TT	AG	AC	CC	AA	AC	CC	CC	CC	GT	AG	AA	CT	CT	AA	AA	TT	CC	GG	CT	AA	CT	CT
20	African	NA18853	GG	GG	CT	AA	AA	TT	CC	AG	CC	AA	GG	TT	AA	AA	GG	CT	TT	AA	AA	CT	AT	CT	AG	GG	TT	GG	TT	CC	CC	AA	CC	CC	CC	AT	AG	AA	CC	CT	AC	AA	TT	AC	GG	TT	AA	CT	TT
21	African	NA18856	GG	AA	CT	AA	AG	TT	CC	GG	CC	AA	GG	TT	AA	AA	GG	TT	TT	AA	AA	GG	AT	CC	GG	GG	TT	GG	CT	CC	CC	AA	CC	CC	CC	AG	AA	AA	CC	CT	AA	AA	TT	AA	GG	CC	AA	CC	TT
22	African	NA18858	GG	AA	CC	AA	AA	TT	CC	AG	CC	AA	GG	TT	AA	AA	GG	TT	TT	AA	AA	GG	TT	CT	GG	GG	TT	GG	CT	CC	AA	AA	CC	CC	CC	TT	AG	AA	CT	TT	CC	AA	TT	AA	AG	CC	AG	CT	TT
23	African	NA18861	GG	AA	CT	AA	AA	TT	CC	GG	CC	AA	GG	CT	AA	AA	GT	TT	TT	AA	AA	CG	TT	TT	GG	GG	TT	GG	CT	CC	CC	AA	AT	CC	CC	AT	AA	AA	CC	TT	CC	AA	TT	AC	AG	CT	AA	CC	TT
24	African	NA18864	GG	AA	AC	AA	AG	TT	CC	GG	CC	AA	GG	TT	AA	AA	GG	TT	TT	AA	AA	TT	TT	CT	GG	GG	TT	GG	CT	CC	AC	AA	CC	CC	CC	AT	GG	AA	CC	TT	AC	AA	TT	CC	GG	TT	AA	CC	TT
25	African	NA18865	GG	AA	CC	AA	AA	TT	CT	GG	CC	AA	GG	TT	AA	AA	GG	TT	TT	AA	AA	GT	AT	CT	GG	GG	TT	GG	CT	CC	AC	AA	AC	CC	CC	GG	GG	AA	CC	TT	CC	AA	TT	AA	GG	CC	AA	CC	CT
26	African	NA18867	GG	GG	CC	AA	AA	TT	CC	GG	CC	AA	GG	TT	AA	AA	GG	TT	TT	AA	AA	CT	TT	TT	GG	GG	TT	GG	CT	CC	CC	AA	AT	CC	CC	GT	AG	AA	CT	TT	CC	AA	TT	CT	AG	CC	AG	CC	TT
27	African	NA18868	GG	AA	CC	AA	AA	TT	CC	GG	CC	AA	GG	TT	AA	AA	GG	TT	TT	AA	AA	CC	TT	TT	GG	GG	TT	GG	CT	CC	CC	AA	AT	CC	CC	AT	GG	AA	CC	TT	CC	AA	TT	CC	AG	CT	AG	CC	TT
28	African	NA18870	GG	AG	CC	AA	AA	TT	CC	GG	CC	AA	GG	TT	AA	AA	GT	TT	TT	AA	AA	CG	TT	CT	GG	GG	TT	GG	CT	CC	CC	AC	CC	CC	CC	TT	AG	AA	CC	TT	AC	AA	TT	CC	GG	AA	AA	CC	TT
29	African	NA18871	GG	AA	CT	AA	AA	TT	CC	GG	CC	AA	GG	TT	AA	AA	GT	TT	TT	AA	AA	CG	TT	CT	GG	GG	TT	GG	CC	CC	AC	AA	CC	CC	CT	TT	AG	AA	TT	TT	AC	AA	TT	AC	GG	CT	AG	CT	TT
30	African	NA18873	GG	AG	CT	AA	AA	TT	CC	GG	CC	AA	GG	TT	AA	AA	GG	TT	TT	AA	AA	GT	TT	CT	GG	GG	TT	AG	TT	CC	AC	AA	AC	CC	CC	TT	AA	AA	CC	TT	CC	AA	TT	CC	GG	TT	AA	CC	TT
31	African	NA18874	GG	AA	AC	AA	AA	TT	CC	AG	CC	AA	GG	TT	AA	AA	GG	TT	TT	AA	AA	CC	TT	TT	GG	GG	TT	GG	CT	CC	AC	AA	AC	CC	CC	TT	AA	AA	CC	CT	CC	AA	TT	AC	AG	AT	AA	CC	TT
32	African	NA18876	GG	AG	CT	AA	AA	TT	CC	GG	CC	AA	GG	TT	AA	AA	GG	TT	TT	AA	AA	CT	AT	TT	GG	GG	TT	GG	CC	CC	AC	AA	AC	CC	CC	TT	AG	AA	CC	TT	CC	AA	TT	AC	GG	CC	AG	CC	TT
33	African	NA18877	GG	AG	CC	AA	GG	TT	CC	GG	CC	AA	GG	TT	AA	AA	GG	TT	TT	AA	AA	TT	AT	CT	GG	GG	TT	AA	CT	CC	CC	AA	AT	CC	CC	AA	AG	AA	CT	TT	CC	AA	TT	CC	GG	CT	AA	CC	TT
34	African	NA18878	GG	GG	CC	AA	AA	TT	CC	GG	CC	AA	GG	TT	AA	AA	GG	TT	TT	AA	AA	GT	TT	CT	GG	GG	CT	AG	CC	CC	CC	AA	AC	CC	CC	TT	AG	AA	CT	CT	AC	AA	AT	CC	GG	CT	AA	CC	TT
35	African	NA18879	GG	AA	CC	AA	AA	TT	CC	GG	CC	AA	GG	TT	AA	AA	GG	TT	TT	AA	AA	CT	TT	CT	GG	GG	TT	GG	AT	CC	CC	AA	AC	CC	CC	AA	AG	AA	CC	TT	CC	AA	TT	CC	GG	CC	AA	CC	TT
36	African	NA18881	AG	AA	CT	AA	AG	TT	CC	GG	CC	AA	GG	TT	AA	AA	GG	TT	TT	AA	AA	GG	AT	CC	GG	GG	TT	GG	CT	CC	CC	AA	CC	CC	CC	GT	GG	AA	CT	CT	CC	AA	AT	AC	AG	TT	AA	CC	CT
37	African	NA18907	GG	AA	CC	AA	AA	TT	CC	GG	CC	AA	GG	TT	AA	AA	GG	TT	TT	AA	AA	GT	TT	TT	GG	GG	TT	GG	CT	CC	CC	AA	CT	CC	CC	AG	GG	AA	CT	TT	CC	AA	AT	CC	GG	CT	AA	CC	TT
38	African	NA18908	GG	AA	CT	AA	AA	TT	CC	AG	CC	AA	GG	TT	AA	AA	GG	TT	TT	AA	AA	CC	TT	TT	GG	GG	TT	GG	TT	CC	CC	AA	CT	CC	CC	AG	AA	AA	CC	CC	CC	AA	TT	CC	GG	TT	AA	CC	TT
39	African	NA18909	GG	AA	CC	AA	AA	TT	CC	GG	CC	AA	GG	TT	AA	AA	GG	TT	CT	AA	AA	CC	TT	TT	GG	GG	TT	GG	CT	CC	AA	AA	AC	CC	CC	AT	AG	AA	CC	TT	AC	AA	TT	CT	GG	AC	AA	CT	TT
40	African	NA18910	GG	AG	CT	AA	AG	TT	CC	GG	CC	AA	GG	TT	AA	AA	GT	CT	TT	AA	AA	CT	TT	TT	AG	GG	TT	GG	TT	CC	AC	AA	AT	CC	CC	AT	AG	AA	CC	TT	CC	AA	AT	CC	GG	CT	AA	CT	TT
41	African	NA18912	GG	AA	CC	AA	AA	TT	CC	AG	CT	AA	GG	TT	AA	AA	GG	TT	TT	AA	AA	CT	TT	CT	GG	GG	CT	GG	CC	CC	CC	AA	AC	CC	CC	AA	AA	AA	CC	TT	CC	AA	AT	AC	GG	CT	AA	CC	TT
42	African	NA18915	GG	AG	CT	AA	AA	TT	CC	GG	CC	AA	GG	TT	AA	AA	GT	TT	TT	AA	AA	GT	AT	CT	GG	GG	TT	AG	CT	CC	CC	AA	AC	CC	CC	GT	AG	AA	CT	TT	AC	AA	TT	AC	GG	CT	AA	CC	TT
43	African	NA18916	GG	AA	CT	AA	AA	TT	CC	GG	CC	AA	GG	TT	AA	AA	GG	TT	TT	AA	AA	CG	AT	CT	AG	GG	TT	GG	CC	CC	AC	AA	AC	CC	CC	TT	AG	AA	CT	TT	CC	AA	AT	AC	AA	CT	AA	CC	TT
44	African	NA18917	GG	AA	CC	AA	AA	TT	CC	GG	CC	AG	GG	TT	AA	AA	GG	TT	TT	AA	AA	TT	TT	TT	GG	GG	TT	AG	CT	CC	AC	AA	AC	CC	CC	GT	GG	AA	CT	CT	CC	AA	TT	CC	GG	CC	AA	CC	TT
45	African	NA18923	GG	AA	CC	AA	AG	TT	CC	GG	CC	AG	GG	TT	AA	AA	GT	TT	TT	AA	AA	CT	TT	CT	GG	GG	TT	AG	CT	CC	AA	AC	CC	CC	CC	TT	AA	AA	CC	TT	CC	AA	TT	CC	AG	CT	AA	CT	TT
46	African	NA18924	GG	AA	CC	AA	AA	TT	CC	GG	CC	AA	GG	TT	AA	AA	GG	TT	TT	AA	AA	GT	TT	TT	GG	GG	TT	AA	TT	CC	AA	AA	CT	CC	CC	GT	AA	AA	CT	CT	CC	AA	TT	CC	GG	CT	AA	CC	TT
47	African	NA18933	GG	AA	CC	AA	AG	TT	CC	GG	CC	AA	GG	TT	AA	AA	GT	TT	TT	AA	AA	GT	TT	TT	GG	GG	TT	AG	CT	CC	AC	AA	CC	CC	CC	GT	AA	AA	CC	CT	AC	AA	TT	AC	GG	TT	AG	CC	TT
48	African	NA18934	GG	AA	CT	AA	AA	TT	CC	GG	CC	AA	GG	CT	AA	AA	GG	TT	TT	AA	AA	CT	TT	CC	GG	GG	TT	GG	CT	CC	CC	AA	CC	CC	CC	AG	AA	AA	CC	CT	AA	AA	AT	CC	AG	CT	AA	CC	CT
49	African	NA19092	GG	AA	CC	AA	AA	CT	CC	GG	CC	AA	GG	TT	AA	AA	GG	TT	TT	AA	AA	CC	TT	CT	AG	GG	TT	GG	AC	CC	AA	AA	AC	CC	CC	TT	AA	AA	CC	TT	CC	AA	AT	AC	GG	AT	AA	CC	TT
50	African	NA19093	AG	AA	AC	AA	AA	TT	CC	GG	CT	AA	GG	TT	AA	AA	TT	TT	TT	AA	AA	CG	AT	CT	GG	GG	TT	GG	CC	CC	CC	AA	AC	CC	CC	AA	AG	AA	CT	CC	CC	AA	TT	CC	GG	CT	AA	CT	TT
51	African	NA19095	GG	AA	CT	AA	AA	TT	CC	AA	CC	AA	GG	TT	AA	AA	GG	CT	TT	AA	AA	GT	TT	TT	GG	GG	TT	GG	AT	CC	AA	AA	AA	CC	CC	AT	AA	AA	CC	CC	CC	AA	AT	AC	AG	TT	AA	CT	TT
52	African	NA19096	GG	AA	CT	AA	AA	TT	CC	GG	CC	AG	GG	TT	AA	AA	GT	TT	TT	AA	AA	GG	TT	CT	GG	GG	TT	GG	TT	CC	AA	AA	AC	CC	CC	AA	GG	AA	CC	CT	AC	AA	TT	AC	AG	CT	AA	CT	TT
53	African	NA19098	GG	AG	CC	AA	AA	TT	CC	GG	CC	AA	GG	TT	AA	AA	GG	TT	TT	AA	AA	CG	TT	TT	AG	GG	TT	GG	CC	CC	AC	AA	AA	CC	CC	TT	GG	AA	CC	TT	CC	AA	AT	CC	GG	CC	AA	CC	CT
54	African	NA19099	GG	AA	AC	AA	AA	TT	CC	GG	CC	AA	GG	TT	AA	AA	GG	TT	TT	AA	AA	CT	TT	CT	GG	GG	TT	GG	CC	CC	AC	AA	AC	CC	CC	TT	AA	AA	CC	TT	CC	AA	TT	CC	GG	CT	AA	CT	TT
55	African	NA19102	GG	AA	CC	AA	AA	TT	CC	GG	CC	AA	GG	TT	AA	AA	GG	TT	TT	AA	AA	CG	TT	TT	AG	GG	TT	GG	CT	CC	AC	AA	CT	CC	CC	AT	AA	AA	CC	TT	AA	AA	TT	CC	GG	TT	AA	CC	TT
56	African	NA19107	GG	AA	CC	AA	AG	CT	CC	GG	CC	AA	GG	TT	AA	AA	GG	TT	TT	AA	AA	CT	TT	TT	GG	GG	TT	GG	AC	CC	AC	AA	AC	CC	CC	AT	GG	AA	CT	TT	CC	AA	TT	CC	GG	CT	AA	CT	TT
57	African	NA19108	GG	AA	CT	AA	AA	TT	CC	GG	CC	AG	GG	CT	AA	AA	GG	TT	TT	AA	AA	CG	TT	CT	GG	GG	TT	GG	TT	CC	AC	AA	AC	CC	CC	AA	AG	AA	CC	CT	CC	AA	TT	CC	GG	CT	AA	CT	TT
58	African	NA19113	GG	AG	CT	AA	AA	TT	CC	GG	CC	AA	GG	CT	AA	AA	GG	TT	TT	AA	AA	CC	TT	TT	GG	GG	TT	GG	CC	CC	CC	AA	AC	CC	CC	AA	AG	AA	CC	CC	CC	AA	TT	AA	AG	CT	AA	CT	CT
59	African	NA19114	GG	AA	CC	AA	AA	TT	CC	GG	CT	AA	GG	TT	AA	AA	GG	TT	TT	AA	AA	CC	TT	CC	GG	GG	TT	GG	TT	CC	AC	AA	AC	CC	CC	AT	AG	AA	CT	CT	AA	AA	TT	AA	GG	TT	AA	CT	CT
60	African	NA19116	GG	AA	CT	AA	AA	TT	CC	GG	CC	AA	GG	TT	AA	AA	GG	CT	TT	AA	AA	TT	TT	CC	AG	GG	TT	GG	CC	CC	AC	AA	AA	CC	CC	AT	AG	AA	CC	CT	AC	AA	TT	CC	GG	TT	AA	CC	CT
61	African	NA19117	GG	AA	CC	AA	AG	TT	CC	GG	CC	AA	GG	TT	AA	AA	GG	TT	TT	AA	AA	GT	TT	CC	GG	GG	TT	GG	CT	CC	CC	AA	AC	CC	CC	AT	AA	AA	CC	TT	CC	AA	TT	AA	GG	TT	AG	CC	TT
62	African	NA19118	GG	AG	CC	AA	AA	TT	CC	GG	CC	AA	GG	TT	AA	AA	GT	CT	TT	AA	AA	CC	TT	CC	GG	GG	TT	AG	CT	CC	AC	AA	CC	CC	CC	AT	AG	AA	CC	CT	CC	AA	TT	AC	GG	TT	AA	CC	TT
63	African	NA19119	GG	AA	CT	AA	AA	CT	CC	GG	CC	AA	GG	TT	AA	AA	GT	TT	TT	AA	AA	CT	TT	TT	GG	GG	TT	GG	TT	CC	AC	AA	AC	CC	CC	AT	AG	AA	CC	CT	CC	AA	AT	AC	GG	CT	GG	CC	TT
64	African	NA19121	GG	AG	CC	AA	AG	TT	CC	GG	CC	AG	GG	TT	AA	AA	GG	TT	TT	AA	AA	TT	TT	CC	AA	GG	TT	AG	AT	CC	AC	AA	CT	CC	CC	TT	AG	AA	CT	CT	AC	AA	TT	AC	GG	CT	AA	CC	TT
65	African	NA19129	GG	AA	CC	AA	AA	TT	CC	GG	CC	AA	GG	TT	AA	AA	GG	CT	TT	AA	AA	CC	TT	CT	AG	GG	TT	GG	TT	CC	CC	AA	AA	CC	CC	TT	AG	AA	CC	TT	CC	AA	TT	CC	GG	TT	AA	CC	TT
66	African	NA19130	GG	AA	CC	AA	AG	TT	CC	AG	CC	AA	GG	TT	AA	AA	GG	TT	TT	AA	AA	CT	TT	CT	AG	GG	TT	GG	AC	CC	AC	AA	AT	CC	CC	TT	AG	AA	CT	TT	AC	AA	TT	AC	GG	TT	AA	CC	TT
67	African	NA19131	GG	AG	CC	AA	AA	TT	CC	GG	CC	AA	GG	TT	AA	AA	GT	TT	TT	AA	AA	CT	TT	TT	GG	GG	TT	GG	CT	CC	AA	AA	AC	CC	CC	AT	AA	AA	CC	CT	CC	AA	TT	CC	GG	AC	AA	CT	TT
68	African	NA19137	GG	AA	CC	AA	AA	TT	CC	GG	CC	AA	GG	TT	AA	AA	TT	TT	CT	AA	AA	GT	TT	CT	AG	GG	TT	GG	CT	CC	AC	AC	CC	CC	CC	TT	AA	AA	CC	CT	CC	AA	TT	CC	GG	AC	AA	CT	TT
69	African	NA19138	GG	AG	CC	AA	AA	TT	CC	GG	CC	AA	GG	TT	AA	AA	GT	TT	TT	AA	AA	CG	AT	CC	GG	GG	CT	GG	AC	CC	CC	AC	AC	CC	CC	AT	GG	AA	CT	TT	CC	AA	TT	CC	AG	CC	AA	CC	CT
70	African	NA19141	GG	AA	CC	AA	AA	TT	CC	GG	CC	AG	GG	TT	AA	AA	GT	TT	TT	AA	AA	TT	TT	CT	GG	GG	TT	GG	CC	CC	CC	AA	AC	CC	CC	TT	AG	AA	CC	CT	CC	AA	TT	AC	GG	CT	AA	CT	TT
71	African	NA19143	GG	AA	CC	AA	AA	TT	CC	GG	CC	AA	GG	TT	AA	AA	GG	TT	TT	AA	AA	CC	TT	CT	GG	GG	TT	AG	CT	CC	AC	AA	CC	CC	CC	TT	GG	AA	CC	CC	CC	AA	AT	CC	GG	CC	AA	CC	TT
72	African	NA19144	GG	AG	CC	AA	AA	TT	CC	GG	CC	AA	GG	TT	AA	AA	GT	TT	TT	AA	AA	CT	TT	CC	GG	GG	TT	GG	CT	CC	CC	AA	CC	CC	CC	AG	AA	AA	CC	CT	CC	AA	TT	CC	AG	CT	AA	CC	TT
73	African	NA19146	GG	AG	CC	AA	AG	TT	CC	AG	CC	AA	GG	TT	AA	AA	GG	TT	TT	AA	AA	CC	TT	CC	GG	GG	TT	GG	CT	CC	CC	AA	AC	CC	CC	TT	AA	AA	CC	TT	AC	AA	TT	AC	GG	CT	AA	CC	TT
74	African	NA19147	AG	AA	CC	AA	AG	TT	CC	GG	CC	AA	GG	TT	AA	AA	GG	TT	TT	AA	AA	CC	TT	TT	GG	GG	TT	GG	CT	CC	CC	CC	CC	CC	CC	TT	AA	AA	CC	TT	CC	AA	TT	CC	GG	TT	AG	CC	CT
75	African	NA19149	GG	GG	CC	AA	AA	TT	CC	GG	CC	AA	GG	TT	AA	AA	GG	TT	TT	AA	AA	CG	TT	TT	GG	GG	TT	AG	CT	CC	AA	AA	AC	CC	CC	AT	GG	AG	CC	TT	CC	AA	TT	AA	GG	AC	AA	CC	TT
76	African	NA19152	GG	AG	CC	AA	AA	TT	CC	AG	CC	AA	GG	TT	AA	AA	GT	TT	TT	AA	AA	GT	AT	CT	GG	GG	TT	AG	CT	CC	AC	AA	CC	CC	CC	AT	AG	AA	CT	CT	CC	AA	TT	AC	GG	CC	AA	CT	TT
77	African	NA19153	GG	AA	CT	AA	AA	TT	CC	AG	CC	AA	GG	TT	AA	AA	GG	TT	TT	AA	AA	CG	TT	CC	GG	GG	TT	AG	CT	CC	AC	AA	AC	CC	CC	AA	AA	AA	CT	TT	CC	AA	TT	CC	GG	CC	AA	CT	TT
78	African	NA19159	GG	AA	CC	AA	AA	TT	CC	GG	CC	AA	GG	TT	AA	AA	GT	TT	TT	AA	AA	GT	AT	CT	GG	GG	TT	GG	TT	CC	CC	AC	AC	CC	CC	TT	AG	AA	CC	TT	CC	AA	AT	AA	AG	CC	AA	CC	TT
79	African	NA19160	GG	AA	CC	AA	AA	TT	CC	GG	CC	AA	GG	TT	AA	AA	GT	TT	TT	AA	AA	CT	TT	CT	AG	GG	TT	GG	AC	CC	AC	AA	CC	CC	CC	AT	AA	AA	CC	CT	CC	AA	TT	CC	GG	CT	AA	CC	TT
80	African	NA19171	GG	AA	CC	AA	AA	TT	CC	GG	CC	AA	GG	TT	AA	AA	GG	TT	TT	AA	AA	CC	TT	CT	GG	GG	TT	GG	CC	CC	AC	AA	CT	CC	CC	AT	AA	AA	CC	TT	CC	AA	TT	CC	GG	TT	AA	CC	TT
81	African	NA19172	GG	AG	CT	AA	AA	TT	CC	GG	CC	AA	GG	TT	AA	AA	GG	TT	TT	AA	AA	GT	TT	CC	GG	GG	TT	GG	CT	CC	CC	AA	CC	CC	CC	AT	AG	AA	CC	CT	AC	AA	AT	AC	GG	CC	AA	CC	TT
82	African	NA19175	GG	AG	CC	AA	AA	TT	CC	GG	CC	AA	GG	CT	AA	AA	GG	TT	TT	AA	AA	CT	TT	CT	GG	GG	TT	GG	AC	CC	CC	AA	CC	CC	CC	AG	AG	AA	CT	CT	AA	AA	TT	AC	GG	TT	AA	CT	TT
83	African	NA19184	GG	AA	AC	AA	AG	TT	CC	GG	CC	AA	GG	TT	AA	AA	GG	TT	TT	AA	AA	CT	AA	CT	GG	GG	TT	GG	CT	CC	AC	AA	CT	CC	CC	AT	AA	AA	CC	CT	AC	AA	TT	CC	AG	CT	AA	CT	TT
84	African	NA19185	GG	AA	CC	AA	AA	TT	CC	GG	CC	AA	GG	TT	AA	AA	GG	TT	TT	AA	AA	CT	TT	TT	GG	GG	TT	GG	CT	CC	AA	AA	AC	CC	CC	TT	AG	AA	CT	CC	CC	AA	TT	AA	AG	CT	AA	CC	TT
85	African	NA19189	GG	AA	CT	AA	AA	TT	CC	GG	CC	AA	GG	TT	AA	AA	GG	TT	TT	AA	AA	CG	TT	TT	GG	GG	TT	GG	CC	CC	AA	AA	AC	CC	CC	TT	AG	AA	CC	TT	AC	AA	TT	AC	GG	AC	AA	CC	TT
86	African	NA19190	GG	AA	CC	AA	AA	TT	CC	GG	CC	AA	GG	TT	AA	AA	GG	TT	TT	AA	AA	CC	AT	CC	AG	GG	TT	AG	AC	CC	AC	AA	CC	CC	CC	TT	AG	AA	CT	CT	CC	AA	AT	AA	GG	CT	AA	CT	TT
87	African	NA19197	GG	AG	CC	AA	AA	TT	CC	AG	CC	AA	GG	TT	AA	AA	GG	TT	TT	AA	AA	TT	AT	CT	GG	GG	TT	GG	AC	CC	AC	AA	CT	CC	CC	TT	GG	AG	CT	CT	AC	AA	TT	CT	GG	CC	AA	CT	TT
88	African	NA19198	GG	AA	CT	AA	AA	TT	CC	GG	CC	AA	GG	TT	AA	AA	GT	TT	TT	AA	AA	TT	TT	CC	GG	GG	TT	AG	CT	CC	CC	AA	AC	CC	CC	AT	AA	AA	CC	CT	CC	AA	TT	CC	GG	CT	AA	CT	TT
89	African	NA19200	GG	AA	CC	AA	AA	TT	CC	GG	CC	AA	GG	TT	AA	AA	GG	TT	TT	AA	AA	CT	AT	CT	GG	GG	TT	GG	AC	CC	AC	AA	AC	CC	CC	AA	AG	AA	CT	CC	AA	AA	AT	AC	GG	CC	AG	CT	TT
90	African	NA19201	GG	AA	CT	AA	AA	TT	CC	AG	CC	AA	GG	TT	AA	AA	GG	CT	TT	AA	AA	TT	TT	CT	GG	GG	TT	AG	AC	CC	CC	AA	AA	CC	CC	TT	AA	AA	CC	TT	CC	AA	TT	AC	GG	CC	AA	CC	TT
91	African	NA19204	GG	AG	TT	AA	AA	TT	CC	GG	CC	AA	GG	TT	AA	AA	GT	TT	TT	AA	AA	CC	TT	CT	AG	GG	TT	AG	CT	CC	CC	AA	AC	CC	CC	AT	AA	AA	CC	TT	CC	AA	TT	CC	GG	TT	AA	CT	CT
92	African	NA19206	GG	AG	CT	AA	AG	TT	CC	GG	CC	AA	GG	CT	AA	AA	GT	TT	TT	AA	AA	CT	TT	CT	AG	GG	TT	GG	TT	CC	CC	AA	AC	CC	CC	TT	AG	AA	CT	TT	CC	AA	AT	AC	GG	CT	AA	CC	TT
93	African	NA19207	GG	AA	CC	AA	AA	TT	CC	GG	CC	AG	GG	CT	AA	AA	GG	CT	TT	AA	AA	CG	TT	TT	AG	GG	TT	GG	CT	CC	AA	AA	AC	CC	CC	TT	GG	AA	CT	CT	AA	AA	TT	CC	AG	CC	GG	TT	TT
94	African	NA19209	GG	AA	CC	AA	AG	TT	CC	GG	CC	AA	GG	TT	AA	AA	GG	TT	TT	AA	AA	CC	TT	CT	AG	GG	TT	GG	CT	CC	CC	AA	AA	CC	CC	TT	AA	AA	CC	TT	CC	AA	TT	CC	GG	CT	AA	CT	TT
95	African	NA19210	GG	AG	CC	AA	AA	TT	CC	AG	CC	AA	GG	TT	AA	AA	GG	TT	TT	AA	AA	CG	TT	CT	AG	GG	TT	AG	CT	CC	AA	AA	AC	CC	CC	AT	AA	AG	CC	TT	CC	AA	TT	CC	GG	TT	AA	CT	TT
96	African	NA19213	GG	AG	CT	AA	AA	TT	CC	GG	CC	AA	GG	TT	AA	AA	GG	CT	TT	AA	AA	TT	AT	CT	AG	GG	CT	GG	CT	CC	CC	AA	AC	CC	CC	AT	AG	AA	CC	TT	AA	AA	AT	AC	AG	CC	AA	CC	TT
97	African	NA19214	GG	AA	CC	AA	AG	TT	CC	GG	CC	AA	GG	TT	AA	AA	GT	TT	TT	AA	AA	CC	TT	CT	AG	GG	TT	GG	CC	CC	AC	AA	CC	CC	CC	AT	AG	AA	CC	TT	CC	AA	TT	CC	GG	CT	AA	CC	TT
98	African	NA19222	GG	AG	CC	AA	AA	TT	CC	GG	CC	AA	GG	TT	AA	AA	GG	TT	TT	AA	AA	CG	TT	TT	GG	GG	TT	GG	CT	CC	AC	AA	CC	CC	CC	TT	GG	AA	CC	TT	AC	AA	TT	AC	GG	CT	AA	CC	TT
99	African	NA19223	GG	AA	CT	AA	AA	TT	CC	GG	CC	AA	GG	CT	AA	AA	TT	TT	TT	AA	AA	CC	TT	CT	GG	GG	TT	GG	TT	CC	CC	AA	CT	CC	CC	AT	AA	AA	CC	TT	CC	AA	TT	CC	GG	CT	AA	CC	TT
100	African	NA19225	GG	AG	CT	AA	AA	TT	CC	AG	CC	AA	GG	TT	AA	AA	GG	TT	CT	AA	AA	CT	TT	CC	GG	GG	TT	GG	CC	CC	AA	AA	CT	CC	CC	TT	AG	AA	CT	TT	CC	AA	TT	AA	GG	CT	AA	CC	TT
101	African	NA19235	GG	AA	CC	AA	AA	TT	CC	GG	CC	AG	GG	TT	AA	AA	GT	TT	TT	AA	AA	CG	TT	TT	GG	GG	TT	AG	CT	CC	AC	AA	CT	CC	CC	GT	AG	AA	CT	TT	CC	AA	TT	CC	GG	AT	AA	CT	TT
102	African	NA19236	GG	AG	CC	AA	AA	TT	CC	GG	CC	AA	GG	TT	AA	AA	GG	TT	TT	AA	AA	TT	TT	CT	GG	GG	TT	GG	CT	CC	AA	AA	CT	CC	CC	AA	AG	AA	CC	TT	CC	AA	TT	AC	GG	AC	AA	CC	TT
103	African	NA19238	GG	AG	CC	AA	AA	TT	CC	GG	CC	AA	GG	TT	AA	AA	GG	TT	TT	AA	AA	CT	TT	TT	GG	GG	TT	GG	AC	CC	AC	AA	CC	CC	CC	TT	GG	AA	CC	CT	AC	AA	TT	CC	GG	TT	AA	CC	TT
104	African	NA19239	GG	AA	CT	AA	AA	TT	CC	AG	CC	AA	GG	TT	AA	AA	GG	TT	TT	AA	AA	TT	AT	TT	AG	GG	TT	GG	CT	CC	CC	AA	AA	CC	CC	AT	AG	AA	CT	TT	CC	AA	TT	AC	AG	AC	AG	CC	CT
105	African	NA19247	GG	AA	CC	AA	AG	TT	CC	GG	CC	AA	GG	CT	AA	AA	GG	TT	TT	AA	AA	CC	TT	CC	AG	GG	TT	GG	CT	CC	AA	AC	CC	CC	CC	AT	AA	AA	CC	TT	CC	AA	TT	AA	GG	AT	AA	CC	TT
106	African	NA19248	GG	AG	CT	AA	AA	TT	CC	GG	CC	AA	GG	TT	AA	AA	GG	TT	TT	AA	AA	CT	AT	TT	GG	GG	TT	AG	CT	CC	CC	AA	AC	CC	CC	AT	AG	AA	CC	TT	AC	AA	AT	AC	AG	CC	AA	CC	TT
107	African	NA19256	GG	AG	CC	AA	AG	TT	CC	GG	CC	AA	GG	TT	AA	AA	GG	TT	TT	AA	AA	CG	TT	TT	AG	GG	TT	GG	TT	CC	CC	AA	CC	CC	CC	AT	AG	AA	CC	CC	CC	AA	TT	AC	GG	CT	AA	CC	TT
108	African	NA19257	GG	AG	CC	AA	AA	TT	CC	AG	CC	AA	GG	TT	AA	AA	GG	CT	TT	AA	AA	CT	AT	CT	AG	GG	TT	GG	CC	CC	AC	AC	AA	CC	CC	TT	AA	AA	CC	TT	AC	AA	TT	AC	AG	CT	AA	CT	TT
168	Middle East	HGDP00607	AA	AA	AC	AA	AG	TT	TT	GG	CC	GG	GG	CT	AA	AA	GG	TT	CT	GG	AA	GG	AT	CT	GG	GG	CC	GG	CT	CC	AA	AA	AT	CG	CC	AA	AA	AA	CC	TT	AC	AA	AA	TT	GG	TT	AA	CT	TT
169	Middle East	HGDP00608	AG	AA	AA	AA	AA	TT	CC	GG	CC	AG	GG	CT	AA	AA	GG	TT	CT	GG	AA	CG	AA	CT	GG	GG	CC	GG	AA	CC	AA	AA	CC	GG	CC	AT	AA	AG	CC	CT	CC	AA	AT	TT	GG	CT	AA	TT	TT
170	Middle East	HGDP00609	AA	AG	AC	AA	AA	TT	TT	GG	CT	GG	GG	TT	AA	AA	GG	TT	CC	AA	AA	GT	AA	CT	GG	GG	CT	AG	AT	CT	AC	AA	AA	CC	CT	AA	AG	AG	CC	TT	AC	AA	AT	CT	GG	CT	AA	CT	TT
171	Middle East	HGDP00610	AG	AG	AC	AA	AA	TT	TT	GG	CC	GG	GG	TT	AA	AA	GG	TT	CT	AG	AA	GG	AT	CC	GG	AG	CC	AG	AA	CC	AA	AA	AT	CC	CT	AT	AA	AG	CC	CT	AC	AA	AT	CT	GG	CT	AG	TT	TT
172	Middle East	HGDP00611	AG	AG	AT	AA	AA	TT	TT	AG	CC	GG	GG	TT	AA	AA	GG	CC	CT	GG	AA	GG	AT	CT	GG	GG	CC	GG	AA	TT	AC	AA	AA	CG	CC	AT	AG	AG	CC	CT	AC	AA	TT	CT	GG	TT	AG	TT	TT
173	Middle East	HGDP00612	AA	AA	AC	AA	AA	TT	CT	AG	CC	AG	GG	CC	AA	AA	GG	TT	CT	GG	AA	GG	AA	TT	GG	GG	CC	GG	AT	CC	AA	AA	AA	CG	CC	AT	AA	AG	CC	CC	AC	AA	TT	TT	GG	TT	AA	CT	TT
174	Middle East	HGDP00613	AG	AG	AC	AA	AG	TT	TT	AG	CC	GG	GG	CT	AA	AA	GT	CT	CC	GG	AA	CT	AA	CT	GG	GG	CT	GG	CT	CT	AA	AA	CT	GG	CC	AA	AA	GG	CC	TT	CC	AA	AT	TT	GG	CT	GG	TT	CT
175	Middle East	HGDP00614	AA	AA	AC	AA	AG	TT	TT	GG	CT	GG	GG	CT	AA	AC	GT	CT	TT	AG	AA	CG	AT	CT	AG	GG	CT	AG	TT	CC	AA	AA	AT	CG	CC	AA	AA	AA	CC	CC	AC	AA	AT	CT	GG	TT	GG	CT	TT
176	Middle East	HGDP00615	AG	AA	CC	AG	AG	TT	CT	GG	CT	GG	AG	TT	AA	AA	GG	TT	CT	GG	AA	GT	AT	CT	GG	GG	CC	GG	AA	CC	AC	AA	AA	CC	CC	AT	AA	AA	CC	CT	AC	AA	AA	CT	GG	TT	GG	TT	TT
177	Middle East	HGDP00616	AA	AA	AC	AA	AG	TT	CC	GG	CC	GG	GG	CT	AA	AA	GG	TT	CC	AG	AA	GT	AT	CT	GG	GG	CC	GG	AT	CC	AC	AA	AT	CC	CC	AT	AG	AA	CC	TT	AC	AA	AT	CT	GG	TT	AG	CT	TT
178	Middle East	HGDP00618	AA	AG	AC	AA	AA	TT	CT	GG	CC	AG	GG	CT	AA	AA	GT	TT	CC	AG	AA	CG	AT	CC	GG	GG	CC	GG	AA	CT	AA	AA	AC	CC	CC	AT	AA	GG	CC	CT	CC	AA	AT	CT	GG	TT	AG	CC	TT
179	Middle East	HGDP00619	AA	AG	AC	AA	AG	TT	CT	GG	CT	GG	GG	CT	AA	AA	GG	TT	CC	GG	AA	GT	AT	CC	GG	GG	CT	GG	AA	CC	AC	AA	AA	CC	CC	AA	AG	AA	CT	TT	AC	AA	AA	TT	AG	AT	AG	CT	TT
180	Middle East	HGDP00620	AG	GG	AC	AA	AA	TT	CC	GG	CC	AA	GG	TT	AA	AA	TT	TT	CC	AG	AA	CG	AA	CT	AG	GG	CT	GG	AT	CT	AA	AA	AC	CC	CC	AT	AA	AA	CC	CT	CC	AA	AT	CT	GG	TT	AG	CT	TT
181	Middle East	HGDP00621	AG	AG	AC	AA	AG	TT	CT	GG	CC	AA	GG	CT	AA	AA	GT	TT	TT	AA	AA	CG	TT	CT	GG	GG	TT	GG	CC	CC	AA	AA	CT	NN	CC	TT	AA	AG	CC	TT	CC	AA	AT	AC	GG	TT	AA	CC	TT
182	Middle East	HGDP00622	AG	AG	AC	AA	AG	TT	CT	GG	CC	AG	GG	CC	AA	AA	GG	TT	CC	AG	AA	CC	AT	CC	GG	GG	CC	GG	AA	CC	AA	AA	AC	CC	TT	AT	AA	AA	CC	TT	CC	AA	AT	TT	GG	TT	GG	TT	TT
183	Middle East	HGDP00623	AA	AA	AT	AA	AG	CT	TT	AG	CC	GG	GG	CT	AA	AC	GT	TT	CT	GG	AA	GG	AT	CT	GG	GG	CC	GG	AC	CC	AA	AA	CC	CC	CC	AT	AA	AG	CT	CC	AC	AA	AT	TT	GG	AT	AG	TT	CT
184	Middle East	HGDP00624	AA	AA	AA	AA	AA	CT	CT	AG	CC	AG	GG	CT	AA	AA	GG	TT	CC	AA	AA	TT	AA	CT	GG	GG	CC	GG	CT	CC	AA	AC	AA	CC	CC	AT	AA	AA	CC	TT	AC	AA	AA	TT	AG	TT	AA	CT	TT
185	Middle East	HGDP00625	AA	AG	AA	AA	GG	CT	TT	GG	CT	AG	GG	CT	AA	AA	GT	TT	CT	AG	AA	TT	AT	CC	AG	GG	TT	GG	AT	CT	AA	AA	CT	CC	CC	AA	AG	GG	CC	TT	CC	AA	AT	TT	AG	TT	AG	CT	TT
186	Middle East	HGDP00626	AG	AA	AA	AA	GG	TT	CT	AG	CC	AG	GG	CT	AA	AC	GT	CT	TT	AG	AA	CG	AT	CT	GG	AG	CT	GG	AA	CC	AC	AA	AA	CG	CC	AT	AA	AA	TT	TT	CC	AA	AA	AT	GG	TT	AA	TT	TT
187	Middle East	HGDP00627	AG	AA	AC	AA	AA	TT	CT	GG	CC	AG	GG	CC	AA	AA	GG	TT	CC	AG	AA	GT	AA	CT	GG	GG	CC	AG	AT	CC	AA	AA	AT	CC	CC	AT	AA	AA	CC	CT	CC	AA	TT	AT	GG	TT	GG	CT	CT
188	Middle East	HGDP00628	AA	AG	AC	AA	AA	CT	TT	GG	CT	GG	GG	CC	AA	AA	GT	TT	CT	AA	AA	GG	AA	CC	NN	GG	CT	GG	CC	CC	AC	CC	AT	CG	CC	AA	AA	AG	CC	TT	AC	AA	AA	AC	AG	TT	AA	CT	TT
189	Middle East	HGDP00629	AG	AG	AA	AA	AA	CT	TT	GG	CT	AG	AG	CT	AA	AA	TT	CT	CC	AG	AA	GG	AT	CC	GG	GG	TT	GG	CT	CC	AA	AA	AA	CC	CT	AA	AA	AG	CC	CT	AC	AA	AT	CT	AG	AC	AA	TT	TT
190	Middle East	HGDP00630	AA	AG	AA	AA	AA	TT	CT	AA	CC	AG	GG	CT	AA	AA	GT	TT	CC	AG	AA	TT	AA	CC	GG	GG	CT	GG	AC	CC	AA	AA	AA	CC	CC	AA	AG	AA	CC	CC	CC	AA	AA	CT	GG	TT	AG	TT	TT
191	Middle East	HGDP00631	AA	AA	AA	AA	AA	TT	CT	GG	CC	GG	GG	CC	AA	AA	GT	TT	CT	AA	AA	CT	AA	TT	GG	AG	CC	GG	AT	CC	AC	AC	AA	CC	CT	AT	AG	AA	CC	CT	AC	AA	AT	TT	AG	TT	AG	CT	TT
192	Middle East	HGDP00632	AA	AG	AT	AA	AA	TT	TT	GG	CC	AG	GG	CC	AA	AA	GT	CT	CC	GG	AA	CG	AT	CC	GG	GG	CT	GG	TT	CC	AC	AA	AA	CG	CC	AT	AA	AG	CT	CT	CC	AA	TT	CT	GG	TT	AA	TT	CT
193	Middle East	HGDP00634	AA	AG	AA	AA	AA	TT	TT	GG	CC	AA	GG	CC	AA	AC	GG	TT	CT	AG	AA	CT	AT	CC	GG	GG	CC	GG	TT	CC	AC	AA	AA	CG	CT	TT	AA	AG	TT	CT	AC	AA	AA	AC	GG	AT	AG	CT	CT
194	Middle East	HGDP00635	AA	GG	AA	AA	AA	TT	CC	GG	CC	GG	GG	CC	AA	AA	GG	TT	CC	GG	AA	GT	AA	CT	GG	GG	TT	AA	CT	CC	AA	AA	AA	GG	CT	AT	AG	AG	CC	CT	CC	AA	AT	CT	AG	TT	AG	TT	CT
195	Middle East	HGDP00636	AA	AG	AC	AA	AA	TT	CT	GG	CC	GG	GG	TT	AA	AA	GT	TT	CC	AG	AA	GT	AA	CT	GG	GG	CC	GG	AC	CC	CC	AA	AA	CC	CC	AG	AG	AA	CC	TT	CC	AA	AT	CT	GG	TT	AG	CT	CT
196	Middle East	HGDP00637	AA	AA	AT	AA	AG	TT	CC	GG	CC	GG	GG	CT	AA	AA	GT	TT	CT	AG	AA	CT	AA	CT	GG	GG	CC	AG	CT	CC	AC	AA	AT	CG	CC	AT	AA	AA	CC	TT	CC	AA	AT	CC	GG	AT	AG	CC	TT
197	Middle East	HGDP00638	AA	AA	AT	AA	AA	TT	CT	GG	CC	AG	GG	CT	AA	AA	GT	TT	CC	AA	AA	GT	AT	CT	GG	GG	CT	GG	AT	CC	AA	AC	AA	GG	CC	AA	AA	AA	CT	CT	AA	AA	AT	TT	AG	TT	AG	TT	TT
198	Middle East	HGDP00639	AG	AA	CC	AA	AG	TT	TT	GG	CT	GG	GG	CT	AA	AA	GG	TT	CC	AG	AA	CG	AT	CT	GG	GG	CC	AG	AT	CC	AA	AA	AA	CG	CC	AT	AA	AG	CT	TT	CC	AA	AA	CT	GG	TT	AG	TT	CT
199	Middle East	HGDP00640	AA	AA	CT	AA	AA	TT	TT	AG	CC	GG	GG	TT	AA	AA	GG	TT	CC	AG	AA	GT	AT	TT	GG	GG	CC	GG	TT	CT	AA	AA	AT	CC	CC	TT	AA	GG	CC	CT	CC	AA	AT	TT	GG	TT	AG	TT	TT
200	Middle East	HGDP00641	AA	AA	AC	AG	AG	TT	CC	AG	CT	GG	GG	CC	AA	AA	GG	TT	CC	GG	AA	CG	AT	CC	GG	GG	CC	GG	AT	CT	AA	AA	AC	CC	CC	AA	AG	AA	CC	TT	CC	AA	AA	CT	GG	TT	AG	TT	TT
201	Middle East	HGDP00642	GG	AA	CC	AG	AA	TT	TT	AG	CC	GG	GG	CC	AA	AA	GT	TT	CC	AA	AA	CT	AT	CC	GG	GG	CC	GG	TT	CC	AA	AA	AC	CC	CC	AA	AA	AA	CT	TT	CC	AA	AA	CT	AG	TT	AG	TT	CT
202	Middle East	HGDP00643	AA	AA	AC	AA	AA	TT	CT	AG	CC	AG	GG	TT	AA	AA	GG	TT	CC	GG	AA	GT	AT	CC	GG	GG	CC	AG	CT	CC	AA	AA	AA	CC	CC	AA	AA	AG	CC	CT	NN	AA	AA	CT	AG	TT	GG	CT	CT
203	Middle East	HGDP00644	AA	AA	AA	AA	AA	TT	TT	AG	CT	AG	GG	CC	AA	AA	GT	TT	CC	AG	AA	GT	AA	CC	GG	GG	CT	GG	AT	CT	AA	AA	AT	CC	CC	AA	AG	GG	CT	TT	AC	AA	AT	TT	AA	CT	AG	TT	TT
204	Middle East	HGDP00645	AG	AA	AA	AA	AG	TT	CC	GG	CC	AG	GG	CC	AA	AA	GG	TT	CC	GG	AA	GT	TT	CT	GG	GG	CC	GG	AA	CT	AC	AA	AA	CG	CC	AT	GG	GG	TT	CC	AA	AA	AA	TT	GG	AT	AA	CC	TT
205	Middle East	HGDP00646	GG	GG	CC	AA	AG	TT	CT	AG	CC	GG	GG	TT	AA	AA	GG	TT	CT	AG	AA	GT	AT	CC	GG	AG	CC	GG	AA	CT	AA	AA	AA	CG	CC	AT	AA	AA	CC	CT	AC	AA	AT	CT	GG	CT	AG	CC	TT
206	Middle East	HGDP00647	AG	AG	AT	AA	AA	TT	TT	GG	CC	AG	GG	TT	AA	AA	GT	TT	TT	AA	AA	CC	AA	CT	GG	GG	CC	GG	AT	CC	AA	AA	AT	CC	TT	AA	GG	AA	CC	CT	AC	AA	AA	CT	AG	TT	AG	TT	TT
207	Middle East	HGDP00648	AA	AG	AA	AA	AG	CT	CT	GG	CC	GG	AG	TT	AA	AA	GT	TT	CT	AG	AA	CC	AT	CC	GG	GG	CC	GG	CT	CC	AC	AA	AA	CG	CC	AA	AG	AG	CC	CC	CC	AA	AA	TT	GG	AT	AA	CT	TT
208	Middle East	HGDP00649	AA	AG	AC	AA	AA	TT	TT	GG	CC	GG	GG	TT	AA	AA	GG	TT	CC	AA	AA	GT	AA	CC	GG	GG	CC	GG	TT	CC	AC	AC	AA	CG	CC	AT	AG	GG	CC	CT	AC	AA	AA	CC	GG	TT	GG	TT	TT
209	Middle East	HGDP00650	GG	AG	AA	AA	AA	TT	TT	GG	CC	AG	GG	TT	AA	AA	GG	TT	CC	GG	AA	CT	AT	CC	GG	GG	CC	GG	TT	CC	AA	AA	AT	CC	CC	AT	AA	AG	CT	TT	CC	AA	AA	TT	GG	CT	GG	TT	TT
210	Middle East	HGDP00651	AA	AA	AT	AA	AG	TT	CC	GG	CC	AG	GG	CC	AA	AA	GG	TT	CC	AG	AA	GG	AA	CT	GG	GG	CC	AA	AA	CC	AC	AA	AT	CC	CC	AA	AA	AG	CC	CC	CC	AA	AA	CC	GG	TT	AG	CT	TT
211	Middle East	HGDP00653	GG	AA	AT	AA	AA	TT	TT	AG	CC	GG	GG	TT	AA	AA	GG	TT	CT	AA	AA	TT	AT	CC	GG	GG	CC	GG	AT	CC	AA	AA	AC	CC	CC	AT	AA	GG	CC	CT	AC	AA	AA	CC	GG	TT	GG	TT	TT
212	Middle East	HGDP00654	AG	AA	AT	AA	AA	TT	TT	AG	TT	GG	GG	CT	AA	AA	GT	CT	CC	AG	AA	TT	AA	CC	GG	GG	CC	GG	CT	CC	AA	AA	AA	CC	CC	AT	AA	AG	CT	CT	AC	AA	AA	AT	AG	CT	AG	CC	TT
213	Middle East	HGDP00701	AA	AG	CC	AA	AA	TT	TT	GG	CC	GG	GG	CT	AA	AA	GG	TT	CC	GG	AA	CG	AA	CT	GG	GG	CC	GG	TT	CC	AA	AA	AC	CC	CC	AA	AA	AA	CC	CC	AC	AA	AA	TT	AG	CT	AA	NN	TT
214	Middle East	HGDP00557	AA	GG	AA	AA	AA	TT	TT	AG	CC	GG	GG	TT	AA	AA	TT	TT	CC	AG	AA	TT	AA	CT	GG	GG	CT	GG	AA	CC	AA	AA	AT	CC	CT	TT	AG	AG	CT	TT	AC	AA	AT	AT	AG	TT	AA	TT	TT
215	Middle East	HGDP00558	AA	GG	AA	AA	AA	TT	TT	GG	CC	GG	GG	CC	AA	AA	GG	TT	CC	AG	AA	GT	AT	CC	GG	GG	CT	GG	AC	CT	AA	AC	AT	CG	CT	TT	AA	GG	CC	CC	AA	AA	AA	TT	GG	AT	GG	CC	TT
216	Middle East	HGDP00559	AA	AA	AT	AA	AA	TT	TT	AG	CC	GG	GG	CC	AA	AA	GG	TT	CT	GG	AA	CT	AT	CC	GG	AG	CC	GG	AT	CC	AA	AA	AA	GG	CC	AG	AG	AA	CT	CC	AC	AA	AA	AT	GG	TT	GG	TT	TT
217	Middle East	HGDP00560	AG	AG	AA	AA	AG	TT	TT	GG	CC	AG	GG	CT	AA	AA	GG	TT	CT	AG	AA	CT	AA	CT	GG	GG	CT	AG	AC	CT	AA	AA	AT	CG	CC	AA	AA	AG	CT	CT	AC	AA	AT	AT	GG	TT	AG	TT	TT
218	Middle East	HGDP00561	AA	AG	AA	NN	AA	TT	TT	GG	CT	AG	GG	CT	AA	AA	GG	TT	CC	AA	AA	CT	AT	CT	GG	GG	CC	AG	AA	CT	AA	AC	AT	GG	CT	AA	AG	AA	CC	CT	AC	AA	AA	CT	AG	AT	AA	CC	TT
219	Middle East	HGDP00562	AG	GG	AA	AA	AA	CT	TT	GG	CC	GG	GG	TT	AG	AC	GG	TT	CC	AG	AA	CG	AA	CT	GG	GG	CC	GG	AT	CC	AA	AA	TT	CC	CC	AT	AA	AA	CT	CT	AA	AA	AA	TT	GG	TT	GG	TT	CT
220	Middle East	HGDP00563	AA	AG	AA	AA	AG	TT	TT	AG	CC	GG	GG	CC	AA	AA	GG	TT	CT	AG	AA	GT	AA	CC	GG	GG	CC	AA	TT	CT	AA	AA	AT	CG	CT	TT	AG	AA	CT	CT	AC	AA	AT	CC	GG	AT	AA	TT	TT
221	Middle East	HGDP00564	AA	GG	AA	AA	AG	TT	TT	GG	CC	GG	GG	CC	AA	AA	GG	TT	CC	GG	AA	TT	AA	CC	GG	AG	CC	GG	AC	TT	AA	AA	CT	CG	CC	AT	AA	AG	CC	CC	AC	AA	AA	CT	GG	TT	AG	TT	TT
222	Middle East	HGDP00565	AA	GG	AT	AA	AG	TT	TT	GG	CC	GG	GG	CT	AA	AA	GT	TT	CC	GG	AA	TT	AA	CC	AG	AG	CC	GG	AT	CC	AA	AA	AC	GG	CC	TT	AA	AA	CT	TT	CC	AA	AA	CT	GG	TT	AG	TT	TT
223	Middle East	HGDP00566	AG	AG	TT	AA	AG	TT	TT	GG	CC	AA	GG	TT	AA	AA	TT	TT	CC	GG	AA	GT	AA	CT	AG	GG	CC	GG	AA	CT	AA	AA	CT	CG	CC	AA	AA	AA	CC	CT	AC	AA	AA	TT	GG	TT	AG	CT	CT
224	Middle East	HGDP00567	AG	AA	AA	AA	AG	TT	TT	AG	CC	AG	GG	CC	AA	AA	GG	TT	CT	AA	AA	GT	AA	CC	AG	GG	CC	AG	TT	CC	AA	AA	AT	CG	CC	AT	AA	AG	CC	TT	CC	AA	AA	TT	GG	AT	GG	CT	TT
225	Middle East	HGDP00568	AA	AA	CC	AA	AA	TT	TT	GG	CC	GG	GG	CT	AA	AA	GT	TT	CC	AG	AA	CG	AT	CT	GG	GG	CT	AG	AA	CT	AC	AA	CT	CC	CC	AT	AA	GG	CC	TT	CC	AA	TT	TT	GG	TT	AA	TT	TT
226	Middle East	HGDP00569	AG	AA	AA	AG	AA	TT	TT	GG	CC	AG	AG	TT	AA	AA	GG	TT	CC	GG	AA	GT	AA	CT	GG	GG	CT	GG	AT	CT	AC	AA	CC	CC	CC	AT	AA	AG	CC	TT	CC	AA	AA	TT	GG	TT	AG	TT	TT
227	Middle East	HGDP00571	AG	AA	AC	AA	AG	CT	TT	AG	CC	GG	GG	CT	AA	AA	GG	TT	CC	AG	AA	CT	AA	CT	GG	GG	CT	GG	CT	CC	AA	AA	AT	CG	CC	AT	AG	AG	CC	TT	AC	AA	AA	CC	GG	TT	AG	CT	TT
228	Middle East	HGDP00572	AA	GG	AC	AA	GG	TT	TT	GG	CC	GG	GG	CT	AA	AA	GG	TT	CC	AA	AA	TT	AT	CT	GG	GG	CT	GG	TT	CT	AC	AA	AT	GG	CC	TT	GG	AA	CC	CC	CC	AA	AA	TT	GG	TT	GG	TT	CT
229	Middle East	HGDP00573	AG	AG	AT	AA	GG	TT	TT	GG	CC	GG	GG	CC	AA	AA	GT	TT	CC	GG	AA	TT	AT	CT	GG	GG	CT	GG	CT	CC	AA	AA	AC	CG	CC	TT	AA	AA	TT	CT	CC	AA	TT	CT	AG	AT	AG	TT	TT
230	Middle East	HGDP00574	AG	AG	AT	AA	AG	TT	TT	GG	CT	GG	GG	CC	AA	AA	GT	TT	CC	AG	AA	CC	AA	CT	GG	GG	CT	GG	AC	CC	AA	AA	AA	CG	CC	AA	AG	AA	CT	CT	CC	AA	AT	TT	GG	TT	AG	TT	TT
231	Middle East	HGDP00575	AG	AA	AA	AA	AG	TT	TT	GG	CC	GG	GG	CT	AA	AA	GT	TT	CC	GG	AA	CT	AT	CC	GG	GG	CT	AG	CT	CC	AA	AA	AT	GG	CT	AA	AG	AG	CT	TT	AC	AA	AA	TT	GG	TT	GG	CT	CT
232	Middle East	HGDP00576	AG	AG	CT	AA	GG	TT	TT	GG	CC	AG	GG	CT	AA	AA	GT	TT	CT	AG	AA	CT	AT	CC	GG	GG	CC	GG	TT	CT	AC	AA	AC	GG	CC	AT	AA	AG	CC	TT	AC	AA	AT	CT	GG	TT	AG	CT	TT
233	Middle East	HGDP00577	AA	AA	AA	AA	AA	TT	TT	GG	CC	GG	GG	CC	AA	AA	GT	TT	CC	GG	AA	CT	AA	CC	GG	GG	TT	GG	AA	CC	AA	AA	CT	CC	CC	AT	AA	AA	CC	CT	AC	AA	AT	CT	GG	TT	AA	TT	CT
234	Middle East	HGDP00578	AG	AG	AA	AA	AA	TT	TT	AG	CT	AG	GG	CT	AA	AA	GT	TT	CC	GG	AA	CT	AT	CC	GG	GG	CT	AG	AC	CC	AA	AA	AC	CG	CC	AT	AG	AA	CC	CC	AC	AA	AA	CT	GG	TT	GG	CT	TT
235	Middle East	HGDP00579	AA	GG	AT	AA	AA	CT	TT	GG	CT	AG	AG	CC	AA	AA	GT	TT	CT	AA	AA	CC	AA	CT	GG	GG	CC	AG	AA	TT	AA	AA	AA	CG	CC	AT	AA	AA	CC	TT	CC	AA	AA	TT	GG	TT	AG	CT	TT
236	Middle East	HGDP00580	AG	AG	AT	AA	AA	TT	TT	AG	TT	GG	GG	CT	AA	AA	GG	TT	CC	GG	AA	CT	AT	TT	AG	GG	CC	GG	AC	CT	AA	AA	TT	GG	CC	AA	AG	AG	CC	CT	CC	AA	AA	CT	GG	CT	AG	CT	CT
237	Middle East	HGDP00581	GG	AA	AA	AA	AG	CT	TT	GG	CT	GG	GG	CC	AA	AA	GG	TT	CC	AG	AA	CG	TT	CT	GG	GG	CC	GG	CT	CC	AA	AA	AC	GG	CT	AT	AA	AG	CC	TT	AC	AA	AA	CT	GG	TT	AA	TT	TT
238	Middle East	HGDP00582	AA	AA	AA	AA	AA	TT	TT	GG	CT	GG	GG	CT	AA	AA	TT	CT	CC	AG	AA	GG	AA	CC	GG	GG	CC	AG	AT	CC	AA	AA	AT	CC	CC	AA	AA	GG	CT	TT	AA	AA	AT	TT	GG	TT	AG	TT	TT
239	Middle East	HGDP00583	AG	AA	AA	AA	AG	CT	TT	GG	CC	GG	GG	CC	AA	AA	GG	TT	CC	AG	AA	CC	AA	CC	GG	GG	CT	GG	AC	CT	AA	AA	AT	CC	CT	AT	AG	AG	CC	TT	AC	AA	AA	TT	GG	CT	AA	CC	TT
240	Middle East	HGDP00584	AA	AA	AT	AA	GG	TT	TT	GG	CC	GG	GG	CC	AA	AA	GG	TT	CC	AG	AA	GG	TT	CC	GG	GG	CC	GG	CT	CT	AA	AA	AC	CC	CC	AT	AG	AA	CT	CC	CC	AA	AA	CT	AG	AT	AA	CT	CT
241	Middle East	HGDP00586	AG	AG	AA	AA	AA	TT	TT	GG	CC	GG	GG	CC	AA	AA	GG	TT	CT	AG	AA	GT	AA	CC	GG	GG	CT	GG	CT	CT	AA	AA	CT	GG	CC	GT	AG	AG	TT	TT	AC	AA	AT	TT	GG	CT	AA	CT	CT
242	Middle East	HGDP00587	AG	AA	AA	AA	AG	TT	TT	GG	CC	GG	GG	CT	AA	AA	GG	TT	CC	AG	AA	CC	AT	CC	GG	GG	CC	GG	AT	CT	AA	AA	CC	GG	CT	AA	AA	GG	TT	TT	AC	AA	AA	AT	AG	AT	AG	CT	CT
243	Middle East	HGDP00588	AA	AG	AA	AA	AA	TT	TT	GG	CC	GG	GG	CC	AA	AA	GT	TT	CC	AA	AA	GG	AA	CT	GG	AG	CC	GG	CT	TT	AC	AA	AT	CG	CC	AT	AG	AG	CT	CT	AC	AA	AA	TT	GG	TT	AA	CT	TT
244	Middle East	HGDP00590	AA	AA	AA	AA	AA	TT	TT	GG	CC	GG	GG	CC	AA	AA	GG	TT	CC	AA	AA	TT	AT	CC	GG	GG	CC	AG	AT	CC	AA	AA	AA	GG	CC	AA	AG	AG	TT	TT	AA	AA	AA	TT	GG	TT	GG	CT	TT
245	Middle East	HGDP00591	AA	AA	AC	AA	AA	TT	TT	GG	CC	AG	GG	CC	AA	AA	GT	TT	CC	AG	AA	CG	AA	CC	AG	GG	CC	AG	AT	CC	AA	AA	AA	GG	CC	GT	AG	AG	CC	TT	CC	AA	AA	CT	GG	AT	GG	CT	TT
246	Middle East	HGDP00594	AA	AA	AA	AA	GG	CT	TT	GG	CC	GG	GG	CC	AA	AC	GG	TT	CC	AG	AA	TT	AA	CT	GG	GG	CT	GG	CT	CT	AA	AA	AT	CG	CC	AT	AA	AA	CC	CT	AC	AA	AT	TT	GG	TT	AA	TT	TT
247	Middle East	HGDP00595	AA	AA	AT	AA	AA	TT	TT	AG	CT	GG	GG	CT	AA	AA	GG	TT	CT	GG	AA	CT	AT	CT	GG	GG	CC	GG	AT	CT	AA	AA	AC	CC	CT	AT	AA	AG	CC	TT	CC	AG	AA	TT	GG	AT	AG	TT	CT
248	Middle East	HGDP00597	AA	AA	AA	AA	AG	TT	TT	GG	CT	AG	GG	CT	AA	AA	GG	TT	CC	GG	AA	CG	AA	CC	GG	GG	CC	GG	AT	CC	AA	AA	AT	CG	CT	AA	AA	AG	CC	TT	CC	AG	AT	AT	AG	TT	GG	CT	TT
249	Middle East	HGDP00598	AA	AA	AT	AA	AA	TT	TT	AA	CT	GG	GG	CT	AA	AA	TT	CT	CC	AG	AA	CC	AA	CC	GG	GG	CC	AG	CT	TT	AA	AA	AC	CG	TT	TT	AA	AG	CC	TT	CC	AA	AA	AT	AG	AT	AA	CT	CT
250	Middle East	HGDP00599	GG	AA	AA	AA	AG	TT	TT	GG	CC	GG	GG	CT	AA	AA	GG	TT	CC	GG	AA	TT	AT	CC	GG	AG	CT	GG	TT	CC	AA	AA	CT	GG	CC	AA	AG	GG	NN	CT	AC	AG	AA	CT	GG	TT	GG	CT	TT
251	Middle East	HGDP00600	AA	AG	AC	AA	AG	TT	TT	GG	CC	GG	GG	CT	AA	AA	TT	TT	CC	GG	AA	CT	AT	CC	GG	GG	CT	AA	AC	CT	AA	AA	TT	GG	CC	AT	AA	AG	CC	CT	AC	AA	AA	TT	AG	CT	AG	TT	TT
252	Middle East	HGDP00601	AG	AG	AA	AA	AA	TT	TT	AG	CT	AG	AG	CT	AA	AA	GT	TT	CC	AG	AA	GT	AA	CT	AG	GG	CC	AG	AC	CT	AA	AA	AC	CC	CT	AG	AA	AG	CC	TT	AC	AA	AT	TT	GG	AT	AA	TT	CT
253	Middle East	HGDP00602	AG	AA	AA	AA	AG	TT	CT	GG	CC	AA	GG	CT	AA	AA	GT	TT	CC	GG	AA	CG	AA	CC	GG	AG	CC	GG	AA	TT	AA	AA	CT	CG	CT	AT	AA	AG	CC	TT	AA	AA	AT	TT	GG	TT	AG	TT	TT
254	Middle East	HGDP00604	AG	AA	AA	AA	AA	TT	TT	GG	CT	GG	GG	CC	AA	AA	GT	TT	CC	AG	AA	CT	AA	TT	GG	GG	CT	AG	AT	CC	AA	AC	AC	CG	CC	AT	GG	AG	CC	TT	CC	AA	AT	AT	GG	TT	GG	TT	CT
255	Middle East	HGDP00606	AA	AA	AA	AA	AA	TT	NN	GG	CC	GG	GG	CC	AA	AA	GT	CT	CC	AG	AA	CC	AA	CT	GG	GG	CC	GG	AC	TT	AA	AA	AT	CC	CC	AA	AA	AA	CC	CT	AA	AA	AT	CC	GG	AT	AG	CT	TT
256	Middle East	HGDP00675	AA	AA	AA	AA	AG	TT	TT	GG	CC	AG	GG	CT	AA	AA	GT	CT	CC	GG	AA	TT	AA	CC	AG	GG	CC	GG	AT	CC	AA	AA	AA	GG	CC	AT	AG	AA	CC	CT	CC	AA	AT	CT	GG	TT	GG	CT	TT
257	Middle East	HGDP00676	AG	AG	AA	AA	AA	TT	CT	GG	CC	AG	GG	CC	AA	AA	GT	TT	CT	GG	AA	CG	AT	CT	AG	GG	TT	GG	AT	CT	AC	AA	AT	CG	CC	AA	AG	AG	CC	CT	AA	AA	AA	CT	AG	CT	AG	CT	TT
258	Middle East	HGDP00677	AA	AA	CT	AA	AA	TT	TT	GG	CC	GG	GG	CC	AA	AA	GT	TT	CC	AG	AA	CT	AT	CT	GG	GG	CC	GG	TT	CT	AA	AA	AA	CG	CT	TT	AA	AA	CC	TT	AA	AA	TT	TT	AG	TT	AA	CC	CT
259	Middle East	HGDP00678	AA	GG	AC	AA	AA	TT	TT	GG	CC	AG	GG	TT	AA	AA	GG	CC	CT	AA	AA	GT	AT	CT	GG	GG	CT	GG	TT	CC	AA	AA	AA	GG	CC	AA	AA	AA	CC	TT	AC	AA	AT	TT	GG	TT	AA	TT	TT
260	Middle East	HGDP00679	AA	GG	AA	AA	AA	TT	TT	GG	CC	GG	GG	CT	AA	AC	GT	TT	CC	AA	AA	CC	AA	CC	GG	GG	CT	GG	CT	CC	AA	AA	AC	GG	CC	AA	AA	AG	CC	TT	AC	AA	AA	TT	GG	TT	AA	CT	TT
261	Middle East	HGDP00680	GG	AG	AT	AA	AG	TT	TT	GG	CC	GG	GG	CC	AA	AA	GG	TT	CT	GG	AA	CG	AT	CC	GG	AG	CT	GG	AA	CC	AA	AA	AA	CG	CC	TT	AA	AA	CC	CT	CC	AA	AT	AA	GG	TT	AG	TT	TT
262	Middle East	HGDP00682	GG	AA	AC	AA	AA	TT	TT	AG	CT	AG	GG	TT	AA	AA	GT	CT	CC	AG	AA	CT	AA	CT	AG	GG	CT	GG	CT	CC	AA	AA	AA	GG	CC	AT	AA	GG	CT	TT	AC	AA	AT	CC	GG	CT	AA	TT	TT
263	Middle East	HGDP00683	AA	NN	CT	AA	AG	TT	CT	GG	CT	GG	AG	CT	AA	AA	GG	TT	CC	AG	AA	CG	AT	CT	GG	GG	CT	GG	AT	CC	AA	AA	AC	CG	CC	GT	AG	AG	CT	TT	AC	AA	AT	CT	GG	CT	AG	CC	TT
264	Middle East	HGDP00684	AG	GG	AA	AA	AA	TT	TT	GG	CT	AG	GG	CC	AA	AA	GT	TT	TT	AG	AA	CT	AA	TT	GG	GG	CT	GG	CT	CC	AC	AA	AT	GG	CC	AT	AA	AG	CC	CT	AA	AA	AT	CT	GG	CT	AG	CT	TT
265	Middle East	HGDP00685	AG	AA	AT	AA	AA	TT	CT	GG	CC	GG	GG	CC	AA	AA	TT	TT	CC	AG	AA	GT	AT	CT	GG	GG	CC	GG	AC	CT	AC	AA	AA	CC	CC	AT	AA	AA	CT	TT	AA	AA	AT	CT	AG	TT	AG	CT	TT
266	Middle East	HGDP00686	GG	AA	AC	AA	AG	TT	CT	GG	CC	AA	GG	CT	AA	AA	GT	TT	CC	AG	AA	TT	AA	CT	GG	GG	TT	GG	AA	CC	AA	AA	AC	CG	CC	AA	AG	AG	TT	CC	CC	AA	AT	AT	GG	TT	AA	TT	TT
267	Middle East	HGDP00687	AA	AA	AT	AA	AA	TT	CT	GG	CC	GG	GG	CC	AA	AA	NN	TT	CC	AG	AA	GG	AA	CT	GG	GG	CC	GG	TT	TT	AA	AC	CT	GG	CC	AA	AA	AG	CC	CT	AC	AA	AA	CT	GG	TT	AG	CT	CT
268	Middle East	HGDP00688	AA	AG	AC	AA	AG	TT	TT	GG	CC	AG	AG	CT	AA	AA	GG	TT	CC	AG	AA	CT	AA	CT	AG	GG	CT	GG	AA	CC	CC	AA	AA	CG	CC	AT	AA	AG	TT	TT	AC	AA	AA	CT	GG	TT	AA	TT	TT
269	Middle East	HGDP00689	AA	AG	AC	AA	AA	TT	TT	GG	CT	GG	GG	CT	AA	AA	GT	CT	CC	GG	AA	CG	AA	CC	GG	GG	CT	GG	AC	CC	AC	AA	AC	CG	CC	AT	AA	AA	CC	CT	AC	AA	AA	TT	AG	CT	AG	TT	CT
270	Middle East	HGDP00690	AG	AA	TT	AA	GG	TT	TT	GG	CC	GG	AG	CT	AA	AA	GT	TT	CC	GG	AA	GT	TT	TT	GG	GG	CC	GG	AT	CC	AA	AA	AA	CG	CC	AT	AA	AA	CT	TT	AC	AA	AA	CC	GG	AC	GG	CT	TT
271	Middle East	HGDP00691	AA	AA	AA	AA	AG	TT	CT	GG	CT	GG	GG	TT	AA	AA	GT	TT	CC	GG	AA	GG	AA	CC	AG	GG	CC	GG	AC	CC	AA	AA	CT	CG	CC	AT	AA	AA	CC	TT	CC	AA	AA	CT	AG	TT	AG	TT	TT
272	Middle East	HGDP00692	AA	AA	CT	AA	AA	TT	CT	GG	CC	AG	GG	CT	AA	AA	GG	TT	CC	AG	AA	CC	AT	CC	GG	GG	CT	GG	CT	TT	AA	AA	AT	CG	CT	AT	AA	AA	CC	TT	AA	AA	AA	TT	GG	TT	GG	TT	TT
273	Middle East	HGDP00693	AA	AG	AA	AA	AG	TT	CT	GG	CT	AG	GG	CT	AA	AC	TT	TT	CC	AG	AA	GG	AT	CT	GG	GG	CT	GG	AA	CT	AA	AA	AC	CG	CC	AT	AA	AG	CC	CT	AA	AA	AA	CC	GG	TT	AA	CT	TT
274	Middle East	HGDP00694	AG	AA	AA	AA	AA	TT	TT	GG	CC	GG	GG	CC	AA	AA	TT	CT	CC	GG	AA	CT	AA	CT	GG	GG	CT	GG	AC	CC	AC	AA	AT	GG	CC	TT	AG	AG	CT	TT	AC	AA	TT	CT	GG	AT	AG	TT	TT
275	Middle East	HGDP00696	GG	AG	AA	AA	AG	TT	CT	AG	TT	AG	GG	CC	AA	AA	GT	TT	CT	AA	AA	CG	AA	CT	GG	GG	CT	GG	CC	CT	AC	AA	CT	GG	CC	AT	AA	AA	CT	TT	AC	AA	AT	CT	AG	TT	AG	CT	TT
276	Middle East	HGDP00697	GG	AG	AT	AA	AG	TT	CT	GG	CT	GG	GG	CT	AA	AA	GG	TT	CT	GG	AA	GT	AA	CT	GG	GG	CT	AG	CT	CC	AA	AA	AA	GG	CC	AT	AA	AA	CC	CT	AA	AG	AA	CC	GG	TT	AG	CT	TT
277	Middle East	HGDP00698	GG	AA	AT	AA	AG	TT	CC	AG	CC	GG	GG	CT	AA	AA	GT	TT	CC	AG	AA	CG	AA	CT	GG	GG	CT	GG	TT	CT	AA	AC	CT	CG	CC	AT	AG	AG	CT	CT	AC	AA	AT	TT	GG	CT	AA	TT	TT
278	Middle East	HGDP00699	AG	AA	AT	AA	AA	TT	CC	GG	CC	GG	GG	CC	AA	AA	GG	TT	CC	AG	AA	CG	AA	CC	GG	GG	CC	GG	AT	CC	AA	AA	CT	CC	CC	AA	AA	AG	CC	TT	CC	AA	TT	CT	GG	CT	GG	CT	TT
279	Middle East	HGDP00700	AA	AA	AC	AA	AA	TT	TT	GG	CC	GG	GG	CC	AA	AA	GG	TT	CT	GG	AA	TT	AA	CT	AG	GG	CC	AG	AC	CC	AC	AA	TT	CC	CC	AT	AA	AA	CT	TT	AA	AA	AA	CT	GG	CT	AG	CT	CT
280	Middle East	HGDP00722	AA	AA	AC	AA	AA	TT	CT	GG	CC	GG	GG	CC	AA	AA	GG	TT	TT	AA	AA	GT	AT	CT	GG	GG	CT	GG	AT	CC	AC	AA	AT	CC	CT	AT	AA	AA	CC	TT	CC	AA	TT	TT	AG	TT	AA	TT	CT
281	Middle East	HGDP00723	AG	AA	AC	AA	AA	TT	CT	GG	CT	GG	GG	CT	AA	AA	GG	TT	CC	GG	AA	CG	AT	CT	GG	GG	CC	AG	CT	CC	AA	AA	AA	CG	CC	TT	AA	AG	CC	TT	AA	AA	AA	AT	GG	TT	AG	TT	TT
282	Middle East	HGDP00724	AG	AG	AT	AA	AG	TT	CT	GG	CT	AA	GG	CT	AA	AA	GG	TT	CC	GG	AA	CT	AA	CC	AG	GG	CT	GG	AT	CC	AC	AA	AA	CC	CC	AT	AA	AG	CC	TT	AC	AA	AA	CT	GG	TT	AA	CC	TT
283	Middle East	HGDP00725	AG	AG	AT	AA	AA	TT	TT	GG	CC	GG	GG	CT	AA	AA	GT	TT	CC	GG	AA	GT	AA	CC	AG	GG	TT	GG	AA	CT	AC	AA	TT	CG	CC	AT	AA	AA	CT	TT	AC	AA	AT	CC	GG	CC	GG	TT	TT
284	Middle East	HGDP00726	AA	AG	AC	AA	AG	CT	TT	AG	CC	GG	GG	TT	AA	AA	GG	TT	CC	GG	AA	CT	AT	CT	GG	GG	TT	AG	CT	CC	AC	AC	AA	CG	CC	TT	AA	AA	CC	TT	AC	AA	AA	AT	GG	TT	AG	CT	CT
285	Middle East	HGDP00727	AA	GG	TT	AA	AG	TT	TT	GG	CC	GG	GG	TT	AA	AA	GG	TT	CC	GG	AA	TT	AA	CC	GG	GG	CT	GG	AT	CC	AA	AA	AT	GG	CC	TT	AA	AA	TT	CC	AC	AA	AT	TT	AG	TT	AA	TT	TT
286	Middle East	HGDP00729	AA	AA	AC	AA	AG	TT	TT	GG	CC	AA	GG	CT	AA	AA	GT	TT	CT	AA	AA	GT	TT	CT	GG	GG	CT	GG	CC	CC	AA	AA	AT	GG	CC	AA	AG	AG	CT	TT	AA	AA	AA	AT	GG	AT	GG	TT	TT
287	Middle East	HGDP00730	AG	AA	TT	AA	AA	TT	TT	GG	CT	AG	GG	CT	AA	AC	GT	TT	CC	GG	AA	GG	TT	CT	GG	GG	CC	GG	AC	TT	CC	AA	AT	GG	CC	TT	AA	AA	CC	TT	AA	AA	AT	TT	GG	AT	GG	CC	CC
288	Middle East	HGDP00731	AA	AG	CT	AA	AA	TT	CT	GG	CC	GG	GG	CT	AA	AA	TT	TT	CC	AG	AA	GG	AA	CC	GG	GG	CT	GG	AC	CT	AC	AA	AT	GG	CC	TT	AA	AG	CT	TT	AC	AA	AA	TT	AG	CT	AG	TT	TT
289	Middle East	HGDP00732	AG	AG	CT	AA	AA	TT	CT	GG	CC	GG	GG	CT	AA	AA	GG	TT	CC	GG	AA	TT	AA	CC	GG	GG	CT	GG	CT	CC	AA	AC	AA	CC	CC	AT	AG	AA	CT	TT	AA	AA	AT	TT	GG	TT	AA	CT	TT
290	Middle East	HGDP00733	AG	AA	AC	AA	AA	TT	TT	GG	CC	GG	GG	CT	AA	AA	GT	TT	CC	AG	AA	GT	AT	CC	GG	GG	TT	GG	CT	CC	AA	AA	AT	GG	CC	TT	AA	AA	CC	CT	AC	AA	AT	AT	GG	AT	AG	CT	TT
291	Middle East	HGDP00734	AG	AA	AA	AA	AA	TT	CT	GG	CC	GG	GG	CC	AA	AA	GT	TT	CC	GG	AA	CT	AA	CT	AG	GG	CC	GG	TT	CC	AA	AA	AA	CC	CC	AA	AG	AG	CT	CT	CC	AA	AA	CT	GG	TT	AA	CC	CT
292	Middle East	HGDP00735	AA	AG	AC	AA	AG	TT	CT	GG	CT	GG	GG	CT	AA	AA	GG	CT	CT	AG	AA	GG	AA	CT	GG	GG	CT	GG	TT	CC	AC	AA	AA	CG	CC	AG	AG	AA	CC	CT	AA	AA	AT	TT	GG	TT	AG	CT	TT
293	Middle East	HGDP00736	AA	AG	AC	AA	AA	TT	TT	GG	CC	GG	GG	CT	AA	AA	GG	TT	CC	AA	AA	GT	AA	CC	AG	GG	CT	GG	AT	CT	AC	AA	AT	CG	CC	AT	AA	AA	CT	CT	AC	AG	AT	CC	GG	CT	AG	TT	TT
294	Middle East	HGDP00737	GG	AA	AA	AA	AA	TT	CT	GG	CC	GG	GG	TT	AA	AA	GT	TT	CC	AG	AA	GG	AA	TT	GG	GG	CC	GG	AT	CT	AA	AA	AA	CG	CC	TT	AA	AA	CT	TT	AC	AA	AA	AT	GG	CT	AG	CT	CT
295	Middle East	HGDP00738	AG	GG	CT	AA	AG	TT	CT	AG	CC	GG	GG	CT	AA	AA	GT	CT	CT	AG	AA	CC	AA	TT	AG	GG	TT	GG	AC	CC	AA	AA	AA	CC	CT	AA	AG	AG	CC	CC	AC	AA	AT	AC	GG	TT	AG	CT	TT
296	Middle East	HGDP00739	AA	AA	AA	AA	AA	TT	CT	GG	CT	AG	GG	CT	AA	AA	GG	TT	CC	AG	AA	GG	AA	CT	GG	GG	CC	GG	CT	CC	AC	AA	AC	GG	CC	AT	AA	AG	CT	CC	AC	AA	AA	CT	GG	TT	AG	CT	CT
297	Middle East	HGDP00740	AG	AA	AC	AA	AA	TT	TT	GG	CC	AG	GG	CC	AA	AA	GT	TT	CC	GG	AA	CG	AA	CT	AA	GG	CT	GG	AA	CC	AC	AA	AC	CG	CC	AT	AA	AG	TT	CT	AC	AA	AT	AC	AA	TT	AA	TT	TT
298	Middle East	HGDP00741	AA	AA	AT	AA	AG	TT	TT	GG	CC	GG	GG	TT	AA	AA	GT	TT	CC	AG	AA	CG	AT	CT	GG	GG	TT	GG	AT	CT	AA	AA	AC	CC	CC	AT	AG	GG	CC	TT	AC	AA	AA	TT	GG	TT	AG	CT	TT
299	Middle East	HGDP00744	AG	AA	AA	AA	AA	TT	TT	GG	CC	GG	GG	CT	AA	AA	GG	TT	TT	AG	AA	CG	AA	CC	GG	AG	CT	AG	TT	CT	AC	AA	AA	CG	CC	AT	GG	AG	CC	TT	AA	AA	TT	TT	GG	CT	AA	TT	TT
300	Middle East	HGDP00745	AG	AG	CT	AA	AG	TT	TT	GG	CC	AG	GG	CC	AA	AC	GT	TT	CT	AG	AA	CC	AT	CC	AA	GG	CC	GG	AT	CC	AA	AA	AA	GG	CT	TT	AA	AG	CC	TT	AC	AA	AA	CC	GG	AT	AG	CT	CC
301	Middle East	HGDP00746	AG	AG	AT	AA	AA	TT	TT	AG	CC	GG	GG	CC	AA	AA	TT	TT	CT	GG	AA	GG	AA	CT	GG	GG	CT	AG	AT	CT	AA	AA	AA	GG	CC	AT	AA	AA	CC	TT	AC	AA	AT	CC	AG	TT	AG	TT	TT
302	Europe	NA06984	AA	AG	AA	AG	AG	CT	TT	GG	CT	AG	GG	CC	AA	AC	GG	TT	CC	AG	AA	TT	AA	CT	GG	GG	CC	GG	AA	CC	AA	AA	AA	GG	CT	AT	AA	AG	CT	TT	AC	AG	AA	TT	GG	AT	GG	TT	TT
303	Europe	NA06985	AA	AG	AA	AA	AA	TT	TT	GG	CT	GG	GG	CC	AA	AC	GT	TT	CT	GG	AA	TT	AA	CT	GG	AG	CC	AG	AT	CC	AC	AA	AA	GG	CC	AT	AA	AG	CT	TT	AA	AG	TT	TT	GG	TT	AA	CT	TT
304	Europe	NA06986	AA	AA	AA	AA	AA	TT	TT	GG	TT	GG	GG	CC	AA	AC	GT	TT	CT	AG	AA	GT	AA	CT	AG	GG	CC	GG	AA	CC	AA	AA	AA	GG	CC	AT	AA	AG	CC	TT	AC	AG	AA	TT	GG	AT	AG	CT	CT
305	Europe	NA06989	AA	AG	AC	AA	AG	TT	TT	GG	CT	GG	GG	CT	AA	CC	TT	TT	CC	GG	AA	TT	AT	TT	AG	GG	CC	GG	AA	CC	AC	AA	AA	GG	CC	TT	AA	AA	CT	TT	CC	AA	AA	CT	AG	AT	AG	CT	TT
306	Europe	NA06994	AA	AA	CT	AA	AA	TT	TT	GG	CC	GG	GG	CC	AA	AC	GT	TT	CC	GG	AA	CT	AA	CT	GG	GG	CT	GG	AA	CC	AA	AA	TT	GG	CC	AT	AA	AA	TT	TT	AC	AA	AA	TT	GG	TT	GG	TT	TT
307	Europe	NA07000	AA	AG	CT	AA	AA	TT	TT	GG	CT	GG	GG	CC	AA	CC	GT	TT	CC	GG	AA	CT	AT	TT	GG	GG	CC	AG	AA	CC	AA	AA	AA	GG	CC	AT	AA	AA	CT	CT	AC	AG	AT	CC	GG	TT	GG	TT	TT
308	Europe	NA07037	AA	AA	AC	AA	AG	TT	TT	GG	CT	GG	GG	CC	AA	AA	GT	TT	CC	GG	AA	CT	AA	CT	GG	GG	CC	GG	AT	CC	AC	AA	AA	GG	CC	TT	AA	AG	CT	CT	AC	AA	AA	AT	GG	TT	AA	TT	CC
309	Europe	NA07048	AA	AA	AA	AA	GG	TT	TT	GG	TT	GG	GG	TT	AA	AC	GT	TT	CC	AG	AA	GT	AA	CT	GG	GG	CC	GG	AC	CC	AC	AA	AA	GG	CC	AA	AG	GG	CT	CT	AC	AA	AA	TT	GG	TT	GG	TT	TT
310	Europe	NA07051	AA	AA	AT	AG	AA	TT	TT	GG	CT	GG	GG	CT	AA	CC	GT	TT	CC	AG	AA	GT	AA	TT	GG	GG	CC	AG	AA	CC	AA	AA	AA	GG	CC	AA	AA	AG	TT	TT	AA	AG	AA	TT	GG	AT	AG	TT	TT
311	Europe	NA07056	AG	AG	CT	AG	AG	CT	TT	GG	TT	GG	GG	CC	AA	AC	GT	TT	CC	GG	AA	CT	AA	TT	GG	GG	CC	GG	AA	CC	AA	AA	AT	GG	CC	AA	AA	AG	CT	CT	AC	AG	TT	TT	GG	TT	AG	CT	TT
312	Europe	NA07347	AA	AG	AT	AA	AA	TT	TT	GG	TT	GG	GG	TT	AA	CC	GT	TT	CC	AG	AA	GT	AA	CT	GG	GG	CC	AG	AA	CC	AA	AA	CC	GG	CT	AT	AA	GG	CT	TT	AC	AA	AT	CC	GG	TT	AG	TT	CT
313	Europe	NA07357	GG	AA	AA	AA	AA	TT	TT	GG	TT	AG	GG	CC	AA	CC	GT	TT	CC	GG	AA	CG	AA	CC	AG	AG	CC	AG	AT	CC	AA	AC	CT	GG	CC	TT	AA	GG	CT	TT	AC	AA	AT	CT	GG	TT	GG	TT	TT
314	Europe	NA10847	AA	AG	AC	AA	AA	TT	TT	GG	CT	GG	GG	CT	AA	AC	GG	TT	TT	GG	AA	CC	AT	TT	GG	GG	CC	GG	AA	CC	AC	AC	CT	GG	CC	TT	AA	AG	TT	CT	CC	AA	AT	TT	GG	TT	GG	TT	TT
315	Europe	NA10851	AG	AA	AT	AA	AA	TT	TT	GG	CT	GG	GG	CC	AA	CC	GT	TT	CC	GG	AA	GT	AA	CT	AG	GG	CT	GG	AA	CC	AA	AA	CT	GG	CC	AT	AA	AA	CT	TT	CC	AG	TT	CT	GG	TT	AG	TT	CT
316	Europe	NA11829	AA	AA	AA	AG	AG	TT	TT	AG	CT	GG	GG	CC	AA	AC	TT	TT	CC	AA	AA	GG	AA	CT	GG	GG	CC	GG	AT	CC	AA	AA	AT	GG	CC	AT	AA	AG	TT	TT	AC	AG	AA	TT	GG	AT	AG	TT	TT
317	Europe	NA11830	AA	AA	AA	AA	AG	TT	TT	GG	CT	GG	GG	CC	AA	CC	GG	TT	CT	GG	AA	GT	AA	TT	AG	GG	CT	GG	AA	CC	AA	AA	AA	GG	CC	AT	AA	GG	CT	TT	AC	AA	TT	TT	GG	TT	AA	TT	TT
318	Europe	NA11831	AA	AG	AA	AA	AA	TT	TT	GG	TT	GG	GG	TT	AA	CC	GT	TT	CC	AG	AA	CT	AA	TT	GG	GG	CC	AG	AA	CC	CC	AA	AA	GG	CC	AT	AG	AA	CT	TT	AC	AG	AT	TT	GG	AT	AA	TT	CT
319	Europe	NA11832	AA	AA	AT	AA	AA	TT	TT	GG	TT	GG	GG	CC	AA	AC	GT	TT	CC	AG	AA	CT	AA	CT	GG	GG	TT	GG	TT	CC	AA	AA	AA	GG	CC	AT	AA	AG	CT	TT	CC	AA	AA	TT	AG	TT	GG	TT	CT
320	Europe	NA11840	AA	AA	AA	AA	AG	TT	TT	AG	CC	GG	GG	CC	AA	CC	GT	CT	CC	AG	AA	GG	AA	CT	AG	GG	TT	AG	AA	CC	AA	AA	AT	GG	CC	AT	AA	AG	TT	CT	CC	AG	AT	TT	AG	TT	GG	TT	TT
321	Europe	NA11843	AA	AG	AA	AA	AG	TT	TT	GG	CT	GG	GG	CT	AA	AC	TT	TT	CC	AG	AA	CG	AA	TT	AG	GG	CC	GG	AA	CC	CC	AC	AA	GG	CC	TT	AA	AA	CT	TT	AC	AA	AA	TT	GG	AT	GG	TT	CC
322	Europe	NA11881	AA	AG	AA	AG	AA	TT	TT	AG	CT	GG	GG	CC	AA	CC	GG	TT	CT	GG	AA	GG	AT	TT	GG	GG	CC	GG	AA	CC	AC	AA	AA	GG	CC	AA	AA	GG	TT	TT	AC	AA	AA	CT	GG	AT	AA	TT	TT
323	Europe	NA11892	AA	AA	AA	AA	AG	TT	TT	GG	CT	GG	GG	CC	AA	CC	GG	TT	CC	AG	AA	TT	AA	TT	GG	GG	CT	AG	AA	CC	AC	AA	AT	GG	CT	AT	AA	AG	CT	TT	AC	AA	TT	TT	GG	AT	AG	CT	TT
324	Europe	NA11893	AG	AG	AC	AA	AA	TT	TT	GG	CT	AG	GG	CC	AA	CC	GT	TT	CC	AG	AA	GT	AA	CT	GG	GG	CC	GG	AA	CC	AA	AA	AA	GG	CC	TT	AA	AA	CT	TT	CC	AG	AT	CT	GG	TT	AG	CC	TT
325	Europe	NA11894	AA	AA	AA	AA	AG	TT	TT	GG	CC	GG	GG	CT	AA	CC	GG	TT	CT	AG	AA	CT	AA	CT	GG	GG	CC	GG	AA	CC	AC	AA	AA	GG	CC	AT	AA	AG	CT	TT	AA	AG	AA	TT	AG	TT	AA	TT	CT
326	Europe	NA11918	AA	AA	AA	AG	AA	TT	TT	GG	CT	GG	AG	CC	AA	CC	GG	CT	CC	GG	AA	GG	AA	CT	GG	GG	CT	GG	AA	CC	AC	AC	AA	GG	CT	AT	AA	AA	CT	TT	AC	AA	AA	CT	GG	TT	AG	TT	CT
327	Europe	NA11919	AG	AA	AA	AA	AG	TT	TT	AG	CC	GG	GG	CC	AA	AC	GG	TT	CT	GG	AA	GG	AA	CT	GG	AG	CT	GG	AA	CC	AC	AA	AC	GG	CC	AT	AA	GG	TT	TT	CC	GG	TT	AT	GG	AT	AA	CT	TT
328	Europe	NA11920	AG	AG	AT	AG	AA	TT	TT	GG	CC	GG	GG	CC	AA	AC	TT	TT	CC	AG	AA	CT	AA	TT	GG	GG	CC	GG	AA	CC	AA	AA	CC	GG	CC	TT	AA	AG	CT	TT	AC	AA	AA	CT	AG	AT	AG	TT	CT
329	Europe	NA11930	AA	AG	AA	AG	AA	TT	TT	GG	TT	GG	GG	CC	AA	AC	GT	TT	CT	GG	AA	CG	AA	CT	GG	GG	CC	AG	AT	CC	AC	AC	AC	GG	CT	AT	AG	AA	CC	TT	AC	AA	AT	TT	GG	TT	AA	TT	CT
330	Europe	NA11931	AG	AA	AT	AA	AA	TT	TT	GG	TT	GG	GG	CT	AA	CC	GG	TT	CT	AG	AA	CT	AA	CT	GG	GG	CC	GG	AA	CC	AA	AC	AT	GG	CC	AT	AA	AG	TT	CT	AC	AG	AA	TT	AG	TT	AG	TT	CT
331	Europe	NA11932	AG	AA	AC	AA	AG	TT	TT	GG	CT	GG	GG	CT	AA	AC	GT	TT	CC	GG	AA	GT	AA	CT	GG	AG	CT	GG	AA	CC	AA	AA	AT	GG	CT	AA	AA	GG	CC	TT	AC	AG	AA	CT	GG	TT	AG	CT	TT
332	Europe	NA11933	AA	AA	AA	AA	AA	TT	TT	GG	CT	GG	GG	TT	AA	CC	GG	TT	CT	AA	AA	CT	AA	CT	GG	GG	CC	GG	AT	CC	AA	AA	CT	GG	CC	TT	AA	AA	CT	TT	AA	AA	AA	CC	GG	AT	GG	TT	CT
333	Europe	NA11992	AG	AG	AT	AA	AA	TT	TT	GG	CT	AG	GG	CT	AA	AC	GG	TT	CC	AG	AA	CG	AA	TT	GG	GG	CC	GG	AA	CC	AC	AA	AT	GG	CC	TT	AG	GG	TT	TT	AA	AA	AA	TT	GG	AT	AG	CT	TT
334	Europe	NA11994	AA	AA	AA	AA	AA	CT	TT	GG	CT	GG	GG	CT	AA	AC	GT	TT	CT	GG	AA	CT	TT	TT	GG	GG	CT	AG	AA	CC	AA	AA	CC	GG	CC	AA	AA	AA	CT	TT	CC	AA	TT	TT	GG	TT	AA	CT	CT
335	Europe	NA11995	AG	AG	AA	AA	AG	TT	TT	GG	CT	GG	GG	CC	AA	CC	GG	TT	CC	AA	AA	CT	AA	CC	GG	GG	CC	GG	AA	CC	AA	AA	CT	GG	CC	AA	AA	GG	CT	TT	CC	AA	AT	TT	AG	TT	AG	CT	TT
336	Europe	NA12003	AG	AA	AA	AA	AA	TT	TT	GG	CC	GG	GG	CC	AA	AC	GG	TT	CC	AG	AA	GG	AT	TT	GG	GG	CT	AG	AA	CC	AA	AA	AC	GG	CC	TT	GG	AA	CT	TT	AA	AA	AA	TT	AG	TT	GG	TT	CT
337	Europe	NA12004	AA	AG	AA	AA	AG	TT	TT	GG	TT	GG	GG	TT	AA	AC	GG	TT	CC	GG	AA	CG	AA	CC	GG	GG	CT	AG	AT	CC	AC	AA	AA	GG	CC	AG	AG	AA	CT	TT	CC	AG	AA	TT	GG	TT	AG	CT	CT
338	Europe	NA12005	GG	AA	AA	AA	AA	TT	TT	GG	CC	GG	GG	CC	AA	AC	GT	TT	CC	AA	AA	CG	AT	TT	GG	GG	CC	GG	AT	CC	AC	AA	CT	GG	CC	AT	AG	AG	CT	TT	AC	AA	AA	TT	GG	TT	AG	CT	CT
339	Europe	NA12006	AA	AA	AA	AA	AA	TT	TT	GG	TT	GG	GG	TT	AA	AC	GT	TT	CC	AG	AA	CT	AT	TT	GG	GG	CC	GG	AA	CC	AA	AC	AT	GG	CT	AT	AA	AG	TT	TT	AC	GG	AT	TT	GG	AT	AG	CT	TT
340	Europe	NA12043	AA	AA	TT	AA	AA	TT	TT	AG	TT	AG	GG	CC	AA	AC	GT	TT	CT	AG	AA	CT	AT	CT	GG	GG	CC	AG	AA	CC	AA	AA	AA	GG	CC	AT	AA	AA	CT	TT	CC	AA	AT	CT	GG	TT	AG	TT	TT
341	Europe	NA12044	AA	AA	AT	AA	AA	TT	TT	GG	CC	GG	GG	CC	AA	CC	GT	TT	CC	AG	AA	CT	AA	TT	GG	GG	CT	GG	AT	CC	AC	AA	AA	GG	CC	AT	AA	AG	CT	TT	AC	AA	AT	TT	AG	TT	AG	CT	TT
342	Europe	NA12045	AA	AA	AC	AA	AG	TT	TT	GG	CT	GG	GG	CC	AA	AA	GT	TT	CT	AA	AA	GG	AA	CT	GG	GG	CC	GG	AA	CC	AA	AA	AA	GG	CC	AA	AA	AG	CT	TT	AC	AG	AT	CT	GG	AT	GG	CC	TT
343	Europe	NA12046	AG	AA	AT	AG	AA	TT	TT	GG	CT	AG	GG	CC	AA	CC	TT	TT	CC	AG	AA	CG	AA	TT	GG	GG	CT	GG	AA	CC	AA	AA	AA	GG	CC	AT	AA	AA	TT	TT	AC	AG	AA	TT	AA	TT	AG	TT	TT
344	Europe	NA12058	AA	AA	AC	AA	GG	TT	TT	GG	CT	GG	GG	CC	AA	CC	GT	TT	CC	AA	AA	CT	AA	CT	GG	GG	CT	GG	AA	CC	AC	AC	AA	GG	CC	AT	AA	AA	CT	TT	CC	AG	AA	TT	GG	AT	GG	TT	CT
345	Europe	NA12144	AA	AA	AA	AA	AG	TT	TT	AG	CT	AG	GG	CC	AA	AC	GT	TT	CC	GG	AA	GT	AA	CT	GG	GG	CC	GG	AT	CC	AA	AA	CT	GG	CC	AT	AG	AG	TT	TT	CC	AA	AT	TT	AG	TT	AA	TT	TT
346	Europe	NA12154	AA	AA	AT	AA	AA	TT	TT	GG	CC	GG	GG	CT	AA	AC	GG	TT	CC	GG	AA	CG	AA	CC	AG	GG	CC	GG	AA	CC	AA	AA	AC	GG	CC	AT	AA	GG	CT	CT	AC	AA	AA	TT	GG	AT	AG	TT	TT
347	Europe	NA12155	AA	AG	AC	AA	AA	TT	TT	AG	TT	GG	GG	CT	AA	CC	GT	CT	CC	AG	AA	CT	AT	TT	GG	GG	CC	GG	AA	CC	AA	AA	AA	GG	CC	AT	AG	AG	TT	TT	AC	AA	AA	TT	GG	TT	AG	TT	TT
348	Europe	NA12156	AA	AA	AA	AA	AA	CT	TT	AG	CT	GG	GG	CC	AA	CC	GT	TT	CC	AG	AA	CT	AT	TT	GG	GG	CC	GG	AT	CC	AA	AC	TT	GG	CT	AA	AG	AG	TT	TT	AA	AA	AA	TT	GG	AT	AA	TT	CT
349	Europe	NA12234	AG	AA	AA	AG	AG	TT	TT	AG	TT	GG	GG	CC	AA	CC	GT	TT	CC	AG	AA	CC	AA	TT	GG	GG	CC	AG	AT	CC	AC	AA	AT	GG	CT	AA	AG	AA	CC	TT	AA	AG	TT	AT	GG	AT	AG	CT	CT
350	Europe	NA12249	AG	AA	AA	AA	AG	TT	TT	GG	CT	GG	GG	CC	AA	CC	TT	TT	CC	AG	AA	GG	AA	TT	GG	GG	CT	GG	AT	CC	AA	AA	AC	GG	CC	AT	AA	AA	CC	TT	AA	AA	AA	CT	GG	TT	AG	CT	CT
351	Europe	NA12272	AA	GG	AA	AG	AG	TT	TT	GG	CT	GG	GG	CC	AA	CC	GG	TT	CC	AG	AA	GT	AA	TT	AG	GG	CC	GG	AA	CC	AC	AA	CC	GG	CC	TT	AA	AG	CT	TT	AC	AA	AT	CT	GG	TT	AG	TT	CC
352	Europe	NA12273	AG	AG	AA	AA	AA	CT	TT	GG	CT	AG	GG	CT	AA	AA	GG	TT	CT	AG	AA	CT	AA	CC	GG	GG	CT	GG	AA	CC	AC	AA	CT	GG	CT	TT	AG	AG	CT	TT	AC	AA	AA	CT	GG	AT	AG	TT	CT
353	Europe	NA12275	AG	AG	AA	AA	AA	TT	TT	GG	TT	GG	GG	CT	AA	AC	GT	TT	CC	AG	AA	TT	AA	TT	GG	GG	CC	AG	AA	CC	AA	AA	TT	GG	CC	TT	AA	AA	CC	TT	CC	AG	AT	TT	GG	TT	GG	TT	CT
354	Europe	NA12282	AA	AG	AT	AA	AG	TT	TT	GG	TT	AG	GG	CC	AA	AA	GT	TT	CC	GG	AA	CT	AA	CT	AG	AG	CT	AG	AT	CC	AA	AA	AT	GG	CC	TT	AA	AA	CC	TT	AC	AA	TT	CT	GG	TT	AG	TT	TT
355	Europe	NA12283	AG	AA	AC	AA	AG	TT	TT	AG	CC	AG	GG	CT	AA	CC	GG	TT	CC	GG	AA	GG	TT	CC	GG	GG	CC	AG	AT	CC	AC	AA	AC	GG	CC	AT	AA	AG	CC	TT	CC	AG	AA	TT	GG	TT	AG	TT	CT
356	Europe	NA12286	AG	AG	AA	AA	AA	TT	TT	GG	CT	GG	GG	CC	AA	AC	TT	TT	CT	GG	AA	GT	AT	CC	GG	GG	CC	GG	AA	CC	CC	AA	AA	CG	CC	AA	AG	AG	CT	CT	AA	GG	AA	TT	AG	TT	AG	TT	TT
357	Europe	NA12287	AA	AA	AA	AA	GG	TT	TT	AG	CT	GG	AG	CT	AA	AC	GT	TT	CC	GG	AA	GG	AA	CT	GG	GG	CC	AG	AA	CC	AC	AA	AT	GG	CC	TT	AG	AG	CT	TT	AC	AG	AA	TT	AG	AT	AG	CT	CT
358	Europe	NA12340	AA	AA	AC	AG	AG	TT	TT	GG	CT	AA	GG	CT	AA	AC	GG	TT	CC	AA	AA	GT	AT	CT	GG	GG	CC	GG	AA	CC	AA	AA	CT	GG	CT	AT	GG	AG	CC	TT	AC	AA	AT	TT	GG	TT	AG	TT	TT
359	Europe	NA12341	AG	AG	AT	AA	AA	TT	TT	GG	CT	GG	GG	CT	AA	CC	GG	TT	CT	AG	AA	CC	AA	CT	GG	GG	CT	GG	AA	CC	AA	AA	AC	GG	CC	TT	GG	GG	TT	TT	AC	AA	AA	CT	GG	CT	AG	TT	TT
360	Europe	NA12342	AA	AA	AA	AA	AG	TT	TT	AG	CT	GG	GG	CC	AA	AC	GT	TT	CT	AG	AA	GT	AA	CT	AG	GG	CC	AG	AA	CC	AC	AA	AC	GG	CT	TT	GG	AG	TT	TT	AC	AA	AT	CT	GG	AT	GG	TT	TT
361	Europe	NA12347	AG	AG	AA	AA	AA	TT	TT	GG	TT	GG	GG	CC	AA	CC	GT	CT	CC	AG	AA	GT	AT	CT	GG	GG	CC	AG	AA	CC	AC	AA	AA	GG	CC	AT	AA	AG	CT	TT	AC	AA	AT	AT	GG	TT	AG	CT	CT
362	Europe	NA12348	AA	AA	CT	AA	AA	CT	TT	GG	CC	GG	GG	CT	AA	CC	GT	TT	CC	AA	AA	GG	AA	CT	GG	GG	CC	GG	AA	CC	AA	AA	AA	GG	CC	AT	AA	AA	CT	TT	CC	AA	AT	TT	GG	AT	AA	TT	CT
363	Europe	NA12383	AA	AA	AA	AA	AG	TT	TT	GG	CC	GG	GG	CT	AA	AC	GT	TT	CC	AG	AA	CG	AT	CC	GG	GG	CT	GG	TT	CT	AC	AA	AT	GG	CT	AT	AA	AG	CT	TT	CC	AA	AA	CT	AG	TT	AG	TT	CT
364	Europe	NA12399	AA	AA	AC	AG	AA	TT	TT	AG	CT	GG	GG	CT	AA	CC	GT	TT	CC	AA	AA	CT	AA	CC	AG	AG	CC	GG	AA	CC	AA	AA	AA	GG	CC	AT	AG	AG	CC	TT	AA	AA	AA	CT	GG	TT	AG	CC	TT
365	Europe	NA12400	AA	AG	AC	AA	AG	TT	TT	GG	CC	GG	GG	CC	AA	AC	GG	CT	CT	AG	AA	GT	AT	CT	GG	GG	CC	GG	AT	CC	AA	AC	AC	GG	CC	AA	AG	GG	TT	TT	AC	AG	AA	AT	GG	TT	AG	TT	TT
366	Europe	NA12413	AA	AG	AT	AG	AA	TT	TT	GG	CT	AG	GG	CC	AA	CC	GT	TT	CT	GG	AA	CT	AT	CT	GG	GG	CT	GG	AT	CC	AA	AA	AA	GG	CC	AT	AG	AG	CT	TT	AC	AA	AT	TT	AG	AT	AG	CT	TT
367	Europe	NA12414	AG	AG	AA	AG	AA	TT	TT	GG	CC	AG	GG	CT	AA	CC	GT	TT	CC	GG	AA	GG	AA	CT	GG	AG	CC	AG	AT	CC	AA	AC	AC	GG	CC	AT	AG	GG	TT	TT	AA	AA	AA	TT	AG	TT	GG	TT	CT
368	Europe	NA12489	AA	AG	AA	AG	AG	TT	TT	GG	CC	GG	GG	CC	AA	AC	GG	TT	CT	GG	AA	CT	AA	CC	GG	GG	CC	AG	AA	CC	AA	AA	AC	GG	CC	AT	AA	AA	CT	TT	AC	AG	AA	CT	GG	TT	AA	TT	CT
369	Europe	NA12546	AG	AG	AT	AG	AA	TT	TT	GG	CT	GG	GG	CT	AA	AC	GG	TT	CC	GG	AC	GT	AA	CT	GG	AG	CC	GG	AA	CC	AC	AA	AA	GG	CC	AT	GG	AA	TT	CT	AC	AG	AA	TT	GG	TT	AA	TT	TT
370	Europe	NA12716	AG	AA	AT	AA	AA	TT	TT	GG	CC	AG	AG	CT	AA	AC	GG	TT	CC	AG	AA	TT	AT	CC	GG	GG	CC	GG	AT	CC	AA	AA	AT	GG	CT	TT	AA	AA	CT	TT	CC	AA	AT	CC	GG	TT	GG	TT	TT
371	Europe	NA12717	AA	AA	AA	AG	AA	TT	TT	GG	CC	GG	GG	CT	AA	CC	GT	TT	CC	AA	AA	GG	AT	TT	GG	GG	CT	GG	AA	CC	AC	AA	AT	GG	CC	AT	AA	AG	TT	CT	AA	AA	AA	AT	GG	AT	AG	CT	TT
372	Europe	NA12718	AA	AA	AC	AA	AA	CT	TT	GG	CT	GG	GG	CT	AA	AA	GG	CT	CC	GG	AA	GG	AT	CC	GG	AG	CC	GG	AA	CC	AC	AA	AC	GG	CC	AT	AA	AG	TT	TT	AC	GG	AA	TT	GG	TT	AG	CT	TT
373	Europe	NA12748	AA	AA	AA	AA	AG	TT	TT	GG	CT	GG	AG	CT	AA	AC	GG	TT	CC	GG	AA	TT	AA	TT	GG	GG	CC	GG	AT	CC	AC	AA	AC	GG	CC	AT	AA	AG	CT	CT	AC	AA	AA	CT	GG	TT	AG	TT	TT
374	Europe	NA12749	AA	AA	AA	AA	AG	TT	TT	GG	TT	GG	GG	CT	AA	CC	GT	TT	CT	GG	AA	CC	AA	CT	GG	GG	CC	GG	AA	CT	AC	AA	CT	GG	CC	AA	AA	AA	CC	TT	AA	AG	AT	CT	GG	AT	AA	TT	TT
375	Europe	NA12750	AA	AA	AC	AG	AG	TT	TT	GG	CT	GG	AG	CC	AA	AC	GT	TT	CC	GG	AA	CT	AA	TT	GG	GG	CT	GG	AA	CC	AC	AA	CT	CG	CC	AA	AA	AA	TT	TT	AC	GG	TT	TT	GG	TT	GG	CT	TT
376	Europe	NA12751	AA	AA	AT	AA	AA	TT	TT	GG	CT	GG	GG	CT	AA	AC	GG	TT	CC	GG	AA	GG	AT	TT	GG	GG	CT	GG	TT	CC	AA	AA	CT	GG	CC	AT	AA	AA	CT	TT	AA	AA	AT	TT	AG	AT	AA	CT	CC
377	Europe	NA12760	AG	AA	AA	AA	AG	CT	TT	AG	CC	GG	GG	CC	AA	CC	TT	TT	CC	GG	AA	GG	AT	TT	GG	GG	CC	GG	TT	CC	AC	AA	TT	GG	CC	TT	AA	AG	CT	CT	AC	AA	AT	TT	GG	CT	AA	TT	TT
378	Europe	NA12761	AA	AA	AT	AA	AA	CT	TT	GG	CC	GG	AG	CT	AA	AC	GT	CT	CC	GG	AA	GG	AT	CT	GG	GG	CC	GG	AA	CC	AC	AA	AT	GG	CC	TT	AA	AG	TT	TT	AC	AG	AA	TT	GG	TT	GG	TT	CT
379	Europe	NA12762	AA	AA	AA	AA	AA	TT	TT	AG	CT	GG	GG	CT	AA	AC	GT	TT	TT	GG	AA	CT	AA	CT	GG	GG	CC	GG	AT	CC	AA	AA	AC	GG	CC	TT	AG	AA	TT	TT	AA	GG	TT	TT	GG	TT	AA	TT	CT
380	Europe	NA12763	AA	AG	AC	AA	AG	TT	TT	GG	CT	GG	GG	CT	AA	CC	GT	TT	CT	AA	AA	CG	AT	CT	GG	GG	CC	GG	AA	CC	AA	AA	AT	GG	CC	AA	AG	AG	CC	TT	AA	AA	AT	TT	GG	AT	AG	CC	CC
381	Europe	NA12775	AA	AA	AC	AA	AG	TT	TT	GG	TT	GG	GG	CT	AA	AC	GG	TT	CC	GG	AA	CG	AA	CT	AG	GG	CT	GG	AA	CT	AA	AA	CT	GG	CT	TT	AG	GG	CT	TT	AA	AA	AA	TT	GG	TT	AG	CT	TT
382	Europe	NA12776	AA	AA	AT	AA	AA	TT	TT	GG	CC	AG	GG	CC	AA	CC	GT	TT	CC	GG	AA	CG	AA	CC	GG	GG	CT	GG	AA	CC	AA	AA	AA	GG	CC	AA	AA	AA	CT	CT	AC	AA	AT	TT	AG	TT	AA	TT	CT
383	Europe	NA12777	AA	AG	AA	AA	AA	TT	TT	GG	CT	GG	GG	CT	AA	CC	GT	CT	CC	AG	AA	GT	AT	TT	GG	GG	CC	GG	AT	CC	AA	AA	AT	GG	CC	TT	AA	AG	CT	TT	AC	AA	AA	CT	GG	TT	AG	TT	TT
384	Europe	NA12778	AG	AA	AA	AA	AG	TT	TT	GG	CT	GG	GG	CC	AA	CC	GT	TT	CT	GG	AA	TT	AT	CT	GG	GG	CT	GG	AT	CC	AA	AA	AT	GG	CT	AT	GG	AG	CT	TT	AA	GG	AA	CT	GG	TT	AG	TT	TT
385	Europe	NA12812	AG	AA	AT	AA	AG	TT	TT	GG	CT	GG	GG	CC	AA	CC	GG	TT	CC	AG	AA	CC	AT	CC	GG	AG	CC	AG	AT	CC	AA	AC	AT	GG	CC	AA	AG	AG	CT	TT	CC	AA	AT	CT	GG	TT	AG	TT	CT
386	Europe	NA12813	AG	AA	AT	AA	AA	TT	TT	GG	TT	GG	GG	CT	AA	CC	GG	TT	CC	AA	AA	GG	AT	CT	AG	GG	CC	AG	AA	CC	AC	AC	AA	GG	CT	TT	AA	AG	CC	TT	AC	AA	TT	TT	GG	TT	AG	TT	CT
387	Europe	NA12814	AA	AA	AA	AG	AA	TT	TT	GG	CC	GG	GG	CC	AA	AC	GT	TT	CC	AG	AA	CG	AA	TT	AG	GG	CT	GG	AA	CC	AA	AC	AT	GG	CC	AA	AG	AG	TT	TT	AA	GG	AT	TT	AA	TT	AG	CT	CT
388	Europe	NA12815	AG	AA	AA	AA	AG	TT	TT	GG	CC	GG	GG	CC	AA	CC	GT	TT	CT	GG	AA	GT	AT	CT	GG	GG	CC	GG	TT	CC	AC	AA	AA	GG	CC	AT	AA	AG	TT	TT	AA	AA	AT	CC	GG	TT	AG	TT	CT
389	Europe	NA12827	AG	AA	AA	AA	AA	TT	TT	GG	CC	GG	GG	CC	AA	CC	GT	TT	CC	AG	AA	CG	AA	TT	GG	GG	CC	GG	AA	CC	AA	AA	AA	GG	CC	AA	AG	AG	CT	TT	AA	AA	AT	TT	GG	TT	AG	TT	TT
390	Europe	NA12828	AA	AG	AA	AA	AG	TT	TT	GG	CT	GG	GG	CT	AA	CC	GT	CT	CC	GG	AA	CT	TT	TT	GG	GG	TT	GG	AA	CC	AA	AA	AA	GG	CC	AT	AG	AG	TT	TT	AC	AA	AA	TT	GG	TT	GG	TT	CT
391	Europe	NA12829	AA	AA	AA	AA	AA	TT	TT	AG	TT	GG	GG	CC	AA	AA	GG	TT	CC	AG	AA	CG	AA	CT	GG	GG	CC	AG	AT	CC	AC	AA	CT	GG	CC	TT	GG	AA	CC	TT	AA	AA	AA	TT	AG	AT	AA	TT	TT
392	Europe	NA12830	AA	AA	AA	AG	AG	TT	TT	GG	CT	GG	GG	CC	AA	CC	GG	TT	CT	AG	AA	CG	TT	CT	GG	GG	CT	GG	AA	CC	AC	AC	TT	GG	CC	AT	AA	AG	TT	TT	AC	AA	AA	TT	AG	TT	AA	TT	TT
393	Europe	NA12842	AA	AA	AA	AA	AG	TT	TT	GG	CT	AG	GG	CT	AA	CC	GG	TT	CC	AA	AA	GG	AT	CC	AG	GG	CT	GG	AA	CC	AA	AA	AT	CG	CC	TT	AA	GG	CT	TT	CC	AG	AA	TT	GG	TT	AG	CT	TT
394	Europe	NA12843	AA	AA	AA	AA	AA	TT	TT	GG	CC	GG	GG	CC	AA	AC	GG	CT	CT	AG	AA	GG	AT	CT	GG	GG	CT	GG	AA	CC	AA	AA	AT	GG	CC	GT	AG	AA	CC	TT	CC	AA	AA	TT	GG	TT	AG	CT	TT
395	Europe	NA12872	AA	AG	AT	AA	AA	TT	TT	AG	CT	GG	GG	CT	AA	AC	GT	CT	CC	AA	AA	GG	AT	CT	GG	GG	CC	AG	AC	CC	AA	AC	AA	CG	CT	AT	GG	AG	CT	CT	AA	AG	AT	TT	AA	CT	AG	CT	TT
396	Europe	NA12873	AG	AG	CT	AA	AG	TT	TT	GG	CT	GG	GG	CC	AA	AC	GT	TT	CC	GG	AA	CG	AT	CT	GG	GG	CC	GG	AT	CC	AA	AA	AT	GG	CC	AA	AA	AG	CT	TT	CC	AA	TT	CT	AG	AT	AA	TT	TT
397	Europe	NA12874	GG	AA	AA	AA	AG	TT	TT	GG	TT	GG	GG	CT	AA	AC	GG	TT	CC	AG	AA	CG	AT	TT	GG	GG	CT	GG	AT	CC	AA	AA	AA	GG	CC	AT	AA	AA	TT	TT	AC	AG	AT	CT	GG	AT	AG	TT	TT
398	Europe	NA12878	AA	AG	CT	AA	AG	TT	TT	GG	CC	AG	GG	CC	AA	CC	GG	TT	CC	GG	AA	CG	AT	TT	GG	GG	CC	GG	AT	CC	AA	AA	AC	GG	CC	AT	AA	AA	TT	TT	AC	GG	AA	CT	GG	AT	AG	CC	TT
399	Europe	NA12889	AA	AG	AA	AA	AG	TT	TT	GG	CT	GG	GG	CC	AA	AC	TT	TT	CC	AG	AA	CC	AT	TT	GG	GG	CC	GG	AA	CC	AC	AA	TT	GG	CC	TT	AG	AG	CT	TT	AC	AA	AA	CT	AG	TT	AG	TT	TT
400	Europe	NA12890	AA	AA	AT	AA	AG	TT	TT	AG	TT	AG	GG	CC	AA	AC	GT	TT	CC	AG	AA	GT	AA	CT	AG	GG	CT	AG	AT	CC	AC	AA	CT	GG	CC	AA	AA	AG	CC	CT	AC	AG	AA	CT	GG	TT	AG	CT	CT
401	South Asia	NA20845	GG	AA	AC	AA	AA	TT	TT	AA	CC	GG	GG	CT	AA	AC	GG	TT	CC	AA	AA	CG	AA	TT	GG	GG	CT	AG	AA	CC	AA	AC	AA	CG	CT	TT	AA	AG	CC	CT	AC	AA	AT	TT	AG	AA	AA	CT	TT
402	South Asia	NA20846	AA	AG	CC	AA	AG	TT	TT	AG	CC	GG	AG	TT	AA	AC	TT	TT	TT	AA	AC	CG	AA	CC	GG	GG	CT	AG	AT	CC	AA	AA	AA	CG	CT	AA	AG	AG	CC	TT	AC	AA	AT	CT	GG	AT	AA	TT	TT
403	South Asia	NA20847	AG	AG	AA	AA	AG	TT	TT	AA	CC	AG	AG	TT	AA	AC	GG	CT	CT	AG	AA	CC	TT	CC	GG	GG	CT	GG	AA	CC	AA	AA	CT	CC	CC	AT	GG	GG	CC	TT	CC	AA	AA	CC	GG	AT	AA	TT	TT
404	South Asia	NA20849	GG	AA	TT	AA	AG	TT	TT	AG	CC	GG	GG	CT	AA	AA	GT	CT	CC	AG	AA	CC	AT	CT	AG	GG	CC	GG	AC	CC	AA	AA	AC	CC	CT	AT	GG	GG	CC	TT	CC	AA	AT	CT	AG	AA	AA	CT	TT
405	South Asia	NA20850	AG	AA	AC	AG	AA	TT	TT	AG	CT	AG	GG	CC	AA	AA	GT	CC	CC	AG	AA	CC	AA	CC	AA	GG	CC	GG	AT	CT	AA	AA	AA	CC	CT	AA	AG	AG	CC	CT	AC	AA	AA	CT	GG	AA	AA	CT	CT
406	South Asia	NA20851	GG	AG	AC	AA	AG	TT	TT	AG	CC	AG	GG	CT	AA	AC	GT	CT	CC	AA	AA	GG	AA	CT	GG	GG	CC	GG	AC	CC	AA	AC	AT	CC	CT	AT	GG	GG	CT	TT	AC	AA	AA	CT	GG	AT	AA	CT	CT
407	South Asia	NA20852	AA	AA	CC	AA	AG	TT	TT	GG	CC	GG	GG	TT	AA	AA	GT	CC	CC	AG	AC	CC	AT	CT	GG	AG	TT	GG	AT	CC	AA	AC	AA	CC	CC	TT	AG	AA	CC	TT	AC	AA	AA	TT	GG	AT	AG	CT	CT
408	South Asia	NA20853	GG	AA	AA	AA	AG	TT	TT	AG	CC	GG	AA	TT	AA	AA	GG	TT	CC	AA	AC	CG	AT	CC	AG	GG	CT	GG	AT	CC	AA	AA	TT	CC	CT	TT	AG	GG	CC	CT	CC	AA	TT	AT	AG	AT	AA	CC	TT
409	South Asia	NA20854	AG	GG	CT	AA	AA	TT	TT	GG	CT	AG	AA	CT	AA	AA	GG	CC	CC	AG	AA	CG	AA	CC	GG	AG	TT	GG	TT	CC	AA	AC	AA	CC	CT	AT	AA	GG	CT	TT	AC	AA	TT	CC	AG	TT	AA	CT	CT
410	South Asia	NA20856	AG	AA	AC	AA	AG	CT	TT	AA	CC	GG	GG	CC	AG	AA	TT	TT	CC	AA	AA	CG	AT	CC	GG	GG	CC	GG	CT	CC	AA	AA	AT	CG	CC	TT	AG	GG	CC	TT	CC	AA	AT	TT	AG	AT	AA	CT	TT
411	South Asia	NA20858	AG	AA	AA	AA	AA	TT	TT	GG	TT	GG	AG	CT	AA	AA	GT	CC	CT	AA	AA	CG	AT	CT	AG	GG	CT	AA	AA	CC	AC	AA	AA	CC	CC	AT	AG	AG	CT	CT	CC	AA	TT	AC	GG	AT	AA	CT	TT
412	South Asia	NA20859	AG	GG	AC	AA	AA	TT	TT	GG	CT	AG	AG	TT	AA	AA	GT	CT	CT	AG	AC	GG	AT	CC	GG	GG	CT	GG	AA	CC	AC	AA	AT	CC	CT	TT	AA	GG	CC	TT	CC	AA	AT	TT	GG	AT	AG	CC	CT
413	South Asia	NA20861	GG	AA	AA	AA	AA	TT	TT	GG	CC	GG	AA	CT	AA	AA	GG	CT	CC	AA	AA	GG	AT	CC	GG	GG	TT	GG	AA	CC	AA	AA	AT	CC	CC	AA	AG	AG	CC	TT	CC	AA	AT	AT	AG	AT	AG	CT	CT
414	South Asia	NA20862	AG	AA	AT	AA	AA	TT	TT	GG	CC	GG	AG	TT	AA	AC	GT	CC	CT	AA	AA	GG	AT	CC	GG	GG	CT	GG	AT	CC	AA	AA	AT	CG	CT	TT	GG	GG	CC	TT	CC	AA	TT	AT	GG	AT	AA	CT	CT
415	South Asia	NA20863	AG	AA	AA	AA	AG	CT	TT	AA	CC	GG	GG	CT	AA	AA	GG	CT	CC	AA	AA	CC	AT	CC	GG	GG	TT	GG	CT	CC	AA	AA	AT	CC	CC	AA	AG	AG	CC	TT	CC	GG	AT	AT	AG	AT	AG	CC	TT
416	South Asia	NA20864	AG	AA	CT	AA	AA	TT	TT	GG	CT	AG	GG	CT	AA	AA	GT	CT	CC	AA	AA	GG	TT	CC	GG	GG	TT	AG	AT	CT	AA	AA	AA	CG	TT	TT	GG	AG	CC	TT	AA	AA	AT	AT	GG	AT	GG	TT	TT
417	South Asia	NA20866	AG	AG	AT	AA	AG	TT	TT	GG	CC	GG	AG	TT	AA	AA	TT	TT	CC	AA	AA	GT	TT	CC	GG	GG	TT	AG	AT	CC	AA	AA	AT	CC	CT	TT	AG	AG	CC	TT	CC	AA	TT	CT	AA	TT	AG	CT	CT
418	South Asia	NA20867	GG	GG	AT	AA	AA	TT	TT	AG	CC	AG	GG	CT	AA	AC	GT	CT	CC	AA	AA	CG	AT	CC	GG	GG	CT	GG	AT	CC	AA	AA	AA	CC	CT	AA	AA	GG	CT	TT	CC	AA	TT	TT	GG	AT	AA	CC	TT
419	South Asia	NA20868	GG	AG	AC	AA	AA	TT	TT	GG	CC	GG	AG	CT	AA	AA	TT	CT	CT	AG	AA	CC	AT	CT	GG	AG	CC	AG	AA	CC	AA	AC	AA	CC	CT	TT	AG	GG	CT	TT	AC	AA	TT	AT	GG	TT	AA	CT	TT
420	South Asia	NA20869	AG	AG	AA	AA	AA	TT	TT	AG	CC	AG	AG	TT	AA	AA	GT	CT	CC	AA	AA	CG	TT	CT	GG	GG	CC	AA	AA	CC	AC	AC	AC	CG	CT	TT	AG	AG	CC	CT	AC	AA	AT	CT	GG	AT	AA	CT	CT
421	South Asia	NA20870	GG	AA	AC	AA	AG	TT	TT	AG	CT	AG	GG	TT	AA	AA	TT	TT	CT	AG	AA	CG	AT	CC	GG	GG	CC	GG	AT	CC	AA	AA	AC	CC	CC	AT	AG	AG	CT	TT	CC	AA	AA	CT	GG	TT	AG	CT	TT
422	South Asia	NA20872	AG	AG	AA	AA	AA	TT	TT	AG	CC	AG	AG	CT	AA	AA	GG	TT	CC	AA	AA	CT	AT	CT	AG	GG	CC	AG	AA	CC	AA	AC	CC	CC	CT	TT	AG	AA	CC	CT	CC	AA	TT	TT	GG	AT	AA	CT	TT
423	South Asia	NA20874	AA	AA	CC	AG	AG	TT	TT	AG	CC	AG	AG	TT	AA	AA	TT	CT	CC	AA	AA	CT	AA	CT	AG	GG	CT	AG	AC	CC	AA	AA	AT	CC	CT	AG	AG	GG	CC	TT	AC	AA	AT	AC	GG	AT	AA	CT	TT
424	South Asia	NA20875	AG	GG	AC	AA	AA	TT	TT	GG	CT	AG	AA	TT	AA	AA	TT	TT	CC	AG	AA	GT	AA	CC	GG	GG	TT	GG	AC	CC	AC	AA	AA	CC	CC	AT	AG	GG	CC	TT	AC	AA	TT	CT	GG	AA	AA	CC	CT
425	South Asia	NA20876	GG	AG	AC	AA	AG	TT	TT	AA	CC	GG	AA	CT	AA	AC	GT	CC	CC	AA	AA	GT	TT	CC	GG	GG	CC	AG	TT	CC	AC	AA	AA	CC	CT	AT	AG	AG	CT	CT	CC	AA	TT	CT	AG	AA	AA	CT	CT
426	South Asia	NA20877	AG	AA	AC	AA	AA	TT	TT	AA	CC	GG	AG	TT	AA	AA	TT	TT	CC	AA	CC	GT	AA	CC	GG	GG	CC	AG	AA	CC	AA	AA	AC	CC	CT	TT	AG	GG	CC	TT	CC	AA	AT	TT	AG	TT	AA	CC	TT
427	South Asia	NA20878	GG	AG	CT	AA	AG	TT	TT	GG	CT	AG	AA	TT	AA	AA	GT	TT	CC	AA	AA	CG	AT	CC	GG	GG	CT	AA	AC	CC	AC	AC	AC	CC	TT	AT	AA	GG	CC	CT	CC	AA	TT	CT	GG	AA	AG	TT	TT
428	South Asia	NA20881	GG	AA	AC	AA	AG	TT	TT	GG	CT	AG	GG	CC	AA	AA	GT	TT	CC	AG	AA	CG	AA	CC	GG	GG	CC	GG	AA	CC	AA	AA	AC	CC	CC	AA	AG	GG	CT	CT	CC	AA	TT	AT	AG	TT	GG	CT	TT
429	South Asia	NA20882	AG	AA	AA	AA	AG	TT	TT	AG	CT	GG	GG	CT	AA	AA	GT	CT	CT	AG	AC	GG	AT	CT	GG	GG	CT	AA	AT	CC	AA	AA	AT	CC	CC	AA	AG	AG	CC	TT	AC	AA	AT	TT	GG	CT	AA	CT	CT
430	South Asia	NA20884	AG	AG	AT	AA	AG	TT	TT	AG	CC	GG	AA	TT	AA	AC	TT	CT	CC	AG	AA	GG	AA	CC	GG	GG	CT	AG	AT	CC	AA	AA	AT	CC	CT	TT	AG	GG	CC	TT	CC	AA	AA	TT	AG	AA	AA	CT	CT
431	South Asia	NA20885	AG	AG	AC	AA	AA	TT	TT	GG	CT	GG	GG	CT	AA	AA	GG	CT	CC	AG	AA	GT	AA	CT	AG	GG	CC	GG	TT	CC	AA	AA	TT	CG	CC	TT	GG	GG	CT	CT	AC	AA	TT	TT	GG	AA	AG	CT	TT
432	South Asia	NA20886	AA	AA	CC	AA	AG	TT	TT	AG	CC	GG	AG	CT	AA	AA	TT	TT	CT	AG	AA	GT	AT	CC	GG	GG	CT	AG	AT	CC	AA	AC	AT	CC	CT	AT	AA	AG	CT	CT	AC	AG	AT	AT	GG	AA	AA	TT	TT
433	South Asia	NA20887	GG	GG	AT	AA	AA	TT	TT	AG	CC	GG	GG	TT	AA	AA	TT	CT	CC	GG	AA	CG	AT	CC	GG	GG	CC	AG	AC	CC	AA	AC	AT	CC	TT	AT	AG	AG	TT	TT	CC	AA	AT	AC	GG	AA	AG	TT	TT
434	South Asia	NA20888	AG	GG	AC	AA	AA	TT	TT	AG	CT	AA	AG	TT	AA	AA	GT	CT	CC	AA	AA	CC	TT	CC	AG	GG	CT	AG	CT	CT	AA	AA	AT	CC	CT	AT	AG	GG	CC	CT	AA	AA	AT	AT	AA	AT	AA	TT	TT
435	South Asia	NA20889	AG	AG	CC	AA	AA	TT	TT	AG	CT	AG	GG	TT	AA	AA	TT	CT	CC	AG	AA	GG	AT	CC	GG	GG	CT	AG	CT	CC	AC	AA	TT	CC	CT	AA	AA	GG	CC	TT	AA	AA	TT	TT	AG	TT	AG	CC	TT
436	South Asia	NA20890	GG	AG	CC	AA	AA	TT	TT	AG	CT	AG	GG	CC	AA	AA	GT	TT	CC	AA	AA	TT	AT	CT	GG	GG	CC	AG	AT	CC	AA	AC	AA	CC	CT	TT	AA	GG	CC	CT	CC	AA	TT	TT	AG	AT	GG	TT	CT
437	South Asia	NA20891	AG	AG	CT	AA	AA	TT	TT	GG	CC	AA	GG	CC	AG	AC	GT	TT	CC	GG	AA	CC	TT	CC	GG	GG	CT	AG	AA	CC	AA	AA	AA	CC	CC	TT	AG	AG	TT	CT	AA	AA	AA	TT	GG	AC	AA	CT	CT
438	South Asia	NA20892	GG	GG	AT	AA	AA	TT	TT	AA	CC	GG	AG	CT	AA	AA	TT	TT	CC	AA	AA	GG	AT	CC	GG	AG	CT	AG	TT	CC	CC	AA	AT	CG	CC	AG	GG	AA	CC	TT	CC	AA	TT	AT	GG	AT	AG	CT	TT
439	South Asia	NA20894	GG	AA	AC	AA	AA	TT	TT	AG	CC	GG	AG	TT	AA	AA	TT	CT	CC	AA	AA	CG	AT	CT	GG	GG	CT	GG	AT	CC	AA	AA	AT	CC	CC	AT	AG	GG	CT	TT	AC	AA	AT	CT	GG	AT	AA	CT	CT
440	South Asia	NA20895	GG	AG	AA	AA	AA	TT	TT	AG	CC	GG	AG	TT	AA	AC	GG	CT	CC	AG	AC	CC	TT	CC	GG	GG	CT	AA	TT	CC	AA	AA	AT	CC	CT	TT	AG	GG	CC	CT	CC	AA	TT	CT	AG	AT	AG	CC	CT
441	South Asia	NA20896	AG	AG	CT	AA	AG	TT	TT	GG	CC	GG	AA	CT	AA	AA	GG	CT	CC	AA	AA	GG	AT	CT	GG	GG	CC	GG	AT	CC	AA	AA	AT	CC	TT	TT	AG	AA	CC	TT	AC	AG	TT	TT	AG	AA	AG	CC	TT
442	South Asia	NA20897	AG	AA	AA	AA	AA	TT	TT	AG	CT	AG	AG	CT	AA	AA	GT	TT	CC	AA	AA	CG	AT	CT	GG	GG	CT	AG	AT	CC	AA	AC	AA	CC	CT	AT	GG	AA	CC	TT	AA	AA	AA	TT	GG	CT	AA	CT	CT
443	South Asia	NA20899	GG	AG	AA	AA	AG	CT	TT	GG	CC	GG	AG	CC	AA	AA	TT	CC	CC	GG	AA	GT	AT	CC	GG	GG	TT	AG	AC	CC	AA	AA	AC	CC	CT	TT	AG	AG	CT	TT	CC	AA	AT	AT	AG	AA	AG	CC	TT
444	South Asia	NA20900	AA	AA	AT	AA	AA	TT	TT	AG	CT	AG	GG	CC	AG	AC	GT	TT	CT	AG	AA	CG	TT	CT	GG	GG	CC	AG	AA	CC	AA	AA	AA	CC	CC	AT	AG	AA	CT	TT	AA	AA	AT	TT	GG	AC	AA	CT	CT
445	South Asia	NA20901	AG	AG	CC	AG	AA	TT	TT	AG	CC	GG	GG	CC	AA	AA	GT	CT	CC	AA	AA	GG	AA	CC	GG	GG	CT	GG	AA	CC	AA	AA	CT	CG	CT	GT	GG	AA	CT	CT	AC	AA	AT	CT	GG	AA	AG	CT	TT
446	South Asia	NA20902	AG	GG	AC	AA	AG	TT	TT	AA	TT	GG	GG	CT	AA	AA	TT	CT	CC	AG	AA	CG	AA	CT	GG	GG	TT	GG	CT	CC	AA	AA	AA	CC	CC	AT	AA	GG	CC	CT	CC	AA	TT	TT	AG	AA	AA	CC	CT
447	South Asia	NA20903	AG	GG	AC	AA	AG	TT	TT	AA	TT	AG	GG	TT	AA	AA	GT	CC	CC	AA	AA	GG	AA	CC	GG	GG	CT	GG	AC	CC	AA	AC	AC	CC	CT	AA	AG	AG	TT	TT	CC	AA	AA	AT	GG	AT	AG	CC	TT
448	South Asia	NA20904	AG	GG	AC	AG	AG	CT	TT	AG	CC	AG	GG	TT	AA	AA	GT	CT	CT	AG	AA	GT	AT	CT	GG	GG	CC	AG	CT	CC	AA	AC	CT	CC	CT	AT	AA	GG	CT	CT	AC	AG	AA	CT	AG	TT	AA	CT	TT
449	South Asia	NA20905	AG	AA	AC	AA	AA	TT	TT	AA	CC	GG	GG	CT	AA	AA	GT	TT	CC	AA	AA	CC	AT	CC	GG	GG	CT	GG	AC	CC	AA	AA	CT	CG	CC	GG	GG	GG	TT	CT	CC	AA	TT	TT	GG	AA	AG	TT	TT
450	South Asia	NA20906	GG	AG	CT	AA	AA	TT	TT	GG	CC	AG	GG	CT	AA	AA	GT	CT	CC	AA	AA	CT	AA	CC	GG	GG	TT	AG	AA	CC	AA	AC	AA	CC	TT	AT	AG	GG	CC	TT	AC	AA	AT	TT	AG	AT	AG	CT	CC
451	South Asia	NA20908	GG	AG	CC	AA	AA	TT	TT	GG	CT	AA	AG	TT	AA	AA	GT	TT	CC	AA	AA	CT	TT	CT	GG	GG	CT	AG	AA	CC	AA	AA	AA	CC	CT	AT	AG	AG	CC	TT	AC	AA	AT	CT	AG	AT	AA	CT	TT
452	South Asia	NA20910	AG	AA	CC	AA	AA	TT	TT	AG	CC	GG	GG	CT	AA	AA	GG	TT	CC	AG	AA	GG	AT	CT	GG	GG	CT	AG	AA	CC	AC	AA	AA	CC	CC	AT	AG	GG	CT	CT	CC	AA	TT	TT	GG	CT	AG	TT	CT
453	South Asia	NA20911	AA	AA	AC	AA	AA	TT	TT	GG	CT	GG	AG	TT	AA	AC	GT	TT	CC	AA	AC	CT	AT	CT	GG	GG	CT	GG	AA	CC	AA	AA	AA	CG	CC	AT	GG	AA	CT	TT	CC	AA	AT	CT	AG	TT	AG	CT	TT
454	South Asia	NA21086	AG	GG	AC	AA	AA	TT	TT	AA	CC	GG	GG	TT	AA	AA	GG	TT	CC	AA	AA	GG	AT	CC	GG	GG	CT	AG	CT	CC	AA	AC	AA	CC	CT	GT	AG	GG	CT	CT	AC	AA	TT	TT	AA	TT	AA	TT	CT
455	South Asia	NA21087	AG	AG	AC	AA	AG	TT	TT	GG	CC	GG	AG	CT	AA	AA	GT	TT	CC	AA	AA	CG	AT	TT	GG	GG	CC	GG	AC	CC	CC	AA	AA	CC	CC	AA	AG	AG	CC	CT	AC	AA	TT	TT	GG	AT	AA	CT	TT
456	South Asia	NA21088	GG	AA	AT	AA	AA	TT	TT	AG	CC	GG	AG	CC	AA	AC	GG	TT	CC	GG	AC	GT	TT	CT	GG	AG	CT	AG	AT	CC	AA	AA	AT	CC	CT	TT	AG	GG	CC	TT	CC	AA	TT	TT	AG	AA	AG	CC	CT
457	South Asia	NA21089	GG	GG	AC	AA	AA	TT	TT	AA	CC	GG	AG	CT	AA	AA	GT	TT	CC	AG	AC	CG	AT	CT	AG	GG	CT	GG	AT	CC	AA	AA	AA	CC	TT	TT	AG	AG	CT	TT	CC	AA	TT	AT	AG	AA	AG	CC	TT
458	South Asia	NA21090	AG	AG	AC	AA	AG	TT	TT	GG	CC	GG	AG	TT	AA	AA	GT	TT	CC	AA	AA	GG	AT	CT	GG	GG	CT	GG	AT	CC	AC	AA	AA	CC	CT	TT	AG	AG	CC	TT	AC	AA	TT	CT	GG	AT	AA	CC	CT
459	South Asia	NA21091	GG	AG	AA	AA	AA	TT	TT	AA	CC	AG	AG	CT	AA	AA	TT	TT	CC	AG	AA	CG	AT	CC	GG	GG	CT	GG	TT	CC	AA	AA	AT	CC	CC	AT	AG	AA	TT	TT	CC	AA	TT	TT	GG	AC	AG	TT	TT
460	South Asia	NA21092	GG	AA	AC	AA	GG	TT	TT	AG	CC	GG	GG	TT	AA	AA	GT	TT	CC	AA	AA	CT	AT	CC	GG	GG	TT	GG	AC	CC	AA	AC	AT	CC	CT	AT	AG	AG	CC	TT	CC	AG	TT	CT	GG	AT	AA	TT	TT
461	South Asia	NA21093	GG	AA	AC	AA	AA	TT	TT	AA	CC	GG	AG	TT	AA	AC	GT	TT	CC	AA	AA	GG	AT	CC	GG	GG	CT	GG	AT	CC	AA	AA	AC	CC	CC	AT	AA	GG	CC	TT	AC	AA	AT	TT	AG	AA	AA	CC	CT
462	South Asia	NA21094	AG	AG	AA	AA	AG	TT	TT	GG	CT	GG	GG	TT	AA	AA	GT	CC	CC	AA	AA	CG	AT	CC	GG	AG	TT	AG	AT	CC	AA	AA	AA	CC	TT	AA	AG	AG	CC	CT	AA	AA	AT	TT	AG	AA	AA	CC	CT
463	South Asia	NA21095	GG	GG	AT	AA	AA	TT	TT	GG	CC	AA	AG	TT	AA	AC	GT	TT	CC	AA	AA	CG	TT	CC	GG	GG	CT	GG	AA	CC	AA	AA	CC	CC	CC	AT	AA	GG	CC	CT	AC	AA	TT	TT	GG	AT	AA	CC	TT
464	South Asia	NA21097	AG	AA	AC	AA	AG	TT	TT	AG	CC	GG	AA	TT	AA	AA	TT	CT	CC	GG	AA	CG	AT	CT	GG	GG	CT	AG	AT	CC	AA	AA	CT	CG	CT	TT	AG	GG	CC	TT	CC	AA	TT	CT	AG	TT	AA	CT	TT
465	South Asia	NA21098	AG	AA	AC	AA	AA	TT	TT	AA	CT	GG	AA	TT	AA	AA	TT	TT	CC	AA	AA	CG	AT	CT	GG	GG	CT	AG	AT	CC	AA	AA	AT	CG	CC	TT	AG	GG	TT	TT	CC	AA	AT	TT	GG	AT	AA	TT	TT
466	South Asia	NA21099	AG	AG	CT	AA	AA	TT	TT	AA	CC	AA	AG	CT	AA	AC	GT	CT	CC	AA	AA	CT	AT	CC	GG	GG	CT	AA	AT	CC	AA	AA	AT	CG	TT	GT	GG	AA	CC	CT	CC	AG	TT	CT	AA	AT	AA	CC	TT
467	South Asia	NA21100	GG	AG	AT	AA	AA	TT	TT	AG	CT	AG	GG	CT	AA	AA	TT	CT	CC	AA	AC	CG	AT	CC	AG	GG	TT	GG	AT	CC	AA	AA	AC	CC	CT	AT	AA	GG	CC	CT	CC	AA	AT	TT	GG	TT	AA	CC	CT
468	South Asia	NA21101	GG	AG	AA	AA	AA	TT	TT	AG	CT	GG	AG	TT	AA	AA	GT	TT	CC	AG	AC	GT	TT	CC	GG	GG	CT	GG	AA	CC	AA	AC	AT	CC	CT	AT	AG	AG	CT	TT	AC	AA	AA	TT	AG	TT	AA	CC	CT
469	South Asia	NA21102	GG	AG	CT	AA	AA	TT	TT	GG	TT	GG	GG	CT	AA	AC	TT	TT	CC	AA	AA	CG	AA	CT	GG	GG	CT	AG	AT	CC	AA	AA	CT	CC	TT	TT	GG	AG	CC	TT	AC	AA	TT	CT	GG	AT	AA	CT	TT
470	South Asia	NA21103	AG	AG	AC	AA	AG	TT	TT	AA	CT	GG	AG	CT	AA	AA	GT	TT	CC	GG	AA	GT	TT	CT	AG	GG	CC	GG	AC	CC	AA	AC	AA	CC	CC	AT	GG	AA	CC	TT	AC	AA	TT	TT	AG	AT	AA	CT	TT
471	South Asia	NA21104	GG	AA	AT	AA	AA	CT	TT	AA	CT	AG	AG	CT	AA	AA	GT	CC	CC	AA	AA	CC	AA	CT	GG	GG	CC	AA	AA	CC	AA	AA	CT	CC	CC	TT	GG	AG	CC	TT	CC	AA	TT	TT	AA	AT	AA	TT	TT
472	South Asia	NA21105	GG	AG	AA	AA	AA	CT	TT	GG	CC	GG	AA	CT	AA	AC	TT	CT	CC	AG	AA	CG	AA	CC	GG	GG	CT	GG	AC	CC	AA	AA	TT	CC	CT	GT	AG	GG	CC	CT	CC	AA	TT	TT	GG	TT	AA	CC	CT
473	South Asia	NA21106	AG	AA	AC	AA	AG	TT	TT	AG	CT	GG	GG	TT	AA	AA	GG	CT	CC	AA	AA	CC	AT	CT	AG	GG	TT	AG	AC	CC	AC	AA	TT	CC	CC	AT	AG	AG	CT	TT	AC	AA	AA	TT	AG	AT	AA	CT	CT
474	South Asia	NA21107	AA	AG	AA	AA	GG	TT	TT	AG	CC	GG	AG	CT	AA	AC	GT	TT	CC	AA	AC	GG	AA	CC	GG	GG	CC	GG	AA	CC	AA	AC	AT	CC	CT	AA	GG	AG	TT	TT	CC	AA	AA	TT	GG	AA	AA	TT	TT
475	South Asia	NA21108	AG	AA	CC	AA	AA	TT	TT	GG	CC	GG	AG	CT	AA	AC	TT	CC	CC	AG	AA	CT	AA	CT	GG	GG	CT	GG	AT	CC	AA	AA	AT	CC	CC	TT	AG	AG	CC	TT	CC	AA	AA	AT	GG	TT	AA	TT	TT
476	South Asia	NA21109	AG	AA	AT	AA	AG	TT	TT	GG	CC	GG	AG	TT	AA	AC	GT	CT	CT	AA	AA	CC	TT	CC	AG	GG	TT	AG	AT	CC	AC	AA	AA	CC	CC	TT	GG	GG	CT	TT	AC	AA	AT	TT	GG	AT	AA	CT	CT
477	South Asia	NA21110	GG	AA	CC	AA	AG	TT	TT	AG	CC	GG	GG	TT	AA	AA	GG	CT	CC	AA	AA	GT	AT	CT	GG	AG	CT	AG	TT	CC	AA	AA	AA	CG	CC	AT	GG	AG	CC	CT	CC	AA	AT	AT	GG	AA	AA	CC	TT
478	South Asia	NA21111	AG	AA	AC	AA	AG	TT	TT	GG	CC	GG	AG	TT	AA	AA	GT	TT	CC	AA	AA	GG	AT	CT	GG	GG	TT	AA	AA	CC	AA	AC	AC	CC	CT	AT	GG	AG	CT	TT	AC	GG	AT	TT	GG	AT	AA	CC	TT
479	South Asia	NA21112	AG	AG	AC	AA	AA	TT	TT	AG	CC	GG	GG	TT	AA	AA	TT	CT	CC	AG	AC	CG	AA	CC	GG	GG	TT	AG	AC	CC	AA	AA	TT	CG	CT	TT	GG	AA	CC	TT	AC	AA	AA	TT	AA	AA	AA	TT	TT
480	South Asia	NA21113	AG	AG	CT	AA	AA	CT	TT	GG	CT	AG	AG	CT	AA	AC	GG	CT	CC	AA	AA	CG	AT	CT	AG	GG	CT	AG	AA	CC	AA	AA	AT	CC	CT	AG	AG	GG	CC	CT	CC	AA	AT	CT	GG	AA	AG	TT	TT
481	South Asia	NA21114	GG	AA	AT	AA	AA	TT	TT	GG	CC	AG	GG	TT	AA	AA	GG	CT	CC	AG	AA	CG	AT	CC	GG	GG	TT	GG	AT	CC	AA	AA	AT	CC	CT	TT	AA	AG	CC	CT	CC	AA	AT	CT	AA	AT	AG	TT	CT
482	South Asia	NA21115	GG	AG	AT	AA	AA	TT	TT	GG	CC	AG	AA	CT	AA	AA	GT	CT	CC	AA	AC	CT	AT	CC	AG	GG	CC	GG	CC	CC	AA	AC	AA	CC	TT	TT	GG	AG	CC	CT	CC	AA	TT	TT	AA	AT	AA	CT	TT
483	South Asia	NA21116	AG	GG	AT	AA	AA	TT	TT	GG	CT	AG	GG	TT	AA	AA	GT	CT	CC	AA	AA	CG	TT	CC	AG	AG	CT	GG	AA	CC	AA	AA	CT	CG	TT	TT	AG	GG	CT	TT	AA	AA	TT	AC	GG	AT	AA	CT	TT
484	South Asia	NA21117	GG	AA	AC	AA	AA	TT	TT	GG	CC	AG	GG	TT	AA	AC	GT	CT	CC	AA	AA	CG	AA	CC	GG	GG	TT	AG	AC	CT	AA	AA	AA	CC	CC	AT	GG	GG	CC	TT	AC	AA	AT	CT	AG	AA	AG	CT	CT
485	South Asia	NA21118	AG	GG	AA	AA	AA	TT	TT	GG	CC	GG	AG	TT	AA	AA	GG	TT	CC	AA	AA	GG	AT	CC	AG	GG	CC	GG	AA	CC	AA	AC	AA	CC	CC	TT	AG	GG	CC	TT	AC	AA	TT	AT	AG	AA	AG	CT	CT
486	South Asia	NA21119	AG	AA	AA	AA	AG	TT	TT	AG	CC	GG	GG	TT	AA	AA	GT	CT	CC	AG	AA	GG	AA	TT	GG	GG	TT	AG	AT	CC	AA	AA	AT	CC	CC	TT	AG	AG	TT	TT	CC	AA	AT	AA	GG	AT	AA	TT	CT
487	South Asia	NA21120	AG	GG	AC	AA	AA	TT	TT	AG	CC	AA	AG	CT	AA	AA	TT	CT	CC	AA	AA	CG	AA	CT	GG	GG	CC	AG	AA	CC	AA	AA	AT	CC	CT	AG	AG	AG	CC	CT	CC	AA	AA	TT	AA	AT	AA	CT	TT
488	South Asia	NA21122	AG	AG	AT	AA	AA	TT	TT	AG	CT	AG	AG	TT	AA	AA	GG	CT	CC	AA	AA	CG	AT	CC	AG	GG	CT	AA	AC	CC	AA	AA	AC	CC	CT	AT	AA	AG	CC	CT	CC	AA	TT	TT	GG	TT	AA	TT	CC
489	South Asia	NA21123	AA	AG	AC	AA	AA	TT	TT	AG	CC	GG	AG	TT	AA	AA	GT	CC	CC	AG	AA	CG	AT	CC	AG	GG	CC	GG	AC	CC	AA	AA	TT	CC	TT	AT	AG	AA	CC	TT	CC	AA	AT	TT	AG	AC	AG	CC	TT
490	South Asia	NA21124	GG	AG	AC	AA	AA	TT	TT	GG	CT	GG	AG	CT	AA	AA	GT	TT	CC	AG	AA	CT	TT	CT	GG	GG	CC	AA	AA	CC	AA	AA	AA	CC	TT	TT	GG	AA	CT	TT	CC	AG	TT	TT	AG	AT	AG	CT	CT
491	South Asia	NA21125	AA	AG	CT	AA	AG	TT	TT	AA	CC	GG	AG	TT	AA	CC	TT	CT	CC	AG	AA	GG	TT	CC	GG	GG	CC	GG	AT	CC	AA	AA	CC	CC	CT	TT	AA	GG	CT	TT	CC	AA	TT	TT	AG	TT	AG	CT	CT
492	South Asia	NA21126	GG	GG	CT	AA	AA	CT	TT	GG	TT	GG	AG	CT	AA	AA	GT	TT	CC	AA	AA	CG	TT	CT	GG	GG	TT	AG	CT	CT	AA	AA	AA	CG	CC	AT	GG	AG	CC	TT	AC	AA	TT	TT	AG	TT	AA	CC	CT
493	South Asia	NA21127	GG	AG	AC	AA	AA	TT	TT	GG	CT	AA	AG	CC	AA	AA	GT	CC	CC	AG	AC	CC	AT	CT	AG	GG	CC	GG	CT	CC	AA	AA	AT	CC	CT	AT	AG	AG	CC	TT	CC	AA	AT	TT	GG	AA	AA	TT	CT
494	South Asia	NA21128	AG	AG	AT	AA	AA	TT	TT	AA	CC	GG	AA	TT	AA	AA	GT	CT	CC	AG	AA	CT	AT	CT	GG	GG	TT	AG	AC	CC	AC	AA	AA	CC	CC	AT	AG	AA	CT	TT	CC	AA	TT	CT	AG	TT	AG	CT	CT
495	South Asia	NA21129	AG	GG	AT	AA	AA	TT	TT	AG	CC	GG	AG	TT	AA	AA	GT	TT	CC	AA	AA	CG	TT	TT	AG	GG	CT	GG	AA	CC	AA	AA	CT	CC	CC	AT	AA	GG	CT	CT	CC	AA	AA	CT	GG	AA	AA	CT	CC
496	South Asia	NA21130	GG	AG	AA	AA	AA	TT	TT	AG	CT	GG	AG	CT	AA	AA	GT	CC	CC	GG	AC	CC	AT	CC	GG	GG	CT	AG	AT	CC	AA	AA	AA	CC	CT	AT	AA	AG	CT	CT	CC	AA	TT	TT	AG	AT	AA	CT	CT
497	South Asia	NA21133	GG	GG	AC	AA	AG	CT	TT	AG	CC	GG	GG	CT	AA	AA	TT	CC	CC	AA	AA	GG	AT	CT	GG	GG	TT	GG	AC	CC	AC	AC	TT	CC	CT	GT	AG	AG	CT	TT	CC	AA	TT	AT	AG	AT	AA	CC	CT
498	South Asia	NA21135	AA	AA	AC	AA	AA	TT	TT	GG	CC	AG	AA	TT	AA	AC	GG	TT	CC	AA	AA	CC	AT	CT	GG	GG	CT	AG	AC	CC	AA	AA	AT	CC	CC	TT	GG	GG	CT	TT	CC	AA	TT	TT	GG	AT	AA	CT	CT
499	South Asia	NA21137	AG	AG	AC	AA	AG	TT	TT	AG	CT	AG	AG	TT	AA	AA	TT	TT	CC	AA	AA	GG	AA	CT	GG	GG	CC	GG	AC	CC	AA	AC	AT	CC	TT	TT	GG	AG	CT	TT	AC	AA	AT	AT	AG	AA	AA	CC	TT
500	South Asia	NA21141	GG	AG	AC	AA	AA	TT	TT	GG	CT	AG	AG	CT	AA	AA	GT	CT	CC	AA	AA	CG	AT	CC	AG	GG	CC	GG	CC	CC	AA	AA	AA	CC	CT	TT	AG	AG	CC	TT	CC	AA	AT	CT	AG	AT	AA	TT	CT
501	South Asia	NA21142	GG	AA	AT	AA	AG	TT	TT	AG	CC	GG	GG	CT	AA	AA	TT	CT	CC	GG	AA	CC	AA	CT	GG	GG	CC	GG	AC	CC	AA	AC	AA	CC	CC	TT	GG	AA	CT	TT	CC	AA	AT	TT	AG	AT	AA	CT	TT
502	South Asia	NA21143	GG	AG	CT	AA	GG	TT	TT	AG	CC	GG	GG	CT	AA	AC	GG	TT	CC	AA	AA	GG	AA	CT	GG	GG	CC	AG	CT	CC	AA	AA	AT	CC	CC	AT	AG	GG	CT	CT	CC	AA	AA	TT	AG	AT	AG	CT	TT
503	South Asia	NA21144	AG	AA	CT	AA	AG	TT	TT	AG	CC	AA	AA	CT	AA	AA	GG	CT	CC	AG	AA	CG	AA	TT	GG	AG	CT	AG	CT	CC	AA	AA	AT	CC	CT	TT	AG	AA	CC	CT	CC	AA	TT	TT	GG	AT	AA	CC	TT
504	East Asia	NA18525	GG	AG	TT	AA	AA	CT	TT	AA	CC	AA	AA	CT	AG	AA	TT	TT	CT	AG	AA	CC	TT	CT	AG	GG	TT	AA	TT	TT	AA	AC	AC	CC	CT	GG	AG	GG	CC	CT	AC	AA	TT	AC	AA	AT	AA	CC	TT
505	East Asia	NA18526	GG	GG	TT	AA	AA	TT	TT	AG	CC	AA	AA	TT	GG	AA	TT	CC	CC	AA	AA	CC	AT	CC	GG	GG	TT	AA	AT	TT	AA	AC	AT	CC	CC	AA	AG	GG	CC	TT	CC	AA	TT	CC	AA	AA	AA	CC	TT
506	East Asia	NA18528	GG	AG	TT	AA	AA	TT	TT	AA	CC	AA	AG	CT	AG	AA	TT	CT	CC	AA	AA	CC	TT	CC	AG	AG	TT	AA	TT	TT	AA	AC	AT	CC	CC	AA	GG	GG	TT	CT	CC	AA	TT	AT	AA	TT	AA	CC	TT
507	East Asia	NA18530	GG	GG	TT	AA	AA	CT	TT	AA	CC	AA	AA	TT	GG	AA	TT	CC	CC	AA	AA	CC	TT	CT	GG	GG	TT	AG	TT	CT	AA	AC	AT	CC	CC	AG	GG	AG	CT	CT	CC	AA	TT	TT	AA	AA	AA	CC	TT
508	East Asia	NA18531	GG	GG	CT	AA	AA	TT	TT	AA	CC	AG	AG	TT	GG	AA	TT	CT	CC	AA	AA	CC	TT	CT	AG	GG	CT	GG	AC	TT	AA	CC	AT	CG	CT	GT	AG	GG	CC	TT	CC	AA	AT	CT	AA	AA	AA	CC	CT
509	East Asia	NA18532	GG	GG	TT	AA	AA	TT	TT	AA	CC	AA	AA	TT	GG	AA	TT	CT	CT	AG	AA	CC	TT	CT	GG	GG	TT	AA	TT	TT	AA	AC	CT	CC	CT	AG	GG	GG	CC	TT	CC	AA	TT	AT	AA	AA	AA	CC	TT
510	East Asia	NA18533	GG	GG	TT	AA	AG	TT	TT	AA	CC	AA	AG	CT	AG	AA	TT	CC	CC	AA	AA	CC	TT	CC	AG	GG	TT	AG	AA	CT	AC	AC	CT	CC	CC	AA	GG	GG	CC	TT	CC	AA	AT	AT	AG	AC	AA	CC	TT
511	East Asia	NA18534	GG	AG	CT	AA	AA	TT	TT	AG	CC	AA	AA	CC	GG	AA	TT	CC	CC	AA	AA	CC	TT	TT	AG	GG	TT	AG	CT	TT	AC	AC	CT	CC	CT	AG	AG	GG	CC	TT	AC	AA	AT	CT	AA	TT	AA	CC	TT
512	East Asia	NA18535	GG	GG	CT	AA	AA	TT	TT	AA	CC	AA	AG	CT	GG	AA	GT	TT	CC	AG	AC	CC	AA	CC	GG	GG	TT	GG	AA	CT	AA	AC	CT	CC	CC	TT	AG	GG	CT	CT	CC	AA	TT	CT	AG	AT	AA	CC	CT
513	East Asia	NA18536	GG	GG	CC	AA	AA	TT	TT	AA	CC	AG	AG	CT	GG	AA	TT	CT	CT	AG	AA	CG	TT	CC	AG	GG	TT	AG	AT	CC	CC	AC	CT	CC	TT	GG	AG	GG	CT	TT	CC	AG	TT	AA	AA	AA	AA	CC	TT
514	East Asia	NA18537	GG	GG	TT	AA	AA	TT	TT	AA	CC	AA	AG	CT	GG	AA	TT	CT	CT	AA	AA	CG	TT	TT	GG	GG	CT	GG	CT	CT	AA	AA	TT	CC	CT	AT	AG	GG	CT	TT	AC	AA	AT	AT	AA	CT	AA	CC	CT
515	East Asia	NA18538	GG	GG	CC	AA	AA	CT	TT	AG	CT	AA	GG	CT	GG	AA	TT	CC	CC	AA	AA	CC	AT	CT	AG	GG	TT	AG	AT	CT	AC	CC	AA	CC	CT	AT	AG	GG	CT	CT	CC	AA	TT	AT	AA	AT	AA	CC	TT
516	East Asia	NA18539	GG	GG	TT	AA	AA	TT	TT	AG	CT	AA	AA	TT	GG	AA	TT	CT	CC	AA	AA	CG	AT	TT	AG	GG	TT	AG	TT	CT	AC	AC	TT	CC	CC	GT	AG	GG	TT	TT	AC	AA	TT	AC	AA	AT	AA	CC	CT
517	East Asia	NA18541	GG	AG	CT	AA	AA	TT	TT	AA	CC	AA	AA	CT	GG	AA	TT	CT	CT	AA	AC	CG	TT	TT	AG	GG	TT	AG	CT	TT	AC	AC	CT	CC	CT	AG	GG	GG	CT	TT	AC	AA	TT	CT	AA	TT	AA	CC	TT
518	East Asia	NA18542	GG	AG	CT	AA	AA	TT	TT	AG	CC	AA	AG	CC	GG	AA	TT	CC	CC	AA	AC	CC	TT	TT	AG	GG	TT	AA	AT	TT	AC	AC	AC	CC	CC	AT	AG	GG	CT	CT	AA	AA	TT	CC	AA	AT	AA	CC	TT
519	East Asia	NA18543	GG	GG	CC	AA	AG	TT	TT	AA	CT	AG	AA	TT	GG	AA	TT	CT	CC	AA	AC	CG	AA	TT	AG	GG	TT	AA	AT	CT	AA	AA	AT	CC	CT	AG	GG	GG	CC	CT	CC	AA	AT	AT	AA	TT	AA	CC	TT
520	East Asia	NA18544	GG	GG	CC	AA	AA	CT	TT	AA	CC	AA	AG	CT	GG	AA	TT	CT	CC	AA	AA	CG	AT	CT	AG	GG	TT	AG	AA	TT	AC	AC	TT	CC	CC	AT	GG	GG	CC	CT	AA	AA	TT	AT	AA	TT	AA	CC	TT
521	East Asia	NA18545	AG	GG	CT	AA	AA	TT	TT	AA	CC	AA	AG	TT	GG	AA	TT	TT	CC	AA	AA	CG	TT	CT	AG	GG	TT	GG	AT	TT	AC	CC	AT	CG	CT	GG	AG	GG	TT	CC	CC	AA	TT	TT	AA	AT	AA	CC	TT
522	East Asia	NA18546	GG	GG	CT	AA	AA	TT	TT	AA	CC	AA	AA	CT	GG	AA	TT	CT	CC	AA	AA	CC	AT	TT	GG	GG	TT	GG	AC	CT	AC	AC	TT	CG	CC	AG	AG	GG	CT	TT	CC	AG	AT	AA	AG	TT	AA	CC	TT
523	East Asia	NA18547	GG	AG	CT	AA	AA	TT	TT	AG	CC	AA	AA	TT	GG	AA	TT	CT	CC	AA	AA	GG	AT	CT	GG	GG	TT	AG	TT	CT	AC	AC	AT	CC	CT	AG	GG	GG	CC	CT	CC	AA	TT	AT	AA	AT	AA	CC	TT
524	East Asia	NA18548	GG	AG	TT	AA	AA	CC	TT	AA	CC	AA	AA	CT	GG	AA	TT	CT	CC	AA	AA	CC	TT	TT	AA	GG	CT	AA	TT	CC	AA	AC	AT	CC	CT	AG	AG	GG	CT	CC	CC	AA	AT	AT	AA	AA	AA	CC	TT
525	East Asia	NA18549	GG	GG	TT	AA	AG	CT	TT	AA	CC	AA	AA	TT	GG	AA	TT	TT	CC	AA	AA	CC	TT	CT	AG	GG	TT	AG	AT	TT	AA	CC	CT	CC	CC	AG	AG	GG	TT	TT	AC	AA	TT	AC	AA	AA	AA	CC	CT
526	East Asia	NA18550	GG	AG	CT	AA	AA	TT	TT	AA	CC	AA	AA	CT	GG	AA	TT	CC	CC	AA	AA	CC	TT	CT	GG	GG	TT	GG	TT	TT	AA	CC	TT	CC	CT	AG	GG	GG	CC	TT	CC	AA	AT	CC	AA	AA	AA	CC	CT
527	East Asia	NA18552	GG	GG	CT	AA	AG	TT	TT	AG	CC	AG	AG	CT	GG	AA	TT	CC	CT	AA	AA	CC	AT	TT	GG	GG	TT	AG	AT	CT	AA	AC	CT	CC	TT	GG	GG	GG	CC	TT	CC	AA	AT	AA	AA	AT	AA	CC	TT
528	East Asia	NA18553	GG	GG	TT	AA	AA	TT	TT	AG	CC	AA	AA	TT	GG	AA	TT	CC	CC	AA	AA	CC	TT	CT	GG	AG	TT	AG	AT	CT	AA	AC	AC	CC	CT	GG	AG	AG	CC	CT	AC	AA	TT	AC	AA	AA	AA	CT	CC
529	East Asia	NA18555	GG	GG	CT	AA	AA	TT	TT	AA	CC	AA	AG	CT	GG	AA	TT	CC	CC	AA	AA	CG	TT	TT	AG	GG	TT	AA	AT	CC	AA	AA	AT	CC	TT	GT	AG	GG	CC	TT	AC	AA	TT	CT	AA	AT	AA	CC	TT
530	East Asia	NA18557	GG	GG	TT	AA	AA	TT	TT	AA	CC	AG	AG	TT	GG	AA	TT	CC	CC	AA	AA	CC	AT	TT	GG	AG	TT	AA	TT	TT	AA	AA	TT	CC	CC	GT	AG	GG	CC	TT	AC	AA	TT	AC	AA	AT	AA	CC	CT
531	East Asia	NA18558	GG	GG	CT	AA	AA	TT	TT	AA	CC	AA	AG	TT	GG	AA	TT	CC	CT	AA	AA	CC	TT	CT	GG	GG	TT	AG	AA	TT	AC	AC	TT	CC	CC	AA	GG	GG	CT	TT	CC	AA	TT	AT	AA	AT	AA	CC	TT
532	East Asia	NA18559	GG	GG	TT	AA	AA	CT	TT	AG	CC	AA	AG	TT	GG	AA	TT	CC	CC	AA	AA	CC	TT	TT	AA	AG	TT	GG	TT	TT	AC	AC	AT	CC	CT	AG	AG	GG	CC	CT	AC	AA	TT	AT	AA	TT	AA	CC	TT
533	East Asia	NA18560	AG	GG	CT	AA	AA	CT	TT	AA	CT	AA	AG	CT	GG	AA	TT	CC	CC	AA	AA	CC	AT	TT	GG	GG	TT	AG	TT	CT	AC	AC	AT	CC	CT	AG	GG	GG	CC	TT	CC	AA	TT	TT	AA	AA	AA	CC	CT
534	East Asia	NA18561	GG	AG	TT	AA	AA	TT	TT	AA	CC	AA	AA	CT	GG	AA	TT	TT	CC	AA	AA	CC	AT	TT	GG	GG	TT	AA	AT	TT	AA	AC	CT	CC	CT	AT	AG	GG	CT	TT	AC	AA	TT	AC	AA	AA	AA	CC	CC
535	East Asia	NA18562	GG	GG	CC	AA	AG	TT	TT	AA	CC	AA	AG	TT	GG	AA	TT	CC	CC	AA	AA	CC	TT	CT	GG	GG	TT	GG	AT	TT	AA	AC	AC	CC	CC	GG	AG	GG	CT	TT	CC	AA	AT	AA	AA	AC	AA	CT	TT
536	East Asia	NA18563	GG	AG	CT	AA	GG	CT	TT	AA	CC	AA	AA	CC	GG	AA	TT	TT	CC	AA	AC	CC	AT	TT	AA	GG	TT	GG	AC	CT	AA	CC	TT	CC	CC	GT	AG	GG	CT	CT	AC	AA	TT	CC	AA	AA	AA	CC	CT
537	East Asia	NA18564	AG	GG	CT	AA	AA	CT	TT	AA	CC	AG	AG	CT	GG	AA	TT	CT	CC	AA	AA	CG	TT	CT	AG	GG	TT	AG	TT	TT	AA	AC	AA	CC	CC	GT	GG	AG	CC	TT	CC	AA	TT	AA	GG	AT	AA	CC	CT
538	East Asia	NA18565	GG	GG	CT	AA	AA	TT	TT	AA	CT	AA	GG	CT	GG	AA	TT	CT	CC	AA	AC	CG	TT	CT	AG	GG	CT	AA	TT	CT	AC	AC	AT	CC	CT	AG	AG	GG	TT	TT	AC	AA	TT	CT	AA	CT	AA	CC	TT
539	East Asia	NA18566	GG	GG	TT	AA	AG	TT	TT	AA	CC	AG	AG	CT	GG	AA	TT	CC	CT	AA	AC	CG	TT	TT	AG	GG	TT	GG	TT	CT	AA	CC	AT	CC	CC	AG	GG	GG	CT	CT	CC	AA	TT	CT	AA	AA	AA	CC	CT
540	East Asia	NA18567	GG	GG	CT	AA	AG	TT	TT	AA	CC	AA	AG	TT	GG	AA	TT	CC	CC	AA	AC	CC	TT	TT	AG	GG	TT	AG	AT	CT	AA	AC	AT	CC	CT	AG	GG	GG	CT	CT	AC	AA	TT	AT	AA	AC	AA	CC	CT
541	East Asia	NA18570	GG	AG	TT	AA	AA	TT	TT	AA	CC	AA	AA	TT	AG	AA	TT	CC	CT	AA	AA	CC	AA	CC	AG	GG	TT	GG	AT	TT	AA	CC	AT	CC	CT	GG	GG	AG	CT	CT	AC	AA	TT	CC	AA	AT	AA	CC	TT
542	East Asia	NA18571	GG	GG	CT	AA	AA	TT	TT	AA	CC	AA	AA	TT	GG	AA	TT	CC	CT	AA	AA	CG	TT	TT	AG	GG	TT	GG	TT	TT	AA	CC	CT	CC	TT	AT	AG	GG	CT	TT	CC	AA	AA	AC	AA	TT	AA	CC	TT
543	East Asia	NA18572	GG	GG	CT	AA	AA	TT	TT	AA	CC	AA	AA	TT	GG	AA	TT	CT	CC	AA	AA	CC	TT	TT	GG	GG	TT	AG	TT	CT	AA	CC	AT	CC	CC	GG	GG	GG	TT	TT	AC	AA	TT	AC	AA	CT	AA	CC	TT
544	East Asia	NA18573	GG	GG	TT	AA	AA	TT	TT	AG	CC	AA	AG	CT	GG	AA	TT	CT	CC	AG	AC	CC	TT	CT	AA	GG	TT	AA	AT	TT	AC	AA	AT	CC	CT	GT	GG	GG	CT	TT	CC	AA	TT	AC	AG	AA	AA	CC	TT
545	East Asia	NA18574	GG	GG	CT	AA	AA	TT	TT	AA	CC	AA	AA	TT	GG	AA	TT	CT	CC	AA	AA	CC	TT	CT	AA	GG	TT	AG	TT	CT	AA	CC	TT	CC	CC	TT	GG	GG	TT	TT	AC	AA	TT	AC	AG	AT	AA	CC	TT
546	East Asia	NA18577	GG	AG	CT	AA	AA	CT	TT	AA	TT	AA	AA	TT	GG	AA	TT	TT	CC	AG	AA	CC	TT	TT	AA	AG	TT	AA	TT	TT	AA	CC	TT	CC	CT	GT	AG	GG	TT	TT	AC	AA	AT	AA	AG	AT	AA	CC	CT
547	East Asia	NA18579	GG	AG	CT	AA	AA	CT	TT	AA	CC	AG	AA	CT	GG	AA	TT	CC	CT	AG	AA	CT	TT	CT	GG	GG	CT	AG	AT	CT	AA	AC	TT	CC	CC	GT	GG	GG	TT	TT	CC	AA	TT	CC	AA	TT	AA	CC	CC
548	East Asia	NA18582	GG	AG	CT	AA	AA	TT	TT	AA	CC	AA	AA	CT	GG	AA	TT	CT	CC	AA	AC	CC	TT	CT	GG	GG	TT	AG	AT	TT	AA	AA	TT	CC	CC	AG	GG	GG	CC	TT	CC	AA	TT	CT	AA	AT	AA	CC	TT
549	East Asia	NA18591	GG	GG	CC	AA	AA	TT	TT	AA	CC	AG	GG	CT	GG	AA	TT	CC	CC	AA	AA	CC	AT	TT	GG	GG	TT	AG	CT	TT	AA	CC	AC	CC	CC	GT	AG	GG	CT	CT	CC	AA	TT	AT	AA	CT	AA	CC	CT
550	East Asia	NA18592	GG	GG	TT	AA	AA	TT	TT	AG	CC	AA	AG	TT	GG	AA	GT	CC	CC	AA	AA	CC	AT	CC	AG	AG	TT	GG	AT	CC	AC	AC	TT	CC	CT	GG	GG	GG	CT	CT	CC	AA	TT	TT	AA	AA	AA	CC	TT
551	East Asia	NA18593	GG	AG	CC	AA	AG	TT	TT	AA	CC	AG	AA	CT	GG	AA	TT	TT	CC	AA	AC	CC	AT	TT	AA	GG	TT	AA	TT	CT	AA	AC	AA	CC	CC	TT	GG	GG	TT	CT	CC	AA	TT	CT	AA	TT	AA	CC	TT
552	East Asia	NA18595	GG	GG	TT	AA	AA	TT	TT	AA	CC	AA	AA	TT	GG	AA	TT	CC	CT	AA	AC	CC	TT	TT	GG	GG	TT	AG	AT	CT	AA	AC	CT	CC	CT	TT	AA	GG	CT	TT	CC	AA	TT	AT	AA	AA	AA	CC	CT
553	East Asia	NA18596	GG	GG	CT	AA	AG	TT	TT	AA	CC	AA	AG	TT	GG	AA	TT	TT	CC	AA	CC	CC	TT	TT	GG	GG	TT	AG	AT	TT	AA	AC	TT	CC	TT	AG	AA	AG	TT	TT	AC	AA	TT	AT	AA	AT	AA	CC	TT
554	East Asia	NA18597	GG	GG	TT	AA	AA	TT	TT	AA	CC	AA	AA	CC	GG	AA	TT	TT	CC	AA	AC	CC	TT	CT	GG	GG	TT	GG	TT	TT	AA	AC	CT	CC	CT	GT	GG	GG	CC	TT	AC	AA	AT	AC	AA	CT	AA	CC	CT
555	East Asia	NA18599	GG	AG	CT	AA	AA	CT	TT	AA	CC	AA	AG	CT	GG	AA	TT	TT	CT	AA	AA	CC	TT	CT	AG	AG	TT	AG	CT	TT	AA	AA	AA	CC	CC	GT	GG	GG	TT	TT	AC	AA	TT	AA	AA	TT	AA	CC	TT
556	East Asia	NA18602	GG	AG	TT	AA	AA	TT	TT	AA	CC	AG	AG	CT	GG	AA	GT	CT	CC	AA	AA	CC	TT	CT	AG	GG	TT	AG	CT	CT	AA	AC	TT	CC	CT	AA	AG	GG	CT	TT	CC	AA	AT	AA	AA	TT	AA	CC	TT
557	East Asia	NA18603	GG	GG	TT	AA	AA	TT	TT	AA	CC	AA	AA	TT	GG	AA	TT	CC	CC	AA	AC	CC	TT	CC	GG	GG	TT	GG	AC	TT	AA	AC	TT	CC	TT	GT	GG	GG	CC	CT	CC	AA	TT	AC	AA	AA	AA	CC	TT
558	East Asia	NA18605	GG	GG	CT	AA	AG	TT	TT	AA	CC	AG	AG	TT	GG	AA	TT	CT	CC	AA	AA	CC	TT	CT	AG	GG	TT	AG	CT	TT	AC	CC	TT	CC	CC	GT	GG	GG	CC	TT	AC	AA	TT	AA	AA	AT	AA	CC	TT
559	East Asia	NA18606	GG	GG	CT	AA	AG	TT	TT	GG	CC	AA	AA	TT	AG	AA	TT	CT	CT	AA	AA	CC	AT	CC	AA	GG	TT	AA	AT	CT	AA	CC	TT	CC	TT	AT	AG	GG	CT	TT	CC	AA	AT	AA	AG	TT	AA	CC	CT
560	East Asia	NA18608	GG	GG	TT	AA	AA	TT	TT	AA	CC	AA	AG	CT	GG	AA	GT	CT	CC	AA	AA	CC	AT	CC	AA	GG	TT	AG	AC	TT	AA	AC	TT	CC	CC	AG	GG	GG	CT	TT	CC	AA	TT	TT	AG	AT	AA	CC	CT
561	East Asia	NA18609	GG	AG	CT	AA	AG	TT	TT	AA	CC	AA	AG	CT	GG	AA	TT	CT	CC	AA	AA	CC	TT	CC	AG	AG	TT	AA	TT	CT	AA	AC	AC	CC	CC	AT	AG	GG	CT	TT	AA	AA	TT	AA	AA	AT	AA	CC	TT
562	East Asia	NA18610	GG	GG	CT	AA	AG	CC	TT	AA	CC	AA	GG	CT	GG	AA	TT	TT	CC	AA	AA	CG	TT	TT	AA	AG	TT	AG	AA	CC	AC	AC	TT	CC	CC	AA	AG	GG	CT	TT	AC	AA	AT	AC	AA	AA	AA	CC	CT
563	East Asia	NA18611	AG	GG	CT	AA	GG	TT	TT	AA	CC	AG	AG	TT	GG	AA	TT	CT	CC	AA	AA	CC	AT	CC	GG	GG	TT	AG	AT	CT	AA	AC	AT	CC	CC	AG	AG	GG	CC	TT	CC	AA	AT	AC	AG	AT	AA	CC	TT
564	East Asia	NA18612	GG	GG	TT	AA	AA	TT	TT	AA	CC	AA	AG	CT	GG	AA	TT	CC	CC	AG	AA	CG	TT	TT	AG	GG	TT	GG	TT	TT	AC	AC	AT	CC	CT	AG	AA	GG	CT	TT	CC	AA	TT	AT	AA	AC	AA	CC	TT
565	East Asia	NA18613	GG	GG	CT	AA	AA	TT	TT	AA	CC	AA	AG	CT	GG	AA	GT	CT	CC	AA	CC	CC	TT	TT	GG	GG	TT	AG	TT	CT	AA	AA	AT	CC	CT	AG	GG	GG	CT	CT	AC	AA	AT	TT	AA	AA	AA	CC	TT
566	East Asia	NA18614	GG	AG	CT	AA	AA	TT	TT	AA	CC	AA	AA	CT	GG	AA	TT	CT	CC	AA	AA	CC	TT	CT	AG	GG	TT	AA	TT	CT	AC	AC	AC	CC	CC	AG	AA	GG	CT	CT	CC	AA	TT	AA	AA	AT	AA	CC	CT
567	East Asia	NA18615	GG	GG	CC	AA	AA	TT	TT	AG	CC	AA	AG	TT	AG	AA	TT	TT	CC	AA	AC	CC	TT	CC	AG	GG	TT	GG	TT	TT	AC	AA	AT	CC	CC	AG	AG	GG	CT	CT	AC	AA	TT	CT	GG	AT	AA	CC	TT
568	East Asia	NA18616	GG	GG	CT	AA	AA	TT	TT	AA	CC	AA	AA	CT	GG	AA	TT	CC	CC	AA	AC	CC	TT	CT	AG	GG	TT	AG	AT	CT	AA	AC	TT	CC	CT	AG	GG	GG	CT	TT	CC	AA	TT	AC	AA	TT	AA	CC	CT
569	East Asia	NA18617	GG	GG	CT	AA	AA	TT	TT	AA	CT	AA	AG	CT	GG	AA	TT	TT	CC	AA	AC	GT	TT	CC	AG	GG	TT	AG	AT	CC	AC	CC	AA	CC	CT	AG	AG	GG	CT	TT	AC	AA	TT	AT	AA	AA	AA	CC	CT
570	East Asia	NA18618	GG	GG	CC	AA	AA	TT	TT	AA	CC	AG	AA	CC	GG	AA	GT	CT	CC	AA	AA	CG	TT	CC	AG	GG	TT	GG	AT	CT	AA	CC	TT	CC	CT	GG	GG	GG	CT	TT	AC	AA	TT	CT	AA	TT	AA	CC	TT
571	East Asia	NA18619	GG	GG	CT	AA	AA	TT	TT	AA	CC	AA	AA	CT	GG	AA	TT	CT	CC	AA	AA	CC	TT	CT	GG	GG	TT	AG	TT	TT	AA	AA	AC	CC	CC	AA	GG	GG	CT	TT	CC	AA	AT	AC	AA	TT	AA	CC	TT
572	East Asia	NA18620	GG	GG	TT	AA	AA	TT	TT	AA	CC	AA	AG	TT	GG	AA	TT	CT	CC	AA	AA	CC	TT	CT	AG	GG	TT	AG	AA	CT	AA	AA	AT	CC	CT	AA	GG	GG	TT	TT	AC	AA	TT	CT	GG	CT	AA	CC	CT
573	East Asia	NA18621	GG	AG	CC	AA	GG	TT	TT	AA	CC	AA	AA	TT	GG	AA	TT	CT	CC	AA	AA	CC	AT	TT	AA	GG	CT	AG	AT	TT	AA	AA	TT	CC	CT	GG	AG	GG	CT	TT	AC	AA	AT	AC	AA	AT	AA	CC	TT
574	East Asia	NA18622	GG	AG	CT	AA	AG	TT	TT	AA	CT	AA	AG	CT	GG	AA	TT	TT	CC	AA	AA	GG	TT	CT	AG	GG	TT	AG	AT	TT	AA	AC	AT	CC	TT	AT	GG	GG	CC	CT	CC	AA	TT	AA	AA	AT	AA	CC	CT
575	East Asia	NA18623	GG	GG	CC	AA	AA	TT	TT	AG	CC	AA	AA	CC	AG	AA	TT	TT	CC	AA	AC	CC	TT	CT	GG	AG	TT	AA	TT	CT	AA	AA	AT	CC	CT	AA	AA	GG	CT	TT	CC	AA	TT	AT	AA	TT	AA	CC	TT
576	East Asia	NA18624	GG	GG	CT	AA	AA	TT	TT	AG	CC	AA	AG	CT	GG	AA	TT	CC	CC	AA	AA	CG	TT	CT	GG	GG	TT	AG	CT	TT	AA	CC	TT	CC	TT	GG	AA	GG	CT	TT	AC	AG	AT	AC	AA	TT	AA	CC	TT
577	East Asia	NA18625	GG	GG	TT	AA	AA	CT	TT	AA	CC	AA	AG	CT	GG	AA	TT	CT	CC	AA	AA	CC	AT	CT	GG	GG	TT	GG	TT	CT	AC	CC	AT	CC	TT	AA	AG	AG	CT	TT	AC	AA	TT	TT	AA	AA	AA	CC	TT
578	East Asia	NA18626	AG	AG	CT	AA	AA	TT	TT	AA	CC	AA	AG	CC	GG	AA	TT	CT	CC	AA	AA	GG	TT	TT	AG	GG	TT	AG	AT	CT	AA	CC	CT	CC	CC	AA	AG	AG	TT	CT	AC	AG	AT	CT	AA	AA	AA	CC	TT
579	East Asia	NA18627	GG	GG	CT	AA	AA	TT	TT	AA	CT	AA	AG	CT	GG	AA	TT	CC	CC	AA	AA	CC	TT	TT	AG	GG	TT	GG	TT	CT	AC	AA	AT	CC	CT	AG	AG	GG	CC	CT	AC	AA	AT	CT	AG	AA	AA	CC	TT
580	East Asia	NA18628	GG	GG	CC	AA	AA	TT	TT	AA	CC	AA	AA	TT	GG	AA	TT	CC	CC	AA	AA	CG	AT	TT	AG	AG	CT	AG	AT	CT	AA	AA	CT	CC	CT	TT	AA	GG	TT	TT	AC	AA	TT	AC	AA	AT	AA	CC	TT
581	East Asia	NA18629	GG	GG	CC	AA	AA	TT	TT	AA	CT	AA	AG	CT	GG	AA	TT	CT	CC	AA	AA	CC	TT	CT	AG	GG	TT	AA	TT	TT	AC	CC	AT	CC	TT	GG	AG	GG	CC	TT	CC	AA	TT	TT	AA	AT	AA	CC	TT
582	East Asia	NA18630	GG	GG	TT	AA	AG	TT	TT	AG	CC	AG	AA	TT	GG	AA	TT	CT	CC	AA	AA	CG	TT	CT	AA	AG	CT	AA	TT	TT	AA	CC	CT	CC	CC	GG	GG	GG	CC	TT	AC	AA	TT	CC	AA	AT	AA	CC	TT
583	East Asia	NA18631	GG	GG	TT	AA	AA	CT	TT	AA	CC	AA	AA	CT	GG	AA	GT	CT	CC	AA	AA	CG	TT	TT	AA	GG	TT	AA	AA	TT	AA	CC	TT	CC	CC	AG	GG	GG	CC	TT	CC	AA	TT	CC	AA	AT	AA	CC	CT
584	East Asia	NA18632	GG	GG	TT	AA	AA	TT	TT	AA	CT	AA	AG	TT	GG	AA	TT	CT	CC	AG	AC	CG	AT	TT	AG	GG	TT	GG	AT	CT	AA	AC	AT	CC	CT	GT	AA	GG	CT	CT	AC	AA	TT	AA	AA	AA	AA	CC	TT
585	East Asia	NA18633	GG	AG	TT	AA	AA	TT	TT	AA	CC	AA	GG	CT	AG	AA	TT	CT	CC	AA	AA	CC	TT	TT	AG	AG	TT	AG	TT	CT	AA	AC	TT	CC	CT	GT	AG	GG	CT	TT	AC	AA	TT	CC	AA	AT	AA	CC	TT
586	East Asia	NA18634	GG	GG	CT	AA	AG	TT	TT	AA	CC	AG	AA	TT	AG	AA	TT	CT	CC	AA	AA	CG	AT	CT	AG	AG	CT	AA	AT	TT	AA	AC	AT	CC	CT	GG	AG	GG	CT	TT	CC	AA	TT	AT	AA	AC	AA	CC	TT
587	East Asia	NA18635	AG	GG	CC	AA	AA	TT	TT	AA	CC	AA	AA	CC	GG	AA	TT	TT	CC	AG	AC	CG	TT	TT	AG	AG	TT	AG	TT	CT	AA	AC	TT	CC	CT	GT	GG	GG	CT	TT	AA	AA	TT	CC	AA	AA	AA	CC	TT
588	East Asia	NA18636	GG	GG	TT	AA	AG	TT	TT	AG	CT	AA	AG	CT	AG	AA	TT	CT	CT	AA	AC	CG	TT	TT	AG	GG	TT	GG	AC	TT	AC	AA	TT	CC	TT	GT	GG	GG	CT	TT	CC	AA	TT	CC	AA	AT	AA	CC	TT
589	East Asia	NA18637	GG	GG	TT	AA	AG	TT	TT	AA	CC	AG	AA	CT	GG	AA	TT	CC	CC	AA	AC	GG	AA	CT	AA	GG	TT	AG	TT	TT	AA	AC	AT	CC	CT	GG	AA	GG	CT	TT	AC	AA	AT	CT	AA	TT	AA	CC	CT
590	East Asia	NA18638	GG	GG	TT	AA	AA	TT	TT	AG	CC	AA	AG	TT	GG	AA	TT	CC	CC	AA	AA	CG	TT	CC	AG	GG	TT	AG	TT	TT	AC	AC	AT	CC	CT	AG	AG	GG	CC	TT	CC	AA	TT	CC	AA	AA	AA	CC	TT
591	East Asia	NA18639	GG	GG	TT	AA	AA	TT	TT	AA	CC	AA	AG	TT	AG	AA	TT	CC	CC	AA	AA	CC	TT	TT	AG	GG	TT	AG	TT	CT	AA	AC	AC	CC	TT	GG	AG	AG	CC	TT	CC	AA	AT	AA	AA	AA	AA	CC	CT
592	East Asia	NA18640	GG	GG	CT	AA	AA	CC	TT	AG	CC	AA	AG	CC	GG	AA	TT	CT	CC	AA	AA	CG	TT	CT	AG	GG	TT	AA	AT	TT	AC	AA	CT	CC	CC	AA	GG	GG	CT	CT	CC	AA	TT	TT	AA	AT	AA	CC	TT
593	East Asia	NA18641	GG	GG	CT	AA	AA	TT	TT	AA	CC	AA	AG	CT	GG	AA	TT	CC	CC	AA	AA	GG	TT	TT	GG	GG	TT	GG	AT	TT	AC	AC	TT	CC	TT	AA	GG	GG	CT	TT	AC	AG	TT	AC	AA	TT	AA	CC	TT
594	East Asia	NA18642	GG	AG	TT	AA	AA	TT	TT	AA	CC	AG	AG	CT	GG	AA	TT	CT	CT	AA	AC	CT	TT	CC	AG	GG	TT	AG	TT	TT	AA	AA	TT	CC	CC	GG	GG	GG	CC	TT	AC	AA	TT	TT	AA	TT	AA	CC	TT
595	East Asia	NA18643	GG	GG	CT	AA	AA	TT	TT	AA	CC	AA	AG	CT	GG	AA	TT	TT	CC	AA	AA	CG	TT	CT	GG	GG	TT	AG	TT	CT	AA	CC	AA	CC	CC	GG	AA	GG	CC	CT	AC	AA	AT	AT	AA	AT	AA	CC	TT
596	East Asia	NA18644	GG	GG	TT	AA	AA	TT	TT	AA	CC	AG	AA	CT	GG	AA	TT	CT	CT	AA	AC	CC	TT	CT	GG	GG	CC	AA	TT	TT	AA	CC	TT	CC	CC	AT	GG	GG	CC	CT	AA	AA	TT	AT	AA	AA	AA	CC	TT
597	East Asia	NA18645	GG	AG	CT	AA	AG	TT	TT	AA	CC	AG	GG	CT	GG	AA	TT	TT	CC	AA	AA	CG	TT	CT	GG	AG	TT	GG	TT	CC	AA	AA	CT	CC	CT	GT	AG	GG	CT	TT	CC	AA	TT	AT	AA	AA	AA	CC	CC
598	East Asia	NA18646	GG	GG	CT	AA	AA	CT	TT	AA	CC	AA	GG	CT	GG	AA	TT	CC	CT	AA	AA	CG	TT	TT	AG	GG	TT	GG	AT	CT	AA	CC	TT	CC	CT	AG	GG	GG	CT	TT	CC	AA	TT	CT	GG	AT	AA	CC	TT
599	East Asia	NA18647	GG	GG	CT	AA	AA	TT	TT	AA	CC	AA	AG	TT	GG	AA	TT	CC	CC	AG	AA	CC	TT	CC	AG	GG	TT	AG	AT	TT	AC	CC	AT	CC	TT	AA	GG	GG	CT	TT	AA	AA	TT	AT	AA	AA	AG	CT	CT
600	East Asia	NA18648	GG	GG	CT	AA	AA	CT	TT	AA	CC	AG	AA	CT	AG	AA	TT	TT	CC	AA	AA	CC	TT	CC	AG	GG	TT	AA	TT	CT	AC	AC	AT	CC	CC	AA	GG	GG	CT	CT	AC	AA	TT	AA	AA	AA	AA	CC	TT
601	East Asia	NA18740	GG	GG	CC	AA	AA	TT	TT	AA	CC	AA	AG	TT	GG	AA	TT	CT	CC	AA	AA	CC	TT	CT	GG	GG	TT	GG	AT	CT	AC	CC	TT	CC	CT	GG	GG	GG	CT	TT	CC	AA	TT	AT	AA	AT	AA	CC	TT
602	East Asia	NA18745	GG	GG	CT	AA	AA	TT	TT	AG	CT	AA	AA	TT	AG	AA	TT	CT	CC	AA	AA	CG	TT	CT	AG	GG	TT	AG	AT	CT	AC	AC	TT	CC	CT	AG	AG	GG	CC	TT	AC	AA	TT	CC	AA	AA	AA	CC	CT
603	East Asia	NA18747	GG	GG	CT	AA	AA	CT	TT	AA	CC	AA	AG	CT	GG	AA	TT	CT	CC	AA	AA	GG	TT	TT	AG	GG	TT	AG	AT	CT	AA	AA	AT	CC	CC	AG	GG	GG	CT	TT	AC	AA	TT	AT	AA	AA	AA	CC	TT
604	East Asia	NA18748	GG	GG	CC	AA	AA	TT	TT	AA	CC	AA	AA	CT	GG	AA	TT	CT	CC	AA	AA	CG	AA	CT	AA	GG	TT	AG	TT	TT	AC	AA	TT	CC	CT	GG	AA	GG	CT	CC	CC	AA	TT	AT	AA	AT	AA	CC	TT
605	East Asia	NA18749	GG	GG	TT	AA	AA	TT	TT	AA	CC	AA	AG	CT	GG	AA	TT	CC	CC	AA	AA	CC	TT	CT	AG	GG	TT	AG	AA	CT	AA	AA	AT	CC	CT	AG	AG	GG	TT	TT	AA	AA	TT	AC	AA	AA	AA	CC	CT
606	East Asia	NA18757	GG	GG	CT	AA	AA	TT	TT	AA	CC	AA	AA	CT	GG	AA	TT	CC	CC	AA	AA	GG	AA	CC	GG	GG	TT	GG	AT	TT	AC	AA	TT	CC	TT	AG	AG	GG	CC	CC	CC	AA	TT	AA	AG	AA	AA	CC	TT
607	Oceania	HGDP00540	GG	AA	CT	AA	GG	TT	TT	AA	CT	AA	AG	TT	AA	AA	GT	CC	CT	AG	CC	CT	AA	TT	GG	GG	TT	GG	AC	CC	AC	AA	AA	CC	TT	AT	AA	AG	CC	CC	AA	AA	TT	AT	AA	TT	AA	CC	TT
608	Oceania	HGDP00541	GG	AG	CC	AA	GG	TT	TT	AA	TT	AA	AA	TT	AA	AA	GT	CC	CC	AA	CC	CG	TT	CT	GG	GG	TT	GG	CC	CC	AA	AA	AA	CC	TT	TT	AA	AA	CC	CC	AA	AA	TT	AT	AG	CT	AA	CC	CT
609	Oceania	HGDP00542	GG	AG	CT	AA	GG	TT	TT	AA	TT	AA	AG	TT	AA	AA	TT	CC	CT	GG	CC	CC	AT	CC	GG	GG	TT	GG	CC	CC	AA	AA	AA	CC	TT	AT	GG	AA	CC	CT	AA	AA	TT	AA	NN	TT	AA	CC	TT
610	Oceania	HGDP00543	GG	AG	CC	AA	GG	TT	TT	AA	TT	AA	AA	TT	AA	AA	TT	CC	CC	GG	CC	TT	AT	CT	AG	GG	TT	GG	CC	CC	AA	AA	AT	CC	TT	AT	AA	AA	CC	CC	AA	AA	TT	AT	AG	TT	AG	CC	CT
611	Oceania	HGDP00544	GG	AG	CC	AA	GG	TT	TT	AA	CT	AA	AA	TT	AA	AA	GT	CC	CT	AA	CC	GT	AA	TT	GG	GG	TT	AG	CT	CC	AC	AA	AT	CC	TT	TT	AG	AA	CC	TT	AC	AA	AT	AA	AA	TT	AA	CC	TT
612	Oceania	HGDP00545	GG	AA	CC	AA	GG	TT	TT	AA	CC	AA	AG	TT	AA	AA	GT	CC	CC	AG	AC	GT	AA	TT	AG	GG	TT	GG	AT	CC	AA	AA	AT	CC	TT	TT	AG	AG	CC	CT	AA	AA	TT	AT	AA	CT	AG	CC	TT
613	Oceania	HGDP00546	GG	AG	CC	AA	GG	TT	TT	AA	TT	AA	AG	TT	AA	AA	GT	CC	CC	GG	AC	TT	AA	CT	GG	GG	TT	GG	CC	CC	AA	AA	AT	CC	TT	AT	AG	AG	CC	CT	AA	AA	TT	CT	AA	CT	AA	CC	CT
614	Oceania	HGDP00547	GG	GG	CC	AA	GG	TT	TT	AA	CT	AA	AG	TT	AA	AA	TT	CC	CC	AG	CC	CG	AA	CT	GG	GG	TT	AG	CC	CC	AA	AA	AA	CC	TT	TT	AA	GG	CC	CC	AC	AA	TT	AT	AG	TT	AA	CC	TT
615	Oceania	HGDP00548	GG	AG	CC	AA	GG	TT	TT	AA	TT	AA	GG	TT	AA	AA	GT	CC	CC	GG	CC	CG	TT	TT	GG	AG	TT	GG	AC	CC	AA	AA	AT	CC	TT	AT	AA	AA	CC	CC	AA	AA	TT	AA	AA	TT	AA	CC	CT
616	Oceania	HGDP00549	GG	AG	CT	AA	GG	TT	TT	AA	TT	AG	AA	TT	AA	AA	TT	CC	CC	GG	CC	CT	AT	TT	GG	GG	TT	GG	AA	CC	AA	AA	AA	CC	TT	AT	AA	AA	TT	CT	AA	AA	TT	AT	AA	TT	AA	CC	TT
617	Oceania	HGDP00550	GG	AG	CC	AA	GG	TT	TT	AA	CT	AA	AG	TT	AA	AA	TT	CC	CC	AG	CC	GG	AT	CT	GG	AG	TT	GG	CC	CC	AA	AA	AA	CC	TT	TT	AA	AG	CC	CC	AA	AA	TT	AA	AA	TT	AG	CC	TT
618	Oceania	HGDP00551	GG	AA	CC	AA	GG	TT	TT	AA	CT	AG	AG	TT	AA	AA	GT	CC	CC	AA	CC	CC	AA	TT	GG	GG	TT	AA	AC	CC	AA	AA	AA	CC	TT	AT	AA	AA	CC	CT	AA	AA	TT	AT	AA	TT	AA	CC	CT
619	Oceania	HGDP00552	GG	AG	CC	AA	GG	TT	TT	AA	CT	AA	AA	TT	AA	AA	GT	CC	CC	AG	CC	CT	AT	CT	GG	GG	CT	AG	AA	CC	AA	AA	AA	CC	TT	AT	AG	AG	CC	CC	AA	AA	TT	AA	AG	TT	AA	CC	TT
620	Oceania	HGDP00553	GG	AG	CC	AA	GG	TT	TT	AA	CT	AA	AG	TT	AA	AA	GG	CC	CC	AG	AC	CT	TT	TT	GG	GG	TT	GG	CT	CC	AC	AA	AA	CC	TT	AA	AG	AG	CC	TT	AA	AA	TT	AA	GG	TT	AA	CC	CT
621	Oceania	HGDP00554	GG	AG	CC	AA	GG	TT	TT	AA	CT	AA	AG	TT	AA	AA	GT	CC	CC	AG	CC	CC	AA	TT	GG	AG	TT	GG	AC	CC	AC	AA	AT	CC	TT	TT	AA	GG	CC	TT	AA	AA	TT	AA	AG	TT	AG	CC	TT
622	Oceania	HGDP00555	GG	AA	CC	AA	GG	TT	TT	AA	CT	AG	AG	TT	AA	AA	GT	CC	CC	AG	AC	CC	AT	TT	GG	GG	TT	GG	AC	CC	AC	AA	AT	CC	TT	AA	AG	AG	CC	CT	AA	AA	TT	AA	AA	CT	AG	CC	TT
623	Oceania	HGDP00556	GG	AA	CC	AA	GG	TT	TT	AA	CT	AA	AA	TT	AA	AA	TT	CC	CC	AG	CC	CG	AA	TT	GG	AG	TT	AG	CC	CC	AC	AA	AA	CC	CT	TT	AA	GG	CC	TT	AA	AA	TT	AT	GG	TT	AG	CC	TT
624	Oceania	HGDP00491	GG	AA	CC	AA	GG	TT	TT	NN	CT	AA	AA	TT	AA	AA	TT	CC	CC	AA	CC	GT	AA	CT	AG	GG	TT	AG	AT	CC	AA	AA	AT	CC	TT	AA	AA	AG	CC	TT	AC	AA	AT	AT	AG	TT	AA	CC	TT
625	Oceania	HGDP00655	GG	AG	CC	AA	GG	TT	TT	AA	CC	AA	AA	TT	AG	AA	GG	CC	CC	AA	AC	TT	AA	CC	AG	GG	TT	GG	CT	CT	AA	AA	TT	CC	TT	AA	AA	AA	CC	CT	AA	AA	TT	AA	AA	TT	AA	CC	TT
626	Oceania	HGDP00656	GG	AA	CC	AA	GG	TT	TT	AA	TT	AA	AA	TT	AA	AA	GT	CC	CC	AG	AA	GT	AA	CT	GG	GG	TT	AG	AC	CC	AA	AA	TT	CC	TT	TT	AA	AG	CC	TT	AA	AA	TT	AT	AA	AT	AA	CT	TT
627	Oceania	HGDP00660	GG	AA	CT	AA	GG	TT	TT	AA	CT	AA	AA	TT	AA	AA	GG	CC	CC	AA	AA	TT	AA	CC	GG	GG	TT	AG	AT	CC	AA	AA	TT	CC	TT	AA	AG	AG	CC	TT	AA	AA	AT	AA	AA	AA	AA	TT	TT
628	Oceania	HGDP00661	GG	AA	TT	AA	AG	TT	TT	AA	CT	AA	AG	TT	AA	AA	TT	CC	CT	AG	AA	CG	AA	TT	GG	GG	TT	GG	AC	CT	AC	AA	AT	CC	TT	AT	AA	AG	CC	TT	AA	AA	TT	AT	AA	AT	AA	TT	TT
629	Oceania	HGDP00662	GG	AA	CT	AA	GG	TT	TT	AA	CT	AG	AG	TT	AG	AA	TT	CC	CC	AG	AC	GT	AA	TT	AG	GG	TT	AG	CC	CT	AA	AA	AA	CC	TT	AA	GG	AG	CC	TT	AA	AA	TT	AA	AA	TT	AA	CC	TT
630	Oceania	HGDP00663	GG	AG	CT	AA	GG	TT	TT	AA	CT	AA	AA	TT	AA	AA	TT	CC	CC	GG	AA	GT	AA	CC	AG	GG	TT	AG	AT	CC	AA	AA	AA	CC	TT	AA	AA	GG	CC	TT	CC	AA	TT	TT	GG	CT	AA	CC	TT
631	Oceania	HGDP00664	GG	AA	CT	AA	GG	TT	TT	AA	CC	AA	AA	TT	AA	AA	TT	CC	CC	GG	AA	GT	AA	CT	GG	GG	TT	AA	CC	CC	AA	AC	AT	CC	TT	AT	AA	AG	CC	TT	AA	AA	TT	AA	AA	TT	AA	CT	TT
632	Oceania	HGDP00787	GG	AA	CT	AA	GG	TT	TT	AA	TT	AA	AG	TT	AA	AA	TT	CC	CC	AA	AC	CC	AT	CT	GG	GG	TT	GG	CC	CC	AA	AC	AA	CC	TT	AT	AA	AA	CC	TT	AA	AA	TT	AA	AG	AT	AA	CT	TT
633	Oceania	HGDP00788	GG	AG	CC	AA	GG	TT	TT	AA	CC	AG	AA	TT	AA	AA	GT	CC	CC	GG	AC	TT	AA	TT	GG	GG	TT	GG	AC	CC	AC	AA	AT	CC	CT	AA	AA	AG	CC	TT	AC	AA	AT	AA	AA	TT	AA	TT	TT
634	Oceania	HGDP01027	GG	AA	TT	AA	GG	TT	TT	AA	TT	AA	AG	TT	AG	AA	TT	CC	CC	AG	AC	GT	AA	CC	GG	AG	TT	GG	CC	CT	AC	AA	AT	CC	TT	AA	AA	GG	CC	TT	AA	AA	TT	AT	AA	TT	AA	CT	TT
635	America	HGDP00995	GG	GG	CT	AG	AA	CC	TT	AA	CC	AA	AA	TT	GG	AA	TT	TT	CC	AA	CC	GG	AT	TT	AA	AA	CT	AA	TT	CC	AA	AC	TT	CC	CC	GG	AA	GG	CC	TT	AC	AA	AT	CT	GG	TT	AA	CC	CC
636	America	HGDP00998	GG	AG	CC	GG	AA	CC	TT	AA	CC	AA	AA	TT	GG	AA	TT	TT	CC	AA	CC	CG	TT	TT	AA	AA	TT	AA	AT	CC	AA	CC	CT	CC	CC	GG	AA	GG	CC	TT	AC	AA	TT	TT	GG	AT	AA	CC	CC
637	America	HGDP00999	GG	AG	CC	GG	AA	CC	TT	AA	CC	AA	AA	TT	GG	AA	TT	TT	CT	AA	CC	CG	TT	TT	AA	AA	CT	AA	AT	CC	AA	CC	TT	CC	CC	AA	GG	GG	CC	TT	AA	AA	AT	TT	GG	AT	AA	CC	CC
638	America	HGDP01001	GG	GG	CT	AG	AA	CC	TT	AA	CC	AA	AA	TT	GG	AA	TT	TT	CC	AA	AC	CG	AT	TT	AG	AA	TT	AA	TT	CC	AC	AC	TT	CC	CC	AA	GG	GG	CC	TT	CC	AA	AT	TT	AG	AT	AA	CT	CC
639	America	HGDP01009	GG	GG	CT	AA	AA	CC	TT	AA	CC	GG	AA	TT	GG	AA	TT	TT	CT	AA	CC	GG	TT	TT	AA	AA	TT	AA	AA	CC	AA	CC	CT	CC	CT	AG	AG	GG	CC	TT	CC	AA	TT	TT	GG	AC	AA	CC	CC
640	America	HGDP01010	GG	AG	CC	GG	AA	CC	TT	AA	CC	AA	AA	TT	GG	AA	TT	TT	CC	AA	CC	CG	AT	TT	AA	AA	CT	AA	AA	CC	AC	CC	AT	CC	CC	AG	GG	GG	CC	TT	CC	AA	TT	CT	GG	AT	AA	CC	CC
641	America	HGDP01012	GG	AG	CC	AG	AA	CC	TT	AA	CT	AG	AA	TT	GG	AA	TT	TT	CT	AA	CC	GG	TT	TT	AA	AA	CC	AA	TT	CC	AA	CC	TT	CC	CC	AG	AG	GG	CC	TT	AC	AA	TT	CT	AG	AA	AA	CC	CC
642	America	HGDP01013	GG	AG	CT	GG	AA	CC	TT	AA	CC	AA	AA	TT	GG	AA	TT	TT	CC	AA	CC	GG	TT	TT	AA	AA	CT	AA	AT	CC	AA	CC	TT	CC	CC	GG	GG	GG	CC	TT	AC	AA	TT	CC	AG	TT	AA	CC	CC
643	America	HGDP01014	GG	GG	CC	AG	AA	CC	TT	AA	CC	AA	AA	TT	GG	AA	TT	TT	CC	AA	CC	CG	TT	TT	AG	AA	TT	AA	TT	CC	AA	CC	TT	CC	CC	AG	AG	GG	CC	TT	CC	AA	TT	AC	AG	AA	AA	CC	CC
644	America	HGDP01015	GG	AG	CT	GG	AA	CC	TT	AA	CC	AA	AA	TT	GG	AA	TT	TT	CC	AA	CC	GG	TT	TT	AA	AA	TT	AA	AT	CC	AA	CC	CT	CC	CC	GG	AG	GG	CC	TT	AC	AA	TT	AT	AA	TT	AA	CC	CC
645	America	HGDP01018	GG	GG	CC	AG	AA	CC	TT	AA	CT	AA	AA	TT	GG	AA	TT	TT	CC	AA	CC	GG	TT	TT	AG	AA	TT	AA	AT	CC	AA	CC	TT	CC	CC	AA	GG	GG	CC	TT	AC	AA	AT	CT	GG	TT	AA	CT	CC
646	America	HGDP01019	GG	AG	CC	GG	AA	CC	TT	AA	CC	AA	AA	TT	GG	AA	TT	TT	CC	AA	CC	GG	TT	TT	AA	AA	CT	AA	AT	CC	AC	CC	CC	CC	CC	GG	AA	GG	CC	TT	CC	AA	TT	AT	GG	AA	AA	CC	CC
647	America	HGDP00832	GG	AG	AT	AA	GG	CC	TT	AA	CC	AA	AA	CT	GG	AA	TT	TT	CC	AA	CC	GG	TT	TT	AA	AA	TT	AA	AT	CC	AC	CC	AT	CC	CT	AA	GG	GG	CC	TT	CC	AA	TT	CC	GG	AA	AA	CC	CC
648	America	HGDP00837	GG	GG	TT	GG	AG	CT	TT	AG	CC	AG	AG	CT	GG	AA	TT	TT	CC	AA	CC	GG	TT	TT	AA	AA	CT	AA	AA	CC	AA	CC	TT	CC	CC	AG	GG	GG	CC	TT	AC	AA	TT	CC	GG	AA	AA	CT	CT
649	America	HGDP00838	GG	AG	CC	AG	AA	CT	TT	AA	CC	AA	AA	TT	AG	AA	TT	TT	CC	AA	CC	CC	TT	TT	AA	AA	CT	AA	AT	CC	AC	CC	TT	CC	CT	AG	GG	GG	CC	TT	AA	AA	AT	CC	AG	AT	AA	CC	CC
650	America	HGDP00843	GG	AG	CT	GG	AA	CC	TT	AA	CC	AG	AA	TT	GG	AA	TT	TT	CC	AA	AC	GG	TT	TT	AA	AA	TT	AA	AT	CC	AA	CC	AC	CC	CT	AG	GG	GG	CC	TT	AC	AA	AA	CC	GG	AA	AA	CC	CT
651	America	HGDP00845	GG	AG	CC	GG	AA	CC	TT	AA	CC	AG	AA	CT	AA	AA	TT	TT	CC	AA	AC	CG	TT	TT	AA	AA	CC	AA	TT	CC	CC	CC	AT	CC	CT	AG	GG	GG	CC	TT	CC	AA	TT	CC	GG	AA	AA	CC	CC
652	America	HGDP00846	GG	AG	CC	AG	AA	CC	TT	AA	CC	AG	AA	TT	AG	AA	TT	TT	CT	AA	AC	CG	TT	TT	AA	AA	TT	AA	TT	CC	AA	CC	AT	CC	TT	GG	AG	GG	CC	TT	AC	AA	AT	CT	GG	AA	AA	CC	CC
653	America	HGDP00849	GG	AG	CT	GG	AG	CC	TT	AA	CC	AA	AA	TT	GG	AA	TT	TT	CC	AA	CC	CG	TT	TT	AA	AA	TT	AA	AT	CC	AA	CC	AT	CC	CT	AG	GG	GG	CC	TT	AC	AA	AT	CC	AG	AA	AA	CC	CC
654	America	HGDP00852	GG	AG	CT	AG	AG	CC	TT	AA	CC	AA	AA	CT	AG	AA	TT	TT	CC	AA	CC	GG	TT	TT	AA	AA	CT	AA	AA	CC	AA	CC	AA	CC	TT	AG	GG	GG	CC	TT	AC	AA	TT	CT	GG	AA	AA	CC	CT
655	America	HGDP00702	GG	AA	TT	AA	AA	CC	TT	AG	CC	AA	AA	TT	AG	AA	TT	TT	CT	AA	CC	GG	TT	TT	AA	AA	CT	AA	AT	CC	AC	CC	AT	CC	CC	AG	GG	GG	CC	TT	AC	AA	AT	CC	GG	AA	AA	CC	CC
656	America	HGDP00703	GG	AA	CC	AA	AA	CT	TT	AA	CT	AA	AA	TT	GG	AA	TT	TT	CC	AA	CC	GG	TT	TT	AA	AA	TT	AA	TT	CC	AA	CC	AC	CC	CC	AG	GG	GG	CC	TT	AC	AA	AT	TT	GG	AT	AA	CC	CC
657	America	HGDP00704	GG	NN	CC	AG	AA	CC	TT	AA	CT	AA	AA	TT	GG	AA	TT	TT	CT	AA	CC	GG	TT	TT	AA	AA	TT	AA	AA	CC	AC	AC	AC	CC	CT	AA	GG	GG	CC	TT	CC	AA	TT	TT	GG	AC	AA	CC	CC
658	America	HGDP00706	GG	AA	CT	AG	AA	CC	TT	AA	CC	AA	AA	TT	AG	AA	TT	TT	CC	AA	AC	GG	TT	TT	AA	AA	TT	AA	AA	CC	AA	CC	AT	CC	CT	AG	GG	GG	CC	TT	CC	AA	TT	AC	AG	AA	AA	CC	CC
659	America	HGDP00708	GG	AA	CT	AG	AA	CC	TT	AA	CC	AA	AA	TT	GG	AA	TT	TT	CC	AA	CC	GG	TT	TT	AG	AA	CT	AA	AT	CC	AA	CC	AT	CC	CT	AG	GG	GG	CT	TT	AA	AA	TT	TT	GG	AA	AA	CC	CC
660	America	HGDP00710	GG	GG	CT	AA	AA	CC	TT	AA	CC	AA	AA	TT	GG	AA	TT	TT	CC	AA	AA	GG	AT	TT	AA	AA	TT	AA	AA	CC	AA	CC	AC	CC	TT	GG	GG	GG	CC	TT	AC	AA	AT	CC	GG	AA	AA	CC	CC
661	America	HGDP00970	GG	AG	CC	AG	AA	CT	TT	AA	CC	AA	AA	CT	AG	AA	TT	TT	CC	AA	AC	CC	TT	TT	AA	AA	CT	AA	AA	CC	AA	CC	CT	CC	CC	AG	GG	GG	CC	TT	AC	AA	TT	CC	GG	AA	AA	CC	CC
662	America	HGDP00854	GG	AA	TT	AA	AG	CT	TT	AA	CC	GG	AA	TT	AG	AA	TT	CT	CC	AA	CC	GG	TT	CC	AA	AA	TT	AA	TT	CC	AA	AC	TT	CC	CC	GG	GG	GG	CC	TT	AC	AA	AA	CC	GG	AT	AA	CT	CC
663	America	HGDP00855	GG	GG	AT	AG	AA	CT	TT	AG	CC	AA	AA	TT	GG	AA	TT	TT	CC	AA	AC	GG	TT	CT	AA	AA	CT	AA	AT	CC	AC	AA	CT	CC	CC	AA	AG	GG	CC	TT	AC	AG	AT	CC	GG	CT	AG	CT	CC
664	America	HGDP00856	GG	AA	AT	AA	AA	CT	TT	AA	CC	AA	AA	TT	GG	AA	TT	TT	CC	AA	CC	GT	TT	TT	AA	AA	CT	AA	AT	CC	AA	AA	AC	CC	CC	AG	GG	GG	CT	TT	CC	AA	TT	CT	GG	CT	AA	CT	CC
665	America	HGDP00857	GG	AA	CT	AA	AA	CC	TT	AG	CT	AA	AA	TT	GG	AA	TT	TT	CT	AA	CC	GG	TT	CT	GG	AG	TT	AA	AA	CC	AC	CC	AC	CC	CC	GT	GG	GG	CC	TT	AC	AA	TT	CT	GG	AT	AA	CC	CC
666	America	HGDP00858	GG	AG	TT	AA	AG	CC	TT	AA	CT	AA	AA	TT	GG	AA	TT	TT	CC	AA	AC	CG	TT	TT	AA	AA	CT	AA	TT	CC	AC	AC	TT	CC	TT	AG	GG	GG	CC	TT	AC	AA	AT	CC	AG	AA	AA	CC	CC
667	America	HGDP00859	GG	AA	NN	GG	AA	CC	TT	AA	CC	AG	AA	TT	GG	AA	TT	TT	CT	AA	AC	CG	TT	TT	AA	AA	CT	AG	AT	CC	CC	CC	AC	CG	CC	GG	AG	GG	CC	TT	CC	AG	TT	CT	GG	AC	AA	CT	CC
668	America	HGDP00860	AG	AG	CT	AA	AG	CC	CT	AG	CC	AG	AG	CT	AG	AA	GT	CT	CC	AA	AA	GT	TT	TT	AG	AG	CT	AA	AA	CC	AA	AC	CT	CC	CC	AA	GG	GG	CT	TT	AC	AA	AA	CT	GG	TT	AA	CC	CC
669	America	HGDP00861	AG	AA	TT	AG	AG	CC	TT	AA	CT	AG	AA	TT	GG	AA	TT	CT	CC	AG	CC	CG	AA	TT	AA	AA	CT	AA	AA	CC	AC	CC	CC	CG	CC	AT	AG	GG	CC	TT	AC	AA	AT	CC	AG	TT	AA	CT	CC
670	America	HGDP00862	GG	AG	TT	AG	AA	CT	TT	AA	CC	AA	AA	CT	GG	AA	TT	TT	CC	AA	CC	GT	TT	TT	AG	GG	TT	AA	TT	CC	AA	AC	AC	CC	CT	AT	AG	GG	CT	TT	AA	AA	AT	CC	AG	AT	AA	CC	CC
671	America	HGDP00863	GG	AA	AC	GG	AA	CT	TT	AA	CC	AA	AA	CT	GG	AA	TT	TT	CC	AA	AC	CG	AT	TT	AG	AA	TT	AG	TT	CC	CC	CC	CT	CC	CC	AA	GG	GG	CC	TT	AA	AA	TT	CT	GG	AC	AA	CC	CC
672	America	HGDP00864	GG	GG	TT	AG	AG	CT	TT	AA	CC	GG	AA	TT	GG	AA	TT	TT	CC	AA	AC	GG	AT	CT	AG	AA	TT	AA	TT	CC	CC	AA	CC	CC	CT	GT	GG	GG	CC	TT	AC	AG	TT	AC	AG	AC	AA	CC	CC
673	America	HGDP00865	GG	AG	AT	AG	AA	CT	TT	AA	CC	AA	AA	TT	GG	AA	TT	TT	CT	AA	AC	CG	TT	TT	AA	AA	CT	AA	AA	CC	AA	AA	AT	CC	CC	AG	GG	GG	CC	TT	AC	AA	AT	CT	AA	AA	AA	CC	CC
674	America	HGDP00868	GG	AA	CT	AA	AA	TT	TT	AA	CC	AA	AA	TT	GG	AA	TT	TT	CC	AA	AA	GG	TT	TT	AA	AA	TT	AA	AT	CC	AA	CC	AT	CC	CC	AG	GG	GG	CC	TT	AC	AA	AT	TT	GG	AT	AA	CT	CC
675	America	HGDP00869	GG	AA	AT	AA	AA	TT	TT	AA	CC	AA	AA	CT	AG	AA	TT	TT	CC	AA	AC	CG	TT	TT	GG	AG	CT	AA	AT	CT	AA	AC	TT	CG	CC	AG	GG	GG	CC	TT	AC	AA	AT	AT	AG	AA	AA	CC	CC
676	America	HGDP00870	GG	AA	TT	AA	AA	TT	TT	AA	CC	AG	AA	TT	GG	AA	TT	TT	CC	AA	CC	GG	TT	TT	AA	AA	TT	AA	AT	CC	AA	AC	AC	CC	CT	GG	GG	GG	CC	TT	AA	AA	AT	AT	GG	AA	AA	CT	CC
677	America	HGDP00871	AG	AG	AT	AG	AA	TT	TT	AG	CC	AG	AA	TT	AG	AA	TT	CT	CC	AG	AA	GG	TT	CT	AG	AA	CT	AG	TT	CT	AC	AC	CC	CC	CC	GT	AA	AA	CC	CC	AC	AA	AT	CT	AG	TT	AA	CT	CT
678	America	HGDP00872	GG	AG	CT	AG	AA	CC	TT	GG	CC	GG	AA	CT	GG	AA	TT	TT	CC	GG	CC	GG	TT	TT	AG	AA	TT	AA	AT	CC	AA	AC	AC	CC	CC	GT	AG	GG	CC	TT	AC	AA	AT	TT	AA	TT	AA	CC	CC
679	America	HGDP00873	AG	AA	AT	AG	AA	CC	TT	AA	CC	AA	AA	TT	GG	AA	TT	CT	CC	AA	CC	GG	AT	CT	AA	AA	TT	AA	AA	CC	CC	AC	CT	CG	CC	AT	GG	GG	CC	CT	AC	AA	TT	AC	AG	AT	AA	CC	CC
680	America	HGDP00875	GG	AG	AT	AA	AA	TT	CT	AG	CC	AG	AA	NN	AG	AA	TT	TT	CC	AA	AC	CG	TT	TT	AA	AA	TT	AA	AT	CC	AC	CC	AC	CC	CC	AG	AG	GG	CC	TT	AA	AA	AT	CC	GG	TT	AA	CT	CC
681	America	HGDP00876	GG	AG	AT	AG	AG	CT	TT	GG	CT	GG	AA	TT	GG	AA	TT	TT	CC	AG	CC	GT	AT	CC	AG	AA	CT	AA	TT	CC	AC	AC	AT	CG	CC	AT	AG	GG	CC	CT	CC	AA	TT	AC	GG	AA	AA	CT	CT
682	America	HGDP00877	GG	AG	AT	AG	AA	CT	TT	AA	CT	GG	AA	CT	GG	AA	TT	CC	CC	AA	AA	GG	AT	CC	AG	AA	TT	AA	AT	CC	AA	AC	CC	CC	CC	GG	GG	GG	CC	TT	AA	AA	AT	CT	GG	AT	AA	CT	CC
683	America	HGDP01037	GG	AA	TT	AG	AG	CC	TT	AA	CC	AA	AG	TT	GG	AA	TT	TT	CC	AA	AA	CG	TT	TT	AG	AA	CT	AA	AA	CC	AA	AC	CC	CC	CC	GG	AG	GG	CC	TT	AC	AA	TT	AT	AG	AT	AA	CC	CC
684	America	HGDP01041	GG	AG	TT	AG	AA	CT	TT	AA	CC	AG	AA	NN	GG	AA	TT	TT	CC	AA	AC	CC	TT	TT	AA	AA	TT	AA	AA	CC	AA	CC	AA	CC	CC	GG	AA	GG	CC	CT	AC	AA	AT	TT	AA	CT	AA	CC	CC
685	America	HGDP01043	GG	AA	TT	AA	AA	CC	TT	AA	CC	AA	AA	TT	GG	AA	TT	CT	CC	AA	AC	CC	TT	TT	AA	AG	TT	AA	AA	CC	AA	CC	CC	CC	CT	GG	AG	GG	CC	TT	AC	AG	AT	CT	GG	AT	AA	CT	CC
686	America	HGDP01044	GG	AG	AT	AA	AA	CT	TT	AA	CC	GG	AG	TT	GG	AA	TT	CT	CC	AG	AA	GG	TT	TT	AA	AG	TT	AA	AA	CC	AA	AC	AC	CC	CT	GG	AG	GG	CC	TT	AC	AA	AT	TT	AG	TT	AA	CC	CC
687	America	HGDP01047	GG	AA	TT	AA	AA	CT	TT	AA	CC	GG	AA	TT	GG	AA	TT	TT	CC	AA	AC	GG	TT	TT	AA	AA	TT	AA	AT	CC	AA	CC	AC	CC	CC	GG	AG	GG	CT	TT	AC	AA	AA	CT	AG	AT	AA	CC	CC
688	America	HGDP01050	GG	AA	AC	AA	AA	CT	TT	AA	CC	AG	AG	TT	GG	AA	TT	CC	CC	AA	AC	CG	TT	TT	AA	AA	TT	AA	AA	CC	AA	AC	CC	CC	CC	AG	AG	GG	CC	CT	AC	AA	TT	AT	GG	AT	AA	CC	CC
689	America	HGDP01053	GG	AA	AC	AA	AA	CC	TT	AG	CC	AG	AA	TT	GG	AA	TT	TT	CC	AA	AA	CG	TT	TT	AA	AG	TT	AA	AA	CC	AA	CC	AC	CC	CT	GG	AA	GG	CC	TT	AC	AA	AT	CT	AG	TT	AA	CC	CC
690	America	HGDP01055	GG	AG	TT	AA	AA	TT	TT	AG	CC	AA	AG	TT	GG	AA	TT	CT	CC	AA	AA	CC	TT	TT	AG	AG	CT	AG	AT	CC	AA	AC	AC	CC	CC	GT	AG	GG	CC	TT	AA	AA	TT	TT	GG	AT	AA	CT	CC
691	America	HGDP01056	GG	AG	AC	AA	AA	CC	TT	AA	CC	GG	AA	TT	GG	AA	TT	CT	CC	AG	AA	CC	TT	TT	AG	AA	CT	AA	AA	CC	AA	CC	CC	CC	CC	AG	GG	GG	CC	TT	AA	AA	TT	CC	AA	TT	AA	CC	CC
692	America	HGDP01057	GG	AA	TT	AA	AA	TT	TT	AA	CC	AA	AA	TT	GG	AA	TT	TT	CC	AA	AA	CC	TT	TT	GG	AG	CT	AA	AA	CC	AA	CC	AA	CC	CC	AA	AG	GG	CC	TT	AC	AA	AT	AA	AG	AC	AA	CC	CT
693	America	HGDP01058	GG	AA	AA	AA	AG	CT	TT	AG	CC	AA	AA	NN	GG	AA	TT	TT	CC	AG	AC	GG	TT	TT	AG	AG	CT	AA	AA	CC	AA	AA	AA	CC	CC	AA	GG	GG	CT	TT	CC	AG	TT	TT	AA	TT	AA	CT	CC
694	America	HGDP01059	GG	AG	TT	AA	AA	CT	TT	AG	CC	AA	AA	TT	GG	AA	TT	CT	CC	AG	AC	CG	TT	TT	AA	AA	TT	AA	AT	CC	AA	CC	AC	CG	CC	GG	AG	GG	CC	CT	CC	AA	AT	TT	AG	AT	AA	CT	CT
695	America	HGDP01060	GG	AA	AT	AG	AA	CC	TT	AA	CC	AA	AA	TT	GG	AA	TT	CT	CC	AA	AC	CG	TT	TT	AA	AA	TT	AG	AA	CC	AA	CC	CC	CC	CC	GG	AA	GG	CC	TT	AA	AA	TT	AT	GG	TT	AA	CT	CC
696	America	HG02291	GG	GG	AC	AG	AG	CC	TT	AA	CC	AA	AA	CT	AG	AA	TT	TT	CC	AA	AA	CG	TT	TT	AG	AA	TT	AA	AT	CC	AA	AC	AT	CC	CC	GG	GG	GG	CT	CT	AC	AA	TT	CC	AA	AT	AA	CT	CT
697	America	HG02275	GG	AA	CT	AG	AA	CC	TT	AA	TT	AG	AA	CT	AG	AA	TT	TT	CC	AA	CC	CC	TT	TT	AA	AA	CT	AA	AA	CC	AC	AC	TT	CC	CC	AG	GG	GG	CC	TT	AC	AA	AT	AC	AG	AA	AA	CC	CT
698	America	HG02272	GG	AA	CT	AG	AA	CC	TT	AA	CT	AG	AA	TT	GG	AA	TT	TT	CC	AA	AC	CG	AT	CT	AA	AA	TT	AA	AA	CC	CC	CC	AC	CC	CC	AG	GG	GG	CC	TT	AC	AA	TT	CT	AA	CT	AA	CC	CT
699	America	HG02271	GG	AG	TT	AA	AA	CC	TT	AA	CC	AG	AA	TT	GG	AA	TT	TT	CT	AG	CC	GG	AA	TT	AG	AG	CT	AA	AT	CC	AA	AA	CC	CC	CT	AA	GG	GG	CT	TT	CC	AA	AT	AT	GG	AT	AA	CC	CT
700	America	HG02259	GG	AG	TT	GG	AA	CC	TT	AA	CC	AG	AG	TT	GG	AA	TT	CT	CC	AA	CC	GG	TT	CT	AG	AA	TT	AA	CT	CC	AC	CC	CT	CC	CT	GT	GG	GG	CC	TT	AC	AA	TT	AC	GG	TT	AA	CC	CC
701	America	HG02150	GG	GG	AA	GG	AA	CC	TT	AA	CC	AA	AA	CT	GG	AA	TT	TT	CC	AA	AC	GG	AT	TT	AA	AG	TT	AA	AT	CC	AA	CC	AT	CC	TT	AG	GG	GG	CC	TT	AC	AA	TT	AC	GG	AA	AA	CC	CC
702	America	HG02105	GG	AG	CT	AA	AG	CC	TT	AA	CC	AG	AA	TT	GG	AA	GT	TT	CC	AA	CC	GG	AT	TT	AG	AA	TT	AA	AT	CC	AA	CC	AC	CC	CT	AG	GG	GG	CC	TT	AA	AA	AT	TT	AG	AT	AA	TT	CC
703	America	HG01974	AG	AA	TT	GG	AA	CC	TT	AA	CC	AA	AA	CT	GG	AA	TT	CT	CC	AG	AA	GG	TT	TT	AA	AA	TT	AA	AA	CC	AC	CC	TT	CC	CT	AG	GG	AG	CT	TT	CC	AA	TT	TT	GG	AT	AA	CC	CC
704	America	HG01968	GG	GG	CT	AG	AG	CT	TT	AG	CC	AA	AA	CT	GG	AA	TT	TT	CC	AA	AC	CC	TT	TT	AA	AA	TT	AA	TT	CC	AC	CC	AC	CG	CT	AA	GG	GG	CC	TT	AC	AA	TT	AC	AG	AT	AA	CC	CC
705	America	HG01961	AG	AG	TT	GG	AA	CC	TT	AA	CC	AA	AA	TT	GG	AA	TT	TT	CT	AA	AC	CG	AT	CC	AA	AA	CT	AA	AA	CC	AC	CC	CT	CC	CC	AG	GG	GG	CT	TT	AA	AA	TT	AC	GG	AT	AA	CC	TT
706	America	HG01951	GG	GG	CT	AG	AA	TT	TT	AG	CC	AA	AA	TT	GG	AA	TT	TT	CT	AG	AC	CG	AT	CT	AA	AA	TT	AA	TT	CC	AA	CC	AA	CC	CC	GG	GG	GG	CT	TT	AA	AA	AT	AC	AG	AA	AG	CT	CC
707	America	HG01938	GG	AA	CC	GG	AG	CC	TT	AA	CC	GG	AA	TT	GG	AA	TT	TT	CT	AA	AC	CG	TT	TT	AA	AA	TT	AA	TT	CC	AA	CC	AT	CC	CC	AA	GG	GG	CC	TT	AC	AA	TT	AC	AG	CT	AA	CC	CC
708	America	HG01926	GG	GG	AT	GG	AG	CC	TT	AA	CC	AA	AA	TT	GG	AA	TT	TT	CC	AA	AC	CG	AT	TT	AG	AA	CT	AG	AA	CC	AC	AC	TT	CC	CT	AG	AG	GG	CC	TT	AA	AA	AT	CC	AG	CT	AA	CC	CC
709	America	HG01923	AG	AG	CT	AG	AA	CC	TT	AA	TT	GG	AG	TT	GG	AA	TT	TT	CC	AG	CC	CG	TT	TT	AA	AA	TT	AA	AA	CC	AA	CC	AT	CC	CC	AG	AG	GG	CT	CT	CC	AA	TT	CC	AG	TT	AA	CC	CC
710	America	HG01920	GG	AG	TT	AA	AA	CT	TT	AG	CC	AG	AA	TT	AG	AA	TT	TT	CC	AA	CC	GT	TT	TT	AA	AA	TT	AA	TT	CT	AA	AC	AC	CC	CT	AA	GG	GG	CC	TT	AA	AA	AT	CC	GG	AC	AA	CT	CT
711	America	HG01572	GG	GG	AT	GG	AA	TT	TT	AG	CT	AA	AA	TT	GG	AA	TT	TT	CC	AA	AC	GG	TT	TT	AG	AA	TT	GG	AA	CC	CC	CC	AC	CG	CC	AA	AG	GG	CC	TT	AC	AG	AT	AT	AG	AT	AA	CC	CC
712	America	HG02265	AG	AA	CT	GG	AA	CC	TT	AA	CC	AG	AG	TT	GG	AA	TT	CT	CC	GG	CC	GT	TT	TT	AA	AA	TT	AA	AA	CC	AC	CC	CC	CC	CC	AA	GG	GG	CC	TT	AC	AG	AT	AT	GG	CT	AA	CT	CC
713	America	HG01927	GG	AA	CT	GG	GG	CC	TT	AA	CT	AG	AA	TT	AG	AA	TT	TT	CC	AA	AA	GG	TT	TT	AA	AA	CT	AG	TT	CC	AA	CC	CT	CC	CC	GT	GG	GG	CC	TT	AA	AA	AT	AC	AG	AT	AA	CC	CC
					TRI																	TRI							TRI				TRI			TRI								TRI		TRI
		Africa	0	66	0	108	87	0	0	1	0	97	0	0	108	108	0	0	0	107	108	0	2	0	1	0	0	2	0	0	18	99	10	0	0	11	37	103	0	0	9	108	0	16	2	2	96	0	0
			0	0	6	0	0	0	0	0	0	0	0	0	0	0	0	0	0	0	0	0	0	0	0	0	0	0	12	0	47	8	46	0	0	0	0	0	0	0	26	0	0	42	0	10	0	0	0
			0	0	2	0	0	0	0	0	0	0	0	0	0	0	0	0	0	0	0	0	25	0	0	0	0	0	4	0	0	0	8	0	0	36	0	0	0	0	0	0	20	0	0	4	0	0	0
			0	0	3	0	0	105	0	0	0	0	0	97	0	0	4	96	102	0	0	13	81	36	0	0	104	0	18	0	0	0	0	0	0	42	0	0	3	60	0	0	88	0	0	25	0	1	93
			0	0	32	0	0	3	1	0	3	0	0	11	0	0	0	12	6	0	0	29	0	49	0	0	4	0	51	0	0	0	12	0	1	0	0	0	32	39	0	0	0	4	0	42	0	41	15
			0	0	65	0	0	0	107	0	105	0	0	0	0	0	0	0	0	0	0	22	0	23	0	0	0	0	23	108	43	1	32	108	107	0	0	0	73	9	73	0	0	46	0	25	0	66	0
			5	38	0	0	20	0	0	17	0	10	0	0	0	0	0	0	0	1	0	0	0	0	24	0	0	22	0	0	0	0	0	0	0	8	51	5	0	0	0	0	0	0	25	0	10	0	0
			0	0	0	0	0	0	0	0	0	0	0	0	0	0	0	0	0	0	0	25	0	0	0	0	0	0	0	0	0	0	0	0	0	0	0	0	0	0	0	0	0	0	0	0	0	0	0
			0	0	0	0	0	0	0	0	0	0	0	0	0	0	29	0	0	0	0	15	0	0	0	0	0	0	0	0	0	0	0	0	0	10	0	0	0	0	0	0	0	0	0	0	0	0	0
			103	4	0	0	1	0	0	90	0	1	108	0	0	0	75	0	0	0	0	4	0	0	83	108	0	84	0	0	0	0	0	0	0	1	20	0	0	0	0	0	0	0	81	0	2	0	0
			108	108	108	108	108	108	108	108	108	108	108	108	108	108	108	108	108	108	108	108	108	108	108	108	108	108	108	108	108	108	108	108	108	108	108	108	108	108	108	108	108	108	108	108	108	108	108
			0	0	0	0	0	0	0	0	0	0	0	0	0	0	0	0	0	0	0	0	0	0	0	0	0	0	0	0	0	0	0	0	0	0	0	0	0	0	0	0	0	0	0	0	0	0	0
			108	108	108	108	108	108	108	108	108	108	108	108	108	108	108	108	108	108	108	108	108	108	108	108	108	108	108	108	108	108	108	108	108	108	108	108	108	108	108	108	108	108	108	108	108	108	108
		A	0.0231481	0.787037	0.037037	1	0.898148	0	0	0.087963	0	0.944444	0	0	1	1	0	0	0	0.99537	1	0	0.134259	0	0.12037	0	0	0.12037	0.0740741	0	0.384259	0.953704	0.342593	0	0	0.305556	0.578704	0.976852	0	0	0.203704	1	0.0925926	0.342593	0.134259	0.0833333	0.935185	0	0
		C	0	0	0.777778	0	0	0.0138889	0.99537	0	0.986111	0	0	0.0509259	0	0	0	0.0555556	0.0277778	0	0	0.453704	0	0.439815	0	0	0.0185185	0	0.50463	1	0.615741	0.0462963	0.564815	1	0.99537	0	0	0	0.824074	0.263889	0.796296	0	0	0.638889	0	0.472222	0	0.800926	0.0694444
		G	0.976852	0.212963	0	0	0.101852	0	0	0.912037	0	0.0555556	1	0	0	0	0.828704	0	0	0.00462963	0	0.222222	0	0	0.87963	1	0	0.87963	0	0	0	0	0	0	0	0.0925926	0.421296	0.0231481	0	0	0	0	0	0	0.865741	0	0.0648148	0	0
		T	0	0	0.185185	0	0	0.986111	0.00462963	0	0.0138889	0	0	0.949074	0	0	0.171296	0.944444	0.972222	0	0	0.324074	0.865741	0.560185	0	0	0.981481	0	0.421296	0	0	0	0.0925926	0	0.00462963	0.601852	0	0	0.175926	0.736111	0	0	0.907407	0.0185185	0	0.444444	0	0.199074	0.930556
			1	1	1	1	1	1	1	1	1	1	1	1	1	1	1	1	1	1	1	1	1	1	1	1	1	1	1	1	1	1	1	1	1	1	1	1	1	1	1	1	1	1	1	1	1	1	1
		Middle East	70	69	51	129	76	0	0	2	0	8	0	0	133	124	0	0	0	22	134	0	73	0	2	0	0	4	24	0	94	122	47	0	0	39	88	58	0	0	22	129	68	1	2	0	41	0	0
			0	0	36	0	0	0	0	0	0	0	0	0	0	10	0	0	0	0	0	0	0	0	0	0	0	0	21	0	37	11	25	0	0	0	0	0	0	0	68	0	0	5	0	2	0	0	0
			0	0	28	0	0	0	0	0	0	0	0	0	0	0	0	0	0	0	0	0	54	0	0	0	0	0	37	0	0	0	38	0	0	67	0	0	0	0	0	0	55	16	0	23	0	0	0
			0	0	4	0	0	121	86	0	3	0	0	25	0	0	12	117	7	0	0	18	7	9	0	0	12	0	20	10	0	0	5	0	3	21	0	0	11	68	0	0	11	51	0	83	0	63	100
			0	0	9	0	0	13	37	0	33	0	0	62	0	0	0	15	34	0	0	26	0	67	0	0	53	0	28	41	0	0	15	0	23	0	0	0	36	48	0	0	0	46	0	25	0	56	32
			0	0	6	0	0	0	10	0	98	0	0	47	0	0	0	2	93	0	0	13	0	58	0	0	69	0	4	83	3	1	4	47	108	0	0	0	86	18	43	0	0	15	0	1	0	14	2
			51	49	0	4	50	0	0	29	0	41	9	0	1	0	0	0	0	63	0	0	0	0	20	12	0	26	0	0	0	0	0	0	0	4	41	61	0	0	0	5	0	0	31	0	65	0	0
			0	0	0	0	0	0	0	0	0	0	0	0	0	0	0	0	0	0	0	27	0	0	0	0	0	0	0	0	0	0	0	51	0	0	0	0	0	0	0	0	0	0	0	0	0	0	0
			0	0	0	0	0	0	0	0	0	0	0	0	0	0	56	0	0	0	0	30	0	0	0	0	0	0	0	0	0	0	0	0	0	3	0	0	0	0	0	0	0	0	0	0	0	0	0
			13	15	0	0	8	0	0	103	0	85	125	0	0	0	65	0	0	49	0	20	0	0	111	122	0	104	0	0	0	0	0	35	0	0	5	15	0	0	0	0	0	0	101	0	28	0	0
			134	133	134	133	134	134	133	134	134	134	134	134	134	134	133	134	134	134	134	134	134	134	133	134	134	134	134	134	134	134	134	133	134	134	134	134	133	134	133	134	134	134	134	134	134	133	134
			0	1	0	1	0	0	1	0	0	0	0	0	0	0	1	0	0	0	0	0	0	0	1	0	0	0	0	0	0	0	0	1	0	0	0	0	1	0	1	0	0	0	0	0	0	1	0
			134	134	134	134	134	134	134	134	134	134	134	134	134	134	134	134	134	134	134	134	134	134	134	134	134	134	134	134	134	134	134	134	134	134	134	134	134	134	134	134	134	134	134	134	134	134	134
		A	0.712687	0.703008	0.619403	0.984962	0.753731	0	0	0.123134	0	0.212687	0.0335821	0	0.996269	0.962687	0	0	0	0.399254	1	0	0.746269	0	0.0902256	0.0447761	0	0.126866	0.395522	0	0.839552	0.951493	0.585821	0	0	0.55597	0.809701	0.660448	0	0	0.421053	0.981343	0.712687	0.0858209	0.130597	0.0932836	0.548507	0	0
		C	0	0	0.212687	0	0	0.0485075	0.214286	0	0.854478	0	0	0.58209	0	0.0373134	0	0.0708955	0.820896	0	0	0.294776	0	0.682836	0	0	0.712687	0	0.212687	0.772388	0.160448	0.0485075	0.179104	0.545113	0.891791	0	0	0	0.781955	0.313433	0.578947	0	0	0.302239	0	0.108209	0	0.315789	0.134328
		G	0.287313	0.296992	0	0.0150376	0.246269	0	0	0.876866	0	0.787313	0.966418	0	0.00373134	0	0.699248	0	0	0.600746	0	0.36194	0	0	0.909774	0.955224	0	0.873134	0	0	0	0	0	0.454887	0	0.0261194	0.190299	0.339552	0	0	0	0.0186567	0	0	0.869403	0	0.451493	0	0
		T	0	0	0.16791	0	0	0.951493	0.785714	0	0.145522	0	0	0.41791	0	0	0.300752	0.929104	0.179104	0	0	0.343284	0.253731	0.317164	0	0	0.287313	0	0.391791	0.227612	0	0	0.235075	0	0.108209	0.41791	0	0	0.218045	0.686567	0	0	0.287313	0.61194	0	0.798507	0	0.684211	0.865672
			1	1	1	1	1	1	1	1	1	1	1	1	1	1	1	1	1	1	1	1	1	1	1	1	1	1	1	1	1	1	1	1	1	1	1	1	1	1	1	1	1	1	1	1	1	1	1
		Europe	67	63	54	78	53	0	0	0	0	1	0	0	99	6	0	0	0	14	98	0	60	0	0	0	0	0	63	0	58	83	36	0	0	21	65	33	0	0	24	59	53	0	3	0	22	0	0
			0	0	16	0	0	0	0	0	0	0	0	0	0	46	0	0	0	0	1	0	0	0	0	0	0	0	2	0	38	16	15	0	0	0	0	0	0	0	53	0	0	0	0	0	0	0	0
			0	0	22	0	0	0	0	0	0	0	0	0	0	0	0	0	0	0	0	0	35	0	0	0	0	0	29	0	0	0	23	0	0	49	0	0	0	0	0	0	33	6	0	32	0	0	0
			0	0	1	0	0	90	99	0	23	0	0	6	0	0	9	88	2	0	0	8	4	36	0	0	3	0	5	0	0	0	6	0	0	27	0	0	30	83	0	0	13	59	0	64	0	65	57
			0	0	6	0	0	9	0	0	51	0	0	38	0	0	0	11	25	0	0	26	0	48	0	0	31	0	0	3	0	0	15	0	18	0	0	0	53	16	0	0	0	29	0	3	0	29	37
			0	0	0	0	0	0	0	0	25	0	0	55	0	47	0	0	72	0	0	6	0	15	0	0	65	0	0	96	3	0	4	0	81	0	0	0	16	0	22	0	0	5	0	0	0	5	5
			29	35	0	21	43	0	0	18	0	17	6	0	0	0	0	0	0	43	0	0	0	0	17	10	0	27	0	0	0	0	0	0	0	1	26	51	0	0	0	31	0	0	21	0	57	0	0
			0	0	0	0	0	0	0	0	0	0	0	0	0	0	0	0	0	0	0	19	0	0	0	0	0	0	0	0	0	0	0	4	0	0	0	0	0	0	0	0	0	0	0	0	0	0	0
			0	0	0	0	0	0	0	0	0	0	0	0	0	0	54	0	0	0	0	19	0	0	0	0	0	0	0	0	0	0	0	0	0	1	0	0	0	0	0	0	0	0	0	0	0	0	0
			3	1	0	0	3	0	0	81	0	81	93	0	0	0	36	0	0	42	0	21	0	0	82	89	0	72	0	0	0	0	0	95	0	0	8	15	0	0	0	9	0	0	75	0	20	0	0
			99	99	99	99	99	99	99	99	99	99	99	99	99	99	99	99	99	99	99	99	99	99	99	99	99	99	99	99	99	99	99	99	99	99	99	99	99	99	99	99	99	99	99	99	99	99	99
			0	0	0	0	0	0	0	0	0	0	0	0	0	0	0	0	0	0	0	0	0	0	0	0	0	0	0	0	0	0	0	0	0	0	0	0	0	0	0	0	0	0	0	0	0	0	0
			99	99	99	99	99	99	99	99	99	99	99	99	99	99	99	99	99	99	99	99	99	99	99	99	99	99	99	99	99	99	99	99	99	99	99	99	99	99	99	99	99	99	99	99	99	99	99
		A	0.823232	0.813131	0.737374	0.893939	0.752525	0	0	0.0909091	0	0.0959596	0.030303	0	1	0.292929	0	0	0	0.358586	0.994949	0	0.782828	0	0.0858586	0.0505051	0	0.136364	0.792929	0	0.777778	0.919192	0.555556	0	0	0.464646	0.787879	0.590909	0	0	0.510101	0.752525	0.70202	0.030303	0.136364	0.161616	0.510101	0	0
		C	0	0	0.111111	0	0	0.0454545	0	0	0.510101	0	0	0.747475	0	0.707071	0	0.0555556	0.853535	0	0.00505051	0.287879	0	0.393939	0	0	0.813131	0	0.010101	0.984848	0.222222	0.0808081	0.191919	0.020202	0.909091	0	0	0	0.429293	0.0808081	0.489899	0	0	0.19697	0	0.0151515	0	0.19697	0.237374
		G	0.176768	0.186869	0	0.106061	0.247475	0	0	0.909091	0	0.90404	0.969697	0	0	0	0.636364	0	0	0.641414	0	0.40404	0	0	0.914141	0.949495	0	0.863636	0	0	0	0	0	0.979798	0	0.010101	0.212121	0.409091	0	0	0	0.247475	0	0	0.863636	0	0.489899	0	0
		T	0	0	0.151515	0	0	0.954545	1	0	0.489899	0	0	0.252525	0	0	0.363636	0.944444	0.146465	0	0	0.308081	0.217172	0.606061	0	0	0.186869	0	0.19697	0.0151515	0	0	0.252525	0	0.0909091	0.525253	0	0	0.570707	0.919192	0	0	0.29798	0.772727	0	0.823232	0	0.80303	0.762626
			1	1	1	1	1	1	1	1	1	1	1	1	1	1	1	1	1	1	1	1	1	1	1	1	1	1	1	1	1	1	1	1	1	1	1	1	1	1	1	1	1	1	1	1	1	1	1
		South Asia	10	40	19	99	63	0	0	20	0	8	15	0	100	77	0	0	0	61	86	0	28	0	1	0	0	10	28	0	88	77	37	0	0	12	18	17	0	0	8	95	18	1	9	28	68	0	0
			0	0	40	0	0	0	0	0	0	0	0	0	0	25	0	0	0	0	16	0	0	0	0	0	0	0	23	0	13	26	12	0	0	0	0	0	0	0	35	0	0	4	0	4	0	0	0
			0	0	19	0	0	0	0	0	0	0	0	0	0	0	0	0	0	0	0	0	55	0	0	0	0	0	32	0	0	0	34	0	0	40	0	0	0	0	0	0	38	18	0	49	0	0	0
			0	0	1	0	0	94	103	0	5	0	0	49	0	0	29	43	1	0	0	1	20	5	0	0	23	0	7	0	0	0	8	0	14	41	0	0	8	66	0	0	47	51	0	19	0	24	56
			0	0	13	0	0	9	0	0	32	0	0	44	0	0	0	45	11	0	0	11	0	43	0	0	48	0	11	5	0	0	9	0	50	0	0	0	34	37	0	0	0	27	0	3	0	50	44
			0	0	11	0	0	0	0	0	66	0	0	10	0	1	0	15	91	0	1	17	0	55	0	0	32	0	2	98	2	0	3	85	39	0	0	0	61	0	60	0	0	2	0	0	0	29	3
			51	44	0	4	37	0	0	44	0	33	48	0	3	0	0	0	0	34	0	0	0	0	21	9	0	44	0	0	0	0	0	0	0	4	58	42	0	0	0	6	0	0	42	0	32	0	0
			0	0	0	0	0	0	0	0	0	0	0	0	0	0	0	0	0	0	0	38	0	0	0	0	0	0	0	0	0	0	0	18	0	0	0	0	0	0	0	0	0	0	0	0	0	0	0
			0	0	0	0	0	0	0	0	0	0	0	0	0	0	52	0	0	0	0	12	0	0	0	0	0	0	0	0	0	0	0	0	0	5	0	0	0	0	0	0	0	0	0	0	0	0	0
			42	19	0	0	3	0	0	39	0	62	40	0	0	0	22	0	0	8	0	24	0	0	81	94	0	49	0	0	0	0	0	0	0	1	27	44	0	0	0	2	0	0	52	0	3	0	0
			103	103	103	103	103	103	103	103	103	103	103	103	103	103	103	103	103	103	103	103	103	103	103	103	103	103	103	103	103	103	103	103	103	103	103	103	103	103	103	103	103	103	103	103	103	103	103
			0	0	0	0	0	0	0	0	0	0	0	0	0	0	0	0	0	0	0	0	0	0	0	0	0	0	0	0	0	0	0	0	0	0	0	0	0	0	0	0	0	0	0	0	0	0	0
			103	103	103	103	103	103	103	103	103	103	103	103	103	103	103	103	103	103	103	103	103	103	103	103	103	103	103	103	103	103	103	103	103	103	103	103	103	103	103	103	103	103	103	103	103	103	103
		A	0.34466	0.601942	0.470874	0.980583	0.791262	0	0	0.407767	0	0.237864	0.378641	0	0.985437	0.868932	0	0	0	0.757282	0.912621	0	0.538835	0	0.11165	0.0436893	0	0.31068	0.538835	0	0.917476	0.873786	0.582524	0	0	0.330097	0.456311	0.368932	0	0	0.247573	0.951456	0.359223	0.116505	0.291262	0.529126	0.815534	0	0
		C	0	0	0.364078	0	0	0.0436893	0	0	0.796117	0	0	0.31068	0	0.131068	0	0.364078	0.936893	0	0.0873786	0.402913	0	0.742718	0	0	0.543689	0	0.184466	0.975728	0.0825243	0.126214	0.131068	0.912621	0.621359	0	0	0	0.757282	0.179612	0.752427	0	0	0.169903	0	0.0339806	0	0.524272	0.242718
		G	0.65534	0.398058	0	0.0194175	0.208738	0	0	0.592233	0	0.762136	0.621359	0	0.0145631	0	0.466019	0	0	0.242718	0	0.475728	0	0	0.88835	0.956311	0	0.68932	0	0	0	0	0	0.0873786	0	0.0533981	0.543689	0.631068	0	0	0	0.0485437	0	0	0.708738	0	0.184466	0	0
		T	0	0	0.165049	0	0	0.956311	1	0	0.203883	0	0	0.68932	0	0	0.533981	0.635922	0.0631068	0	0	0.121359	0.461165	0.257282	0	0	0.456311	0	0.276699	0.0242718	0	0	0.286408	0	0.378641	0.616505	0	0	0.242718	0.820388	0	0	0.640777	0.713592	0	0.436893	0	0.475728	0.757282
			1	1	1	1	1	1	1	1	1	1	1	1	1	1	1	1	1	1	1	1	1	1	1	1	1	1	1	1	1	1	1	1	1	1	1	1	1	1	1	1	1	1	1	1	1	1	1
		East Asia	0	0	0	103	81	0	0	83	0	82	45	0	0	103	0	0	0	92	77	0	6	0	15	0	0	25	8	0	67	23	6	0	0	15	11	0	0	0	7	98	1	17	88	35	102	0	0
			0	0	0	0	0	0	0	0	0	0	0	0	0	0	0	0	0	0	24	0	0	0	0	0	0	0	6	0	35	52	9	0	0	0	0	0	0	0	44	0	0	21	0	5	0	0	0
			0	0	0	0	0	0	0	0	0	0	0	0	0	0	0	0	0	0	0	0	22	0	0	0	0	0	39	0	0	0	35	0	0	10	0	0	0	0	0	0	25	26	0	36	0	0	0
			0	0	37	0	0	83	103	0	1	0	0	39	0	0	96	20	0	0	0	0	75	40	0	0	93	0	42	50	0	0	36	0	16	5	0	0	16	69	0	0	77	10	0	21	0	0	69
			0	0	50	0	0	17	0	0	12	0	0	55	0	0	0	46	18	0	0	2	0	43	0	0	9	0	8	46	0	0	17	0	47	0	0	0	53	30	0	0	0	16	0	6	0	3	30
			0	0	16	0	0	3	0	0	90	0	0	9	0	0	0	37	85	0	2	63	0	20	0	0	1	0	0	7	1	28	0	100	40	0	0	0	34	4	52	0	0	13	0	0	0	100	4
			6	25	0	0	19	0	0	19	0	21	51	0	13	0	0	0	0	11	0	0	0	0	53	16	0	51	0	0	0	0	0	0	0	33	45	8	0	0	0	5	0	0	11	0	1	0	0
			0	0	0	0	0	0	0	0	0	0	0	0	0	0	0	0	0	0	0	30	0	0	0	0	0	0	0	0	0	0	0	3	0	0	0	0	0	0	0	0	0	0	0	0	0	0	0
			0	0	0	0	0	0	0	0	0	0	0	0	0	0	7	0	0	0	0	1	0	0	0	0	0	0	0	0	0	0	0	0	0	19	0	0	0	0	0	0	0	0	0	0	0	0	0
			97	78	0	0	3	0	0	1	0	0	7	0	90	0	0	0	0	0	0	7	0	0	35	87	0	27	0	0	0	0	0	0	0	21	47	95	0	0	0	0	0	0	4	0	0	0	0
			103	103	103	103	103	103	103	103	103	103	103	103	103	103	103	103	103	103	103	103	103	103	103	103	103	103	103	103	103	103	103	103	103	103	103	103	103	103	103	103	103	103	103	103	103	103	103
			0	0	0	0	0	0	0	0	0	0	0	0	0	0	0	0	0	0	0	0	0	0	0	0	0	0	0	0	0	0	0	0	0	0	0	0	0	0	0	0	0	0	0	0	0	0	0
			103	103	103	103	103	103	103	103	103	103	103	103	103	103	103	103	103	103	103	103	103	103	103	103	103	103	103	103	103	103	103	103	103	103	103	103	103	103	103	103	103	103	103	103	103	103	103
		A	0.0291262	0.121359	0	1	0.878641	0	0	0.898058	0	0.898058	0.684466	0	0.0631068	1	0	0	0	0.946602	0.864078	0	0.165049	0	0.402913	0.0776699	0	0.490291	0.296117	0	0.820388	0.475728	0.271845	0	0	0.354369	0.325243	0.038835	0	0	0.281553	0.975728	0.131068	0.393204	0.907767	0.538835	0.995146	0	0
		C	0	0	0.398058	0	0	0.11165	0	0	0.932039	0	0	0.354369	0	0	0	0.582524	0.912621	0	0.135922	0.76699	0	0.402913	0	0	0.0533981	0	0.0679612	0.291262	0.179612	0.524272	0.126214	0.985437	0.616505	0	0	0	0.587379	0.184466	0.718447	0	0	0.305825	0	0.0533981	0	0.985437	0.184466
		G	0.970874	0.878641	0	0	0.121359	0	0	0.101942	0	0.101942	0.315534	0	0.936893	0	0.0339806	0	0	0.0533981	0	0.218447	0	0	0.597087	0.92233	0	0.509709	0	0	0	0	0	0.0145631	0	0.456311	0.674757	0.961165	0	0	0	0.0242718	0	0	0.092233	0	0.00485437	0	0
		T	0	0	0.601942	0	0	0.88835	1	0	0.0679612	0	0	0.645631	0	0	0.966019	0.417476	0.0873786	0	0	0.0145631	0.834951	0.597087	0	0	0.946602	0	0.635922	0.708738	0	0	0.601942	0	0.383495	0.18932	0	0	0.412621	0.815534	0	0	0.868932	0.300971	0	0.407767	0	0.0145631	0.815534
			1	1	1	1	1	1	1	1	1	1	1	1	1	1	1	1	1	1	1	1	1	1	1	1	1	1	1	1	1	1	1	1	1	1	1	1	1	1	1	1	1	1	1	1	1	1	1
		Oceania	0	13	0	28	0	0	0	27	0	23	13	0	25	28	0	0	0	7	5	0	18	0	0	0	0	2	2	0	19	26	13	0	0	9	19	9	0	0	23	28	0	14	17	1	22	0	0
			0	0	0	0	0	0	0	0	0	0	0	0	0	0	0	0	0	0	9	0	0	0	0	0	0	0	8	0	9	2	0	0	0	0	0	0	0	0	4	0	0	0	0	0	0	0	0
			0	0	0	0	0	0	0	0	0	0	0	0	0	0	0	0	0	0	0	0	7	0	0	0	0	0	4	0	0	0	12	0	0	11	0	0	0	0	0	0	4	12	0	3	0	0	0
			0	0	2	0	0	28	28	0	9	0	0	28	0	0	13	0	0	0	0	5	3	13	0	0	27	0	0	0	0	0	3	0	26	8	0	0	1	14	0	0	24	1	0	19	0	3	22
			0	0	8	0	0	0	0	0	15	0	0	0	0	0	0	0	4	0	0	4	0	10	0	0	1	0	3	4	0	0	0	0	2	0	0	0	0	7	0	0	0	1	0	5	0	4	6
			0	0	18	0	0	0	0	0	4	0	0	0	0	0	0	28	24	0	14	5	0	5	0	0	0	0	11	24	0	0	0	28	0	0	0	0	27	7	1	0	0	0	0	0	0	21	0
			0	14	0	0	1	0	0	0	0	5	14	0	3	0	0	0	0	13	0	0	0	0	6	5	0	9	0	0	0	0	0	0	0	0	7	14	0	0	0	0	0	0	7	0	6	0	0
			0	0	0	0	0	0	0	0	0	0	0	0	0	0	0	0	0	0	0	5	0	0	0	0	0	0	0	0	0	0	0	0	0	0	0	0	0	0	0	0	0	0	0	0	0	0	0
			0	0	0	0	0	0	0	0	0	0	0	0	0	0	12	0	0	0	0	8	0	0	0	0	0	0	0	0	0	0	0	0	0	0	0	0	0	0	0	0	0	0	0	0	0	0	0
			28	1	0	0	27	0	0	0	0	0	1	0	0	0	3	0	0	8	0	1	0	0	22	23	0	17	0	0	0	0	0	0	0	0	2	5	0	0	0	0	0	0	3	0	0	0	0
			28	28	28	28	28	28	28	27	28	28	28	28	28	28	28	28	28	28	28	28	28	28	28	28	28	28	28	28	28	28	28	28	28	28	28	28	28	28	28	28	28	28	27	28	28	28	28
			0	0	0	0	0	0	0	1	0	0	0	0	0	0	0	0	0	0	0	0	0	0	0	0	0	0	0	0	0	0	0	0	0	0	0	0	0	0	0	0	0	0	1	0	0	0	0
			28	28	28	28	28	28	28	28	28	28	28	28	28	28	28	28	28	28	28	28	28	28	28	28	28	28	28	28	28	28	28	28	28	28	28	28	28	28	28	28	28	28	28	28	28	28	28
		A	0	0.714286	0	1	0.0178571	0	0	1	0	0.910714	0.714286	0	0.946429	1	0	0	0	0.482143	0.339286	0	0.767857	0	0.107143	0.0892857	0	0.232143	0.285714	0	0.839286	0.964286	0.678571	0	0	0.517857	0.803571	0.571429	0	0	0.892857	1	0.0714286	0.714286	0.759259	0.0892857	0.892857	0	0
		C	0	0	0.785714	0	0	0	0	0	0.410714	0	0	0	0	0	0	1	0.928571	0	0.660714	0.339286	0	0.357143	0	0	0.0178571	0	0.589286	0.928571	0.160714	0.0357143	0	1	0.0357143	0	0	0	0.964286	0.375	0.107143	0	0	0.0178571	0	0.0892857	0	0.821429	0.107143
		G	1	0.285714	0	0	0.982143	0	0	0	0	0.0892857	0.285714	0	0.0535714	0	0.321429	0	0	0.517857	0	0.267857	0	0	0.892857	0.910714	0	0.767857	0	0	0	0	0	0	0	0	0.196429	0.428571	0	0	0	0	0	0	0.240741	0	0.107143	0	0
		T	0	0	0.214286	0	0	1	1	0	0.589286	0	0	1	0	0	0.678571	0	0.0714286	0	0	0.392857	0.232143	0.642857	0	0	0.982143	0	0.125	0.0714286	0	0	0.321429	0	0.964286	0.482143	0	0	0.0357143	0.625	0	0	0.928571	0.267857	0	0.821429	0	0.178571	0.892857
			1	1	1	1	1	1	1	1	1	1	1	1	1	1	1	1	1	1	1	1	1	1	1	1	1	1	1	1	1	1	1	1	1	1	1	1	1	1	1	1	1	1	1	1	1	1	1
		America	0	28	2	27	61	0	0	62	0	46	70	0	1	79	0	0	0	66	14	0	2	0	54	67	0	71	31	0	51	6	5	0	0	16	7	1	0	0	17	72	4	1	8	23	77	0	0
			0	0	5	0	0	0	0	0	0	0	0	0	0	0	0	0	0	0	29	0	0	0	0	0	0	0	0	0	21	22	21	0	0	0	0	0	0	0	45	0	0	13	0	7	0	0	0
			0	0	14	0	0	0	0	0	0	0	0	0	0	0	0	0	0	0	0	0	15	0	0	0	0	0	28	0	0	0	15	0	0	4	0	0	0	0	0	0	37	10	0	26	0	0	0
			0	0	20	0	0	9	77	0	2	0	0	60	0	0	77	63	0	0	0	0	62	67	0	0	46	0	19	0	0	0	15	0	5	0	0	0	0	71	0	0	38	16	0	16	0	1	1
			0	0	23	0	0	21	2	0	12	0	0	16	0	0	0	14	13	0	0	0	0	8	0	0	31	0	1	3	0	0	11	0	22	0	0	0	12	7	0	0	0	18	0	7	0	23	12
			0	0	14	0	0	49	0	0	65	0	0	0	0	0	0	2	66	0	36	9	0	4	0	0	2	0	0	76	7	51	12	71	52	0	0	0	67	1	17	0	0	21	0	0	0	55	66
			8	35	0	31	16	0	0	15	0	22	9	0	15	0	0	0	0	11	0	0	0	0	22	11	0	7	0	0	0	0	0	0	0	31	23	1	0	0	0	7	0	0	29	0	2	0	0
			0	0	0	0	0	0	0	0	0	0	0	0	0	0	0	0	0	0	0	27	0	0	0	0	0	0	0	0	0	0	0	8	0	0	0	0	0	0	0	0	0	0	0	0	0	0	0
			0	0	0	0	0	0	0	0	0	0	0	0	0	0	2	0	0	0	0	6	0	0	0	0	0	0	0	0	0	0	0	0	0	7	0	0	0	0	0	0	0	0	0	0	0	0	0
			71	15	0	21	2	0	0	2	0	11	0	0	63	0	0	0	0	2	0	37	0	0	3	1	0	1	0	0	0	0	0	0	0	21	49	77	0	0	0	0	0	0	42	0	0	0	0
			79	78	78	79	79	79	79	79	79	79	79	76	79	79	79	79	79	79	79	79	79	79	79	79	79	79	79	79	79	79	79	79	79	79	79	79	79	79	79	79	79	79	79	79	79	79	79
			0	1	1	0	0	0	0	0	0	0	0	3	0	0	0	0	0	0	0	0	0	0	0	0	0	0	0	0	0	0	0	0	0	0	0	0	0	0	0	0	0	0	0	0	0	0	0
			79	79	79	79	79	79	79	79	79	79	79	79	79	79	79	79	79	79	79	79	79	79	79	79	79	79	79	79	79	79	79	79	79	79	79	79	79	79	79	79	79	79	79	79	79	79	79
		A	0.0506329	0.583333	0.147436	0.537975	0.873418	0	0	0.879747	0	0.721519	0.943038	0	0.107595	1	0	0	0	0.905063	0.360759	0	0.120253	0	0.822785	0.917722	0	0.943038	0.56962	0	0.778481	0.21519	0.291139	0	0	0.424051	0.234177	0.0189873	0	0	0.5	0.955696	0.28481	0.158228	0.28481	0.5	0.987342	0	0
		C	0	0	0.358974	0	0	0.753165	0.0126582	0	0.898734	0	0	0.105263	0	0	0	0.113924	0.917722	0	0.639241	0.28481	0	0.101266	0	0	0.221519	0	0.00632911	0.981013	0.221519	0.78481	0.35443	0.949367	0.797468	0	0	0	0.924051	0.056962	0.5	0	0	0.462025	0	0.0886076	0	0.841772	0.911392
		G	0.949367	0.416667	0	0.462025	0.126582	0	0	0.120253	0	0.278481	0.056962	0	0.892405	0	0.0126582	0	0	0.0949367	0	0.677215	0	0	0.177215	0.0822785	0	0.056962	0	0	0	0	0	0.0506329	0	0.506329	0.765823	0.981013	0	0	0	0.0443038	0	0	0.71519	0	0.0126582	0	0
		T	0	0	0.49359	0	0	0.246835	0.987342	0	0.101266	0	0	0.894737	0	0	0.987342	0.886076	0.0822785	0	0	0.0379747	0.879747	0.898734	0	0	0.778481	0	0.424051	0.0189873	0	0	0.35443	0	0.202532	0.0696203	0	0	0.0759494	0.943038	0	0	0.71519	0.379747	0	0.411392	0	0.158228	0.0886076
			1	1	1	1	1	1	1	1	1	1	1	1	1	1	1	1	1	1	1	1	1	1	1	1	1	1	1	1	1	1	1	1	1	1	1	1	1	1	1	1	1	1	1	1	1	1	1
[truncated: 68 more columns]
