# Supplementary material for: Development and Evaluation of the Ancestry Informative Marker Panel of the VISAGE Basic Tool
Source: Genes (Basel). 2021 Aug 22;12(8):1284. doi: 10.3390/genes12081284 (PMC8391248; doi:10.3390/genes12081284)
Supplement: Supplementary file 1 [file genes-12-01284-s001.zip › BT Supplementary Files and Figs/Supplementary File S4.xlsx]

## Sheet: Supplementary File S4
	Supplementary File S4		Genetic cluster membership proportions from the four major contributing populations to American admixture with 572K SNPs of Human Origins array analyses using ADMIXTURE vs 115 BT SNPs using STRUCTURE, for 1511 unadmixed and 504 admixed 1000 Genomes samples.
						Human Origins - ADMIXTURE analyses					VISAGE BT SNPs -
No.	Sample	Superpopulation	Population	Admixture		AFR	EUR	EAS	NAM		AFR	EUR	EAS	NAM
1	NA19017	AFR	LWK	Unadmixed		0.968386	0.021987	0.009616	1e-05		0.993	0.002	0.003	0.002
2	NA19019	AFR	LWK	Unadmixed		0.954848	0.034975	0.010168	1e-05		0.996	0.001	0.002	0.001
3	NA19020	AFR	LWK	Unadmixed		0.943782	0.053779	0.001837	0.000602		0.9952	0.001	0.002	0.0018
4	NA19023	AFR	LWK	Unadmixed		0.965647	0.024013	0.007639	0.0027		0.959	0.0064	0.0066	0.028
5	NA19024	AFR	LWK	Unadmixed		0.957181	0.038446	0.001222	0.003151		0.997	0.001	0.001	0.001
6	NA19025	AFR	LWK	Unadmixed		0.962576	0.034062	0.003352	1e-05		0.997	0.001	0.001	0.001
7	NA19026	AFR	LWK	Unadmixed		0.950041	0.047014	0.002871	7.4e-05		0.9778	0.0132	0.005	0.004
8	NA19027	AFR	LWK	Unadmixed		0.928566	0.056665	0.012934	0.001835		0.992	0.004	0.002	0.002
9	NA19028	AFR	LWK	Unadmixed		0.940749	0.049926	0.009315	1e-05		0.9614	0.0346	0.002	0.002
10	NA19030	AFR	LWK	Unadmixed		0.956522	0.033176	0.010292	1e-05		0.995	0.002	0.002	0.001
11	NA19031	AFR	LWK	Unadmixed		0.940497	0.050786	0.008707	1e-05		0.9628	0.0292	0.003	0.005
12	NA19035	AFR	LWK	Unadmixed		0.950983	0.040157	0.007535	0.001325		0.9864	0.0056	0.0042	0.0038
13	NA19036	AFR	LWK	Unadmixed		0.95891	0.037352	0.003728	1e-05		0.997	0.001	0.001	0.001
14	NA19037	AFR	LWK	Unadmixed		0.950771	0.039063	0.010155	1e-05		0.995	0.003	0.001	0.001
15	NA19038	AFR	LWK	Unadmixed		0.965041	0.030344	0.004605	1e-05		0.9856	0.0044	0.007	0.003
16	NA19041	AFR	LWK	Unadmixed		0.946916	0.040807	0.01054	0.001736		0.993	0.005	0.001	0.001
17	NA19042	AFR	LWK	Unadmixed		0.934133	0.054946	0.009242	0.001678		0.9212	0.0748	0.002	0.002
18	NA19043	AFR	LWK	Unadmixed		0.950389	0.039931	0.009669	1e-05		0.9936	0.0032	0.002	0.0012
19	NA19307	AFR	LWK	Unadmixed		0.947387	0.046237	0.006366	1e-05		0.996	0.001	0.002	0.001
20	NA19308	AFR	LWK	Unadmixed		0.956175	0.038563	0.002277	0.002986		0.9846	0.002	0.0068	0.0066
21	NA19309	AFR	LWK	Unadmixed		0.95161	0.041001	0.007379	1e-05		0.9896	0.001	0.0054	0.004
22	NA19310	AFR	LWK	Unadmixed		0.962998	0.02342	0.013101	0.000482		0.996	0.002	0.001	0.001
23	NA19312	AFR	LWK	Unadmixed		0.955143	0.039399	0.002607	0.002851		0.9874	0.004	0.0052	0.0034
24	NA19314	AFR	LWK	Unadmixed		0.921856	0.066658	0.011476	1e-05		0.947	0.0314	0.006	0.0156
25	NA19315	AFR	LWK	Unadmixed		0.939942	0.051076	0.001208	0.007773		0.9644	0.0308	0.001	0.0038
26	NA19316	AFR	LWK	Unadmixed		0.947021	0.04328	0.008636	0.001063		0.985	0.0052	0.003	0.0068
27	NA19317	AFR	LWK	Unadmixed		0.961555	0.028925	0.00951	1e-05		0.996	0.001	0.002	0.001
28	NA19318	AFR	LWK	Unadmixed		0.957375	0.035427	0.007189	1e-05		0.9962	0.001	0.001	0.0018
29	NA19319	AFR	LWK	Unadmixed		0.948732	0.04183	0.009428	1e-05		0.997	0.001	0.001	0.001
30	NA19320	AFR	LWK	Unadmixed		0.953022	0.037631	0.009337	1e-05		0.992	0.002	0.004	0.002
31	NA19321	AFR	LWK	Unadmixed		0.950083	0.039198	0.010708	1e-05		0.9788	0.0122	0.005	0.004
32	NA19323	AFR	LWK	Unadmixed		0.929329	0.057639	0.013022	1e-05		0.9958	0.001	0.002	0.0012
33	NA19324	AFR	LWK	Unadmixed		0.954704	0.036288	0.00545	0.003558		0.9802	0.0074	0.0072	0.0052
34	NA19327	AFR	LWK	Unadmixed		0.9264	0.061199	0.012391	1e-05		0.9958	0.002	0.0012	0.001
35	NA19328	AFR	LWK	Unadmixed		0.955116	0.038178	0.003338	0.003368		0.9956	0.002	0.0014	0.001
36	NA19331	AFR	LWK	Unadmixed		0.952724	0.039139	0.008127	1e-05		0.9964	0.001	0.0016	0.001
37	NA19332	AFR	LWK	Unadmixed		0.954787	0.037547	0.007655	1e-05		0.9948	0.001	0.003	0.0012
38	NA19334	AFR	LWK	Unadmixed		0.953023	0.037951	0.009015	1e-05		0.997	0.001	0.001	0.001
39	NA19338	AFR	LWK	Unadmixed		0.940441	0.049259	0.01029	1e-05		0.9956	0.001	0.0014	0.002
40	NA19346	AFR	LWK	Unadmixed		0.962619	0.032321	0.00505	1e-05		0.9962	0.0018	0.001	0.001
41	NA19347	AFR	LWK	Unadmixed		0.950386	0.042986	0.006617	1e-05		0.995	0.002	0.002	0.001
42	NA19350	AFR	LWK	Unadmixed		0.945942	0.051016	0.003033	1e-05		0.9944	0.002	0.0016	0.002
43	NA19351	AFR	LWK	Unadmixed		0.959615	0.032977	0.007398	1e-05		0.997	0.001	0.001	0.001
44	NA19355	AFR	LWK	Unadmixed		0.950288	0.040287	0.007342	0.002083		0.996	0.001	0.002	0.001
45	NA19360	AFR	LWK	Unadmixed		0.955624	0.033638	0.010729	1e-05		0.9822	0.0148	0.001	0.002
46	NA19372	AFR	LWK	Unadmixed		0.960032	0.033832	0.006126	1e-05		0.992	0.004	0.002	0.002
47	NA19374	AFR	LWK	Unadmixed		0.946674	0.041144	0.012171	1e-05		0.994	0.002	0.002	0.002
48	NA19375	AFR	LWK	Unadmixed		0.943532	0.047878	0.008066	0.000524		0.9962	0.001	0.0018	0.001
49	NA19376	AFR	LWK	Unadmixed		0.966931	0.026631	0.006429	1e-05		0.9966	0.0014	0.001	0.001
50	NA19377	AFR	LWK	Unadmixed		0.950744	0.043343	0.005903	1e-05		0.996	0.001	0.002	0.001
51	NA19378	AFR	LWK	Unadmixed		0.954545	0.036816	0.006651	0.001988		0.994	0.002	0.001	0.003
52	NA19379	AFR	LWK	Unadmixed		0.955863	0.037372	0.006755	1e-05		0.9944	0.002	0.0026	0.001
53	NA19380	AFR	LWK	Unadmixed		0.933979	0.049666	0.016344	1e-05		0.9594	0.0128	0.0228	0.005
54	NA19383	AFR	LWK	Unadmixed		0.944702	0.044685	0.010602	1e-05		0.996	0.001	0.002	0.001
55	NA19384	AFR	LWK	Unadmixed		0.974646	0.02206	0.003007	0.000287		0.997	0.001	0.001	0.001
56	NA19385	AFR	LWK	Unadmixed		0.937205	0.055537	0.007248	1e-05		0.989	0.009	0.001	0.001
57	NA19390	AFR	LWK	Unadmixed		0.947575	0.040695	0.010457	0.001273		0.9824	0.0086	0.003	0.006
58	NA19391	AFR	LWK	Unadmixed		0.968273	0.027391	0.004235	0.000102		0.997	0.001	0.001	0.001
59	NA19393	AFR	LWK	Unadmixed		0.949593	0.039791	0.010606	1e-05		0.9938	0.004	0.0012	0.001
60	NA19394	AFR	LWK	Unadmixed		0.948274	0.043068	0.008648	1e-05		0.997	0.001	0.001	0.001
61	NA19395	AFR	LWK	Unadmixed		0.939935	0.048425	0.01163	1e-05		0.9942	0.002	0.002	0.0018
62	NA19397	AFR	LWK	Unadmixed		0.958396	0.036337	0.005257	1e-05		0.996	0.002	0.001	0.001
63	NA19399	AFR	LWK	Unadmixed		0.970214	0.022257	0.006702	0.000827		0.997	0.001	0.001	0.001
64	NA19401	AFR	LWK	Unadmixed		0.934553	0.047551	0.013155	0.004741		0.994	0.001	0.003	0.002
65	NA19403	AFR	LWK	Unadmixed		0.926472	0.067577	0.005941	1e-05		0.9282	0.0324	0.0194	0.02
66	NA19404	AFR	LWK	Unadmixed		0.955172	0.032123	0.012072	0.000633		0.9866	0.0104	0.001	0.002
67	NA19428	AFR	LWK	Unadmixed		0.94901	0.043275	0.005413	0.002303		0.9856	0.0114	0.001	0.002
68	NA19429	AFR	LWK	Unadmixed		0.95726	0.026283	0.010282	0.006175		0.9968	0.0012	0.001	0.001
69	NA19430	AFR	LWK	Unadmixed		0.957318	0.03677	1e-05	0.005902		0.9958	0.0012	0.002	0.001
70	NA19431	AFR	LWK	Unadmixed		0.962751	0.028641	0.008597	1e-05		0.997	0.001	0.001	0.001
71	NA19434	AFR	LWK	Unadmixed		0.94293	0.043395	0.013013	0.000662		0.9948	0.001	0.0022	0.002
72	NA19435	AFR	LWK	Unadmixed		0.939328	0.049671	0.010991	1e-05		0.958	0.0112	0.006	0.0248
73	NA19436	AFR	LWK	Unadmixed		0.960836	0.027638	0.00353	0.007996		0.997	0.001	0.001	0.001
74	NA19437	AFR	LWK	Unadmixed		0.928768	0.052015	0.016289	0.002928		0.9856	0.004	0.003	0.0074
75	NA19438	AFR	LWK	Unadmixed		0.961583	0.025001	0.011334	0.002082		0.997	0.001	0.001	0.001
76	NA19439	AFR	LWK	Unadmixed		0.951777	0.035898	0.012314	1e-05		0.99	0.002	0.004	0.004
77	NA19440	AFR	LWK	Unadmixed		0.952042	0.040135	0.007814	1e-05		0.9968	0.001	0.0012	0.001
78	NA19443	AFR	LWK	Unadmixed		0.942299	0.045048	0.008107	0.004546		0.9912	0.0048	0.002	0.002
79	NA19445	AFR	LWK	Unadmixed		0.955683	0.035345	0.008962	1e-05		0.995	0.001	0.002	0.002
80	NA19446	AFR	LWK	Unadmixed		0.953401	0.044147	0.002442	1e-05		0.994	0.002	0.002	0.002
81	NA19448	AFR	LWK	Unadmixed		0.943793	0.04285	0.012316	0.001041		0.9822	0.0122	0.0026	0.003
82	NA19449	AFR	LWK	Unadmixed		0.950865	0.033318	0.010878	0.004939		0.9772	0.0104	0.006	0.0064
83	NA19451	AFR	LWK	Unadmixed		0.95672	0.036539	0.004835	0.001907		0.9878	0.005	0.003	0.0042
84	NA19452	AFR	LWK	Unadmixed		0.93616	0.052164	0.011666	1e-05		0.985	0.003	0.0032	0.0088
85	NA19454	AFR	LWK	Unadmixed		0.95755	0.033264	0.008445	0.000741		0.997	0.001	0.001	0.001
86	NA19455	AFR	LWK	Unadmixed		0.940418	0.048139	0.011433	1e-05		0.9834	0.0048	0.0078	0.004
87	NA19456	AFR	LWK	Unadmixed		0.953484	0.029358	0.009027	0.008131		0.992	0.002	0.004	0.002
88	NA19457	AFR	LWK	Unadmixed		0.952815	0.038132	0.009043	1e-05		0.9868	0.002	0.0072	0.004
89	NA19461	AFR	LWK	Unadmixed		0.948011	0.04201	0.007122	0.002858		0.9402	0.044	0.002	0.0138
90	NA19462	AFR	LWK	Unadmixed		0.963542	0.028333	0.008114	1e-05		0.9746	0.007	0.0064	0.012
91	NA19463	AFR	LWK	Unadmixed		0.935808	0.051541	0.011679	0.000971		0.994	0.003	0.001	0.002
92	NA19466	AFR	LWK	Unadmixed		0.937618	0.050845	0.008589	0.002948		0.996	0.001	0.002	0.001
93	NA19467	AFR	LWK	Unadmixed		0.936351	0.052741	0.010673	0.000236		0.9968	0.001	0.001	0.0012
94	NA19468	AFR	LWK	Unadmixed		0.951437	0.035739	0.010423	0.002401		0.9928	0.0042	0.001	0.002
95	NA19471	AFR	LWK	Unadmixed		0.943431	0.046034	0.005557	0.004977		0.9946	0.0034	0.001	0.001
96	NA19472	AFR	LWK	Unadmixed		0.936765	0.050637	0.012588	1e-05		0.9914	0.0038	0.0018	0.003
97	NA19473	AFR	LWK	Unadmixed		0.948411	0.039987	0.011488	0.000114		0.9694	0.004	0.012	0.0146
98	NA19474	AFR	LWK	Unadmixed		0.940893	0.045849	0.013248	1e-05		0.9918	0.002	0.003	0.0032
99	NA19475	AFR	LWK	Unadmixed		0.943758	0.041664	0.014569	1e-05		0.997	0.001	0.001	0.001
100	HG02922	AFR	ESN	Unadmixed		0.99997	1e-05	1e-05	1e-05		0.9958	0.001	0.0016	0.0016
101	HG02923	AFR	ESN	Unadmixed		0.99997	1e-05	1e-05	1e-05		0.995	0.001	0.003	0.001
102	HG02938	AFR	ESN	Unadmixed		0.99997	1e-05	1e-05	1e-05		0.9968	0.001	0.001	0.0012
103	HG02941	AFR	ESN	Unadmixed		0.99997	1e-05	1e-05	1e-05		0.996	0.002	0.001	0.001
104	HG02943	AFR	ESN	Unadmixed		0.99997	1e-05	1e-05	1e-05		0.997	0.001	0.001	0.001
105	HG02944	AFR	ESN	Unadmixed		0.99997	1e-05	1e-05	1e-05		0.997	0.001	0.001	0.001
106	HG02946	AFR	ESN	Unadmixed		0.99997	1e-05	1e-05	1e-05		0.996	0.002	0.001	0.001
107	HG02947	AFR	ESN	Unadmixed		0.99997	1e-05	1e-05	1e-05		0.9942	0.0018	0.002	0.002
108	HG02952	AFR	ESN	Unadmixed		0.99997	1e-05	1e-05	1e-05		0.997	0.001	0.001	0.001
109	HG02953	AFR	ESN	Unadmixed		0.99997	1e-05	1e-05	1e-05		0.997	0.001	0.001	0.001
110	HG02968	AFR	ESN	Unadmixed		0.99997	1e-05	1e-05	1e-05		0.995	0.001	0.002	0.002
111	HG02970	AFR	ESN	Unadmixed		0.99997	1e-05	1e-05	1e-05		0.994	0.002	0.002	0.002
112	HG02971	AFR	ESN	Unadmixed		0.99997	1e-05	1e-05	1e-05		0.9966	0.001	0.0014	0.001
113	HG02973	AFR	ESN	Unadmixed		0.99997	1e-05	1e-05	1e-05		0.996	0.001	0.002	0.001
114	HG02974	AFR	ESN	Unadmixed		0.99997	1e-05	1e-05	1e-05		0.997	0.001	0.001	0.001
115	HG02976	AFR	ESN	Unadmixed		0.99997	1e-05	1e-05	1e-05		0.996	0.001	0.001	0.002
116	HG02977	AFR	ESN	Unadmixed		0.99997	1e-05	1e-05	1e-05		0.9956	0.002	0.001	0.0014
117	HG02979	AFR	ESN	Unadmixed		0.99997	1e-05	1e-05	1e-05		0.997	0.001	0.001	0.001
118	HG02981	AFR	ESN	Unadmixed		0.99997	1e-05	1e-05	1e-05		0.9506	0.0348	0.0094	0.0052
119	HG03099	AFR	ESN	Unadmixed		0.99997	1e-05	1e-05	1e-05		0.994	0.002	0.001	0.003
120	HG03100	AFR	ESN	Unadmixed		0.99997	1e-05	1e-05	1e-05		0.994	0.003	0.002	0.001
121	HG03103	AFR	ESN	Unadmixed		0.99997	1e-05	1e-05	1e-05		0.996	0.001	0.002	0.001
122	HG03105	AFR	ESN	Unadmixed		0.99997	1e-05	1e-05	1e-05		0.9904	0.0022	0.0034	0.004
123	HG03108	AFR	ESN	Unadmixed		0.99997	1e-05	1e-05	1e-05		0.997	0.001	0.001	0.001
124	HG03109	AFR	ESN	Unadmixed		0.99997	1e-05	1e-05	1e-05		0.997	0.001	0.001	0.001
125	HG03111	AFR	ESN	Unadmixed		0.99997	1e-05	1e-05	1e-05		0.997	0.001	0.001	0.001
126	HG03112	AFR	ESN	Unadmixed		0.99997	1e-05	1e-05	1e-05		0.9928	0.001	0.0042	0.002
127	HG03114	AFR	ESN	Unadmixed		0.99997	1e-05	1e-05	1e-05		0.9952	0.001	0.0012	0.0026
128	HG03115	AFR	ESN	Unadmixed		0.99997	1e-05	1e-05	1e-05		0.997	0.001	0.001	0.001
129	HG03117	AFR	ESN	Unadmixed		0.99997	1e-05	1e-05	1e-05		0.997	0.001	0.001	0.001
130	HG03118	AFR	ESN	Unadmixed		0.99997	1e-05	1e-05	1e-05		0.997	0.001	0.001	0.001
131	HG03120	AFR	ESN	Unadmixed		0.99997	1e-05	1e-05	1e-05		0.9918	0.002	0.0044	0.0018
132	HG03121	AFR	ESN	Unadmixed		0.99997	1e-05	1e-05	1e-05		0.997	0.001	0.001	0.001
133	HG03123	AFR	ESN	Unadmixed		0.99997	1e-05	1e-05	1e-05		0.997	0.001	0.001	0.001
134	HG03124	AFR	ESN	Unadmixed		0.99997	1e-05	1e-05	1e-05		0.9958	0.001	0.0022	0.001
135	HG03126	AFR	ESN	Unadmixed		0.99997	1e-05	1e-05	1e-05		0.9526	0.002	0.0378	0.0076
136	HG03127	AFR	ESN	Unadmixed		0.99997	1e-05	1e-05	1e-05		0.997	0.001	0.001	0.001
137	HG03129	AFR	ESN	Unadmixed		0.99997	1e-05	1e-05	1e-05		0.9946	0.001	0.003	0.0014
138	HG03130	AFR	ESN	Unadmixed		0.99997	1e-05	1e-05	1e-05		0.996	0.001	0.002	0.001
139	HG03132	AFR	ESN	Unadmixed		0.99997	1e-05	1e-05	1e-05		0.995	0.002	0.002	0.001
140	HG03133	AFR	ESN	Unadmixed		0.99997	1e-05	1e-05	1e-05		0.9956	0.001	0.002	0.0014
141	HG03135	AFR	ESN	Unadmixed		0.99997	1e-05	1e-05	1e-05		0.9944	0.003	0.001	0.0016
142	HG03136	AFR	ESN	Unadmixed		0.99997	1e-05	1e-05	1e-05		0.995	0.001	0.003	0.001
143	HG03139	AFR	ESN	Unadmixed		0.99997	1e-05	1e-05	1e-05		0.997	0.001	0.001	0.001
144	HG03157	AFR	ESN	Unadmixed		0.99997	1e-05	1e-05	1e-05		0.9958	0.002	0.0012	0.001
145	HG03159	AFR	ESN	Unadmixed		0.99997	1e-05	1e-05	1e-05		0.9862	0.0014	0.002	0.0104
146	HG03160	AFR	ESN	Unadmixed		0.996781	0.003123	8.6e-05	1e-05		0.997	0.001	0.001	0.001
147	HG03162	AFR	ESN	Unadmixed		0.99997	1e-05	1e-05	1e-05		0.9784	0.001	0.0116	0.009
148	HG03163	AFR	ESN	Unadmixed		0.99997	1e-05	1e-05	1e-05		0.9942	0.0018	0.002	0.002
149	HG03166	AFR	ESN	Unadmixed		0.99997	1e-05	1e-05	1e-05		0.9966	0.001	0.0014	0.001
150	HG03168	AFR	ESN	Unadmixed		0.99997	1e-05	1e-05	1e-05		0.997	0.001	0.001	0.001
151	HG03169	AFR	ESN	Unadmixed		0.99997	1e-05	1e-05	1e-05		0.995	0.001	0.002	0.002
152	HG03172	AFR	ESN	Unadmixed		0.99997	1e-05	1e-05	1e-05		0.9922	0.002	0.003	0.0028
153	HG03175	AFR	ESN	Unadmixed		0.99997	1e-05	1e-05	1e-05		0.997	0.001	0.001	0.001
154	HG03189	AFR	ESN	Unadmixed		0.99997	1e-05	1e-05	1e-05		0.996	0.0018	0.0012	0.001
155	HG03190	AFR	ESN	Unadmixed		0.99997	1e-05	1e-05	1e-05		0.995	0.002	0.002	0.001
156	HG03193	AFR	ESN	Unadmixed		0.99997	1e-05	1e-05	1e-05		0.997	0.001	0.001	0.001
157	HG03195	AFR	ESN	Unadmixed		0.99997	1e-05	1e-05	1e-05		0.997	0.001	0.001	0.001
158	HG03196	AFR	ESN	Unadmixed		0.99997	1e-05	1e-05	1e-05		0.9958	0.0022	0.001	0.001
159	HG03198	AFR	ESN	Unadmixed		0.99997	1e-05	1e-05	1e-05		0.997	0.001	0.001	0.001
160	HG03199	AFR	ESN	Unadmixed		0.99997	1e-05	1e-05	1e-05		0.997	0.001	0.001	0.001
161	HG03202	AFR	ESN	Unadmixed		0.99997	1e-05	1e-05	1e-05		0.997	0.001	0.001	0.001
162	HG03265	AFR	ESN	Unadmixed		0.99997	1e-05	1e-05	1e-05		0.997	0.001	0.001	0.001
163	HG03267	AFR	ESN	Unadmixed		0.99997	1e-05	1e-05	1e-05		0.997	0.001	0.001	0.001
164	HG03268	AFR	ESN	Unadmixed		0.99997	1e-05	1e-05	1e-05		0.997	0.001	0.001	0.001
165	HG03270	AFR	ESN	Unadmixed		0.99997	1e-05	1e-05	1e-05		0.996	0.001	0.001	0.002
166	HG03271	AFR	ESN	Unadmixed		0.99997	1e-05	1e-05	1e-05		0.9948	0.002	0.002	0.0012
167	HG03279	AFR	ESN	Unadmixed		0.99997	1e-05	1e-05	1e-05		0.996	0.001	0.002	0.001
168	HG03280	AFR	ESN	Unadmixed		0.99997	1e-05	1e-05	1e-05		0.997	0.001	0.001	0.001
169	HG03291	AFR	ESN	Unadmixed		0.99997	1e-05	1e-05	1e-05		0.9966	0.001	0.0014	0.001
170	HG03294	AFR	ESN	Unadmixed		0.999757	1e-05	1e-05	0.000223		0.9884	0.0064	0.003	0.0022
171	HG03295	AFR	ESN	Unadmixed		0.99997	1e-05	1e-05	1e-05		0.997	0.001	0.001	0.001
172	HG03297	AFR	ESN	Unadmixed		0.99997	1e-05	1e-05	1e-05		0.997	0.001	0.001	0.001
173	HG03298	AFR	ESN	Unadmixed		0.99997	1e-05	1e-05	1e-05		0.9948	0.001	0.0012	0.003
174	HG03300	AFR	ESN	Unadmixed		0.99997	1e-05	1e-05	1e-05		0.995	0.0018	0.0022	0.001
175	HG03301	AFR	ESN	Unadmixed		0.99997	1e-05	1e-05	1e-05		0.997	0.001	0.001	0.001
176	HG03303	AFR	ESN	Unadmixed		0.99997	1e-05	1e-05	1e-05		0.997	0.001	0.001	0.001
177	HG03304	AFR	ESN	Unadmixed		0.999965	1.5e-05	1e-05	1e-05		0.997	0.001	0.001	0.001
178	HG03311	AFR	ESN	Unadmixed		0.999968	1.2e-05	1e-05	1e-05		0.991	0.002	0.003	0.004
179	HG03313	AFR	ESN	Unadmixed		0.99997	1e-05	1e-05	1e-05		0.9924	0.003	0.002	0.0026
180	HG03342	AFR	ESN	Unadmixed		0.99997	1e-05	1e-05	1e-05		0.994	0.001	0.002	0.003
181	HG03343	AFR	ESN	Unadmixed		0.99997	1e-05	1e-05	1e-05		0.997	0.001	0.001	0.001
182	HG03351	AFR	ESN	Unadmixed		0.99997	1e-05	1e-05	1e-05		0.995	0.002	0.002	0.001
183	HG03352	AFR	ESN	Unadmixed		0.99997	1e-05	1e-05	1e-05		0.996	0.001	0.002	0.001
184	HG03354	AFR	ESN	Unadmixed		0.99997	1e-05	1e-05	1e-05		0.9958	0.0012	0.001	0.002
185	HG03363	AFR	ESN	Unadmixed		0.99997	1e-05	1e-05	1e-05		0.996	0.002	0.001	0.001
186	HG03366	AFR	ESN	Unadmixed		0.99997	1e-05	1e-05	1e-05		0.996	0.001	0.002	0.001
187	HG03367	AFR	ESN	Unadmixed		0.99997	1e-05	1e-05	1e-05		0.997	0.001	0.001	0.001
188	HG03369	AFR	ESN	Unadmixed		0.99997	1e-05	1e-05	1e-05		0.99	0.001	0.006	0.003
189	HG03370	AFR	ESN	Unadmixed		0.99997	1e-05	1e-05	1e-05		0.988	0.0046	0.002	0.0054
190	HG03372	AFR	ESN	Unadmixed		0.999968	1.2e-05	1e-05	1e-05		0.9896	0.0068	0.0012	0.0024
191	HG03499	AFR	ESN	Unadmixed		0.99997	1e-05	1e-05	1e-05		0.997	0.001	0.001	0.001
192	HG03511	AFR	ESN	Unadmixed		0.99997	1e-05	1e-05	1e-05		0.9942	0.001	0.0028	0.002
193	HG03514	AFR	ESN	Unadmixed		0.99997	1e-05	1e-05	1e-05		0.996	0.002	0.001	0.001
194	HG03515	AFR	ESN	Unadmixed		0.99997	1e-05	1e-05	1e-05		0.9962	0.001	0.0018	0.001
195	HG03517	AFR	ESN	Unadmixed		0.99997	1e-05	1e-05	1e-05		0.9932	0.001	0.0028	0.003
196	HG03518	AFR	ESN	Unadmixed		0.99997	1e-05	1e-05	1e-05		0.9952	0.001	0.0022	0.0016
197	HG03520	AFR	ESN	Unadmixed		0.99997	1e-05	1e-05	1e-05		0.995	0.002	0.002	0.001
198	HG03521	AFR	ESN	Unadmixed		0.99997	1e-05	1e-05	1e-05		0.997	0.001	0.001	0.001
199	NA18486	AFR	YRI	Unadmixed		0.99997	1e-05	1e-05	1e-05		0.997	0.001	0.001	0.001
200	NA18488	AFR	YRI	Unadmixed		0.99997	1e-05	1e-05	1e-05		0.9898	0.001	0.0052	0.004
201	NA18489	AFR	YRI	Unadmixed		0.99997	1e-05	1e-05	1e-05		0.9962	0.0018	0.001	0.001
202	NA18498	AFR	YRI	Unadmixed		0.99997	1e-05	1e-05	1e-05		0.993	0.002	0.002	0.003
203	NA18499	AFR	YRI	Unadmixed		0.99997	1e-05	1e-05	1e-05		0.9816	0.0114	0.004	0.003
204	NA18501	AFR	YRI	Unadmixed		0.99997	1e-05	1e-05	1e-05		0.997	0.001	0.001	0.001
205	NA18502	AFR	YRI	Unadmixed		0.99997	1e-05	1e-05	1e-05		0.997	0.001	0.001	0.001
206	NA18504	AFR	YRI	Unadmixed		0.99997	1e-05	1e-05	1e-05		0.996	0.001	0.002	0.001
207	NA18505	AFR	YRI	Unadmixed		0.99997	1e-05	1e-05	1e-05		0.9888	0.002	0.0082	0.001
208	NA18507	AFR	YRI	Unadmixed		0.99997	1e-05	1e-05	1e-05		0.997	0.001	0.001	0.001
209	NA18508	AFR	YRI	Unadmixed		0.99997	1e-05	1e-05	1e-05		0.9908	0.0054	0.002	0.0018
210	NA18510	AFR	YRI	Unadmixed		0.99997	1e-05	1e-05	1e-05		0.994	0.002	0.002	0.002
211	NA18511	AFR	YRI	Unadmixed		0.99996	1e-05	2e-05	1e-05		0.997	0.001	0.001	0.001
212	NA18516	AFR	YRI	Unadmixed		0.99997	1e-05	1e-05	1e-05		0.9942	0.002	0.002	0.0018
213	NA18517	AFR	YRI	Unadmixed		0.99997	1e-05	1e-05	1e-05		0.9958	0.0016	0.0016	0.001
214	NA18519	AFR	YRI	Unadmixed		0.99997	1e-05	1e-05	1e-05		0.9962	0.001	0.0018	0.001
215	NA18520	AFR	YRI	Unadmixed		0.99997	1e-05	1e-05	1e-05		0.997	0.001	0.001	0.001
216	NA18522	AFR	YRI	Unadmixed		0.999968	1.2e-05	1e-05	1e-05		0.997	0.001	0.001	0.001
217	NA18523	AFR	YRI	Unadmixed		0.99997	1e-05	1e-05	1e-05		0.996	0.001	0.001	0.002
218	NA18853	AFR	YRI	Unadmixed		0.99997	1e-05	1e-05	1e-05		0.995	0.001	0.002	0.002
219	NA18856	AFR	YRI	Unadmixed		0.99997	1e-05	1e-05	1e-05		0.997	0.001	0.001	0.001
220	NA18858	AFR	YRI	Unadmixed		0.99997	1e-05	1e-05	1e-05		0.9956	0.001	0.002	0.0014
221	NA18861	AFR	YRI	Unadmixed		0.99997	1e-05	1e-05	1e-05		0.9954	0.002	0.0016	0.001
222	NA18864	AFR	YRI	Unadmixed		0.99997	1e-05	1e-05	1e-05		0.9968	0.001	0.0012	0.001
223	NA18865	AFR	YRI	Unadmixed		0.99997	1e-05	1e-05	1e-05		0.98	0.003	0.01	0.007
224	NA18867	AFR	YRI	Unadmixed		0.99997	1e-05	1e-05	1e-05		0.995	0.002	0.002	0.001
225	NA18868	AFR	YRI	Unadmixed		0.99997	1e-05	1e-05	1e-05		0.997	0.001	0.001	0.001
226	NA18870	AFR	YRI	Unadmixed		0.99997	1e-05	1e-05	1e-05		0.995	0.001	0.003	0.001
227	NA18871	AFR	YRI	Unadmixed		0.99997	1e-05	1e-05	1e-05		0.997	0.001	0.001	0.001
228	NA18873	AFR	YRI	Unadmixed		0.99997	1e-05	1e-05	1e-05		0.997	0.001	0.001	0.001
229	NA18874	AFR	YRI	Unadmixed		0.99997	1e-05	1e-05	1e-05		0.996	0.001	0.002	0.001
230	NA18876	AFR	YRI	Unadmixed		0.99997	1e-05	1e-05	1e-05		0.997	0.001	0.001	0.001
231	NA18877	AFR	YRI	Unadmixed		0.99997	1e-05	1e-05	1e-05		0.997	0.001	0.001	0.001
232	NA18878	AFR	YRI	Unadmixed		0.995374	0.004606	1e-05	1e-05		0.997	0.001	0.001	0.001
233	NA18879	AFR	YRI	Unadmixed		0.99997	1e-05	1e-05	1e-05		0.9966	0.001	0.0014	0.001
234	NA18881	AFR	YRI	Unadmixed		0.99997	1e-05	1e-05	1e-05		0.9906	0.0044	0.003	0.002
235	NA18907	AFR	YRI	Unadmixed		0.99997	1e-05	1e-05	1e-05		0.996	0.001	0.001	0.002
236	NA18908	AFR	YRI	Unadmixed		0.99997	1e-05	1e-05	1e-05		0.9964	0.001	0.0016	0.001
237	NA18909	AFR	YRI	Unadmixed		0.99997	1e-05	1e-05	1e-05		0.9896	0.0042	0.004	0.0022
238	NA18910	AFR	YRI	Unadmixed		0.995442	0.003129	1e-05	0.001419		0.995	0.001	0.002	0.002
239	NA18912	AFR	YRI	Unadmixed		0.99997	1e-05	1e-05	1e-05		0.9962	0.0018	0.001	0.001
240	NA18915	AFR	YRI	Unadmixed		0.99997	1e-05	1e-05	1e-05		0.9958	0.001	0.002	0.0012
241	NA18916	AFR	YRI	Unadmixed		0.99997	1e-05	1e-05	1e-05		0.997	0.001	0.001	0.001
242	NA18917	AFR	YRI	Unadmixed		0.99997	1e-05	1e-05	1e-05		0.997	0.001	0.001	0.001
243	NA18923	AFR	YRI	Unadmixed		0.99997	1e-05	1e-05	1e-05		0.996	0.002	0.001	0.001
244	NA18924	AFR	YRI	Unadmixed		0.99997	1e-05	1e-05	1e-05		0.997	0.001	0.001	0.001
245	NA18933	AFR	YRI	Unadmixed		0.999968	1.2e-05	1e-05	1e-05		0.997	0.001	0.001	0.001
246	NA18934	AFR	YRI	Unadmixed		0.99997	1e-05	1e-05	1e-05		0.997	0.001	0.001	0.001
247	NA19092	AFR	YRI	Unadmixed		0.99997	1e-05	1e-05	1e-05		0.995	0.001	0.002	0.002
248	NA19093	AFR	YRI	Unadmixed		0.999969	1e-05	1.1e-05	1e-05		0.9902	0.0068	0.001	0.002
249	NA19095	AFR	YRI	Unadmixed		0.99997	1e-05	1e-05	1e-05		0.995	0.001	0.003	0.001
250	NA19096	AFR	YRI	Unadmixed		0.99997	1e-05	1e-05	1e-05		0.9862	0.002	0.006	0.0058
251	NA19098	AFR	YRI	Unadmixed		0.99997	1e-05	1e-05	1e-05		0.996	0.001	0.001	0.002
252	NA19099	AFR	YRI	Unadmixed		0.99997	1e-05	1e-05	1e-05		0.997	0.001	0.001	0.001
253	NA19102	AFR	YRI	Unadmixed		0.99997	1e-05	1e-05	1e-05		0.9946	0.001	0.0024	0.002
254	NA19107	AFR	YRI	Unadmixed		0.99997	1e-05	1e-05	1e-05		0.996	0.001	0.001	0.002
255	NA19108	AFR	YRI	Unadmixed		0.99997	1e-05	1e-05	1e-05		0.9966	0.001	0.0014	0.001
256	NA19113	AFR	YRI	Unadmixed		0.99997	1e-05	1e-05	1e-05		0.9962	0.001	0.0018	0.001
257	NA19114	AFR	YRI	Unadmixed		0.99997	1e-05	1e-05	1e-05		0.9936	0.0032	0.0012	0.002
258	NA19116	AFR	YRI	Unadmixed		0.99997	1e-05	1e-05	1e-05		0.997	0.001	0.001	0.001
259	NA19117	AFR	YRI	Unadmixed		0.99997	1e-05	1e-05	1e-05		0.997	0.001	0.001	0.001
260	NA19118	AFR	YRI	Unadmixed		0.978343	0.021637	1e-05	1e-05		0.9942	0.001	0.0038	0.001
261	NA19119	AFR	YRI	Unadmixed		0.99997	1e-05	1e-05	1e-05		0.9834	0.0046	0.002	0.01
262	NA19121	AFR	YRI	Unadmixed		0.99997	1e-05	1e-05	1e-05		0.9612	0.0072	0.0094	0.0222
263	NA19129	AFR	YRI	Unadmixed		0.99997	1e-05	1e-05	1e-05		0.997	0.001	0.001	0.001
264	NA19130	AFR	YRI	Unadmixed		0.99997	1e-05	1e-05	1e-05		0.9964	0.001	0.0016	0.001
265	NA19131	AFR	YRI	Unadmixed		0.99997	1e-05	1e-05	1e-05		0.9962	0.001	0.0018	0.001
266	NA19137	AFR	YRI	Unadmixed		0.99997	1e-05	1e-05	1e-05		0.986	0.002	0.0072	0.0048
267	NA19138	AFR	YRI	Unadmixed		0.99996	2e-05	1e-05	1e-05		0.9938	0.001	0.002	0.0032
268	NA19141	AFR	YRI	Unadmixed		0.99997	1e-05	1e-05	1e-05		0.996	0.002	0.001	0.001
269	NA19143	AFR	YRI	Unadmixed		0.99997	1e-05	1e-05	1e-05		0.997	0.001	0.001	0.001
270	NA19144	AFR	YRI	Unadmixed		0.99997	1e-05	1e-05	1e-05		0.996	0.001	0.002	0.001
271	NA19146	AFR	YRI	Unadmixed		0.99997	1e-05	1e-05	1e-05		0.996	0.001	0.002	0.001
272	NA19147	AFR	YRI	Unadmixed		0.99997	1e-05	1e-05	1e-05		0.9966	0.001	0.0012	0.0012
273	NA19149	AFR	YRI	Unadmixed		0.99997	1e-05	1e-05	1e-05		0.993	0.002	0.003	0.002
274	NA19152	AFR	YRI	Unadmixed		0.99997	1e-05	1e-05	1e-05		0.996	0.001	0.002	0.001
275	NA19153	AFR	YRI	Unadmixed		0.99997	1e-05	1e-05	1e-05		0.9958	0.001	0.0012	0.002
276	NA19159	AFR	YRI	Unadmixed		0.99997	1e-05	1e-05	1e-05		0.997	0.001	0.001	0.001
277	NA19160	AFR	YRI	Unadmixed		0.99997	1e-05	1e-05	1e-05		0.9966	0.001	0.0014	0.001
278	NA19171	AFR	YRI	Unadmixed		0.99997	1e-05	1e-05	1e-05		0.9784	0.003	0.0086	0.01
279	NA19172	AFR	YRI	Unadmixed		0.99997	1e-05	1e-05	1e-05		0.997	0.001	0.001	0.001
280	NA19175	AFR	YRI	Unadmixed		0.99997	1e-05	1e-05	1e-05		0.9932	0.002	0.002	0.0028
281	NA19184	AFR	YRI	Unadmixed		0.99997	1e-05	1e-05	1e-05		0.997	0.001	0.001	0.001
282	NA19185	AFR	YRI	Unadmixed		0.99997	1e-05	1e-05	1e-05		0.997	0.001	0.001	0.001
283	NA19189	AFR	YRI	Unadmixed		0.99997	1e-05	1e-05	1e-05		0.996	0.001	0.002	0.001
284	NA19190	AFR	YRI	Unadmixed		0.99997	1e-05	1e-05	1e-05		0.993	0.004	0.001	0.002
285	NA19197	AFR	YRI	Unadmixed		0.99997	1e-05	1e-05	1e-05		0.9934	0.002	0.0026	0.002
286	NA19198	AFR	YRI	Unadmixed		0.99997	1e-05	1e-05	1e-05		0.997	0.001	0.001	0.001
287	NA19200	AFR	YRI	Unadmixed		0.99997	1e-05	1e-05	1e-05		0.996	0.002	0.001	0.001
288	NA19201	AFR	YRI	Unadmixed		0.99997	1e-05	1e-05	1e-05		0.9932	0.001	0.0038	0.002
289	NA19204	AFR	YRI	Unadmixed		0.99997	1e-05	1e-05	1e-05		0.9964	0.001	0.0016	0.001
290	NA19206	AFR	YRI	Unadmixed		0.99997	1e-05	1e-05	1e-05		0.9936	0.001	0.0024	0.003
291	NA19207	AFR	YRI	Unadmixed		0.99997	1e-05	1e-05	1e-05		0.9948	0.002	0.0012	0.002
292	NA19209	AFR	YRI	Unadmixed		0.99997	1e-05	1e-05	1e-05		0.997	0.001	0.001	0.001
293	NA19210	AFR	YRI	Unadmixed		0.999969	1.1e-05	1e-05	1e-05		0.99	0.002	0.003	0.005
294	NA19213	AFR	YRI	Unadmixed		0.99997	1e-05	1e-05	1e-05		0.996	0.001	0.002	0.001
295	NA19214	AFR	YRI	Unadmixed		0.99997	1e-05	1e-05	1e-05		0.997	0.001	0.001	0.001
296	NA19222	AFR	YRI	Unadmixed		0.99997	1e-05	1e-05	1e-05		0.997	0.001	0.001	0.001
297	NA19223	AFR	YRI	Unadmixed		0.99997	1e-05	1e-05	1e-05		0.997	0.001	0.001	0.001
298	NA19225	AFR	YRI	Unadmixed		0.99997	1e-05	1e-05	1e-05		0.995	0.001	0.003	0.001
299	NA19235	AFR	YRI	Unadmixed		0.99997	1e-05	1e-05	1e-05		0.996	0.001	0.002	0.001
300	NA19236	AFR	YRI	Unadmixed		0.99997	1e-05	1e-05	1e-05		0.997	0.001	0.001	0.001
301	NA19238	AFR	YRI	Unadmixed		0.99997	1e-05	1e-05	1e-05		0.994	0.002	0.002	0.002
302	NA19239	AFR	YRI	Unadmixed		0.99997	1e-05	1e-05	1e-05		0.9868	0.002	0.0042	0.007
303	NA19247	AFR	YRI	Unadmixed		0.99997	1e-05	1e-05	1e-05		0.997	0.001	0.001	0.001
304	NA19248	AFR	YRI	Unadmixed		0.99997	1e-05	1e-05	1e-05		0.9968	0.001	0.0012	0.001
305	NA19256	AFR	YRI	Unadmixed		0.99997	1e-05	1e-05	1e-05		0.997	0.001	0.001	0.001
306	NA19257	AFR	YRI	Unadmixed		0.99997	1e-05	1e-05	1e-05		0.996	0.001	0.002	0.001
307	HG03052	AFR	MSL	Unadmixed		0.99997	1e-05	1e-05	1e-05		0.997	0.001	0.001	0.001
308	HG03054	AFR	MSL	Unadmixed		0.99997	1e-05	1e-05	1e-05		0.9924	0.0036	0.002	0.002
309	HG03055	AFR	MSL	Unadmixed		0.999528	1e-05	1e-05	0.000452		0.9914	0.001	0.002	0.0056
310	HG03057	AFR	MSL	Unadmixed		0.99997	1e-05	1e-05	1e-05		0.9928	0.0032	0.002	0.002
311	HG03058	AFR	MSL	Unadmixed		0.995229	0.002589	0.002171	1e-05		0.997	0.001	0.001	0.001
312	HG03060	AFR	MSL	Unadmixed		0.999663	1e-05	1e-05	0.000317		0.996	0.002	0.001	0.001
313	HG03061	AFR	MSL	Unadmixed		0.999966	1.4e-05	1e-05	1e-05		0.997	0.001	0.001	0.001
314	HG03063	AFR	MSL	Unadmixed		0.99997	1e-05	1e-05	1e-05		0.996	0.002	0.001	0.001
315	HG03064	AFR	MSL	Unadmixed		0.99997	1e-05	1e-05	1e-05		0.997	0.001	0.001	0.001
316	HG03066	AFR	MSL	Unadmixed		0.998963	1e-05	1e-05	0.001017		0.9948	0.002	0.0016	0.0016
317	HG03069	AFR	MSL	Unadmixed		0.99997	1e-05	1e-05	1e-05		0.997	0.001	0.001	0.001
318	HG03072	AFR	MSL	Unadmixed		0.999522	0.000458	1e-05	1e-05		0.997	0.001	0.001	0.001
319	HG03073	AFR	MSL	Unadmixed		0.993903	0.003451	0.001284	0.001362		0.996	0.001	0.002	0.001
320	HG03074	AFR	MSL	Unadmixed		0.99997	1e-05	1e-05	1e-05		0.9942	0.001	0.0038	0.001
321	HG03077	AFR	MSL	Unadmixed		0.999961	1.9e-05	1e-05	1e-05		0.9896	0.001	0.0054	0.004
322	HG03078	AFR	MSL	Unadmixed		0.997648	1e-05	1e-05	0.002332		0.997	0.001	0.001	0.001
323	HG03079	AFR	MSL	Unadmixed		0.99997	1e-05	1e-05	1e-05		0.993	0.004	0.002	0.001
324	HG03081	AFR	MSL	Unadmixed		0.99997	1e-05	1e-05	1e-05		0.9848	0.001	0.0112	0.003
325	HG03082	AFR	MSL	Unadmixed		0.99997	1e-05	1e-05	1e-05		0.9882	0.007	0.0026	0.0022
326	HG03084	AFR	MSL	Unadmixed		0.99997	1e-05	1e-05	1e-05		0.9938	0.0022	0.002	0.002
327	HG03085	AFR	MSL	Unadmixed		0.99997	1e-05	1e-05	1e-05		0.9968	0.001	0.0012	0.001
328	HG03086	AFR	MSL	Unadmixed		0.99997	1e-05	1e-05	1e-05		0.9968	0.001	0.001	0.0012
329	HG03088	AFR	MSL	Unadmixed		0.986747	0.013233	1e-05	1e-05		0.9872	0.003	0.0068	0.003
330	HG03091	AFR	MSL	Unadmixed		0.99997	1e-05	1e-05	1e-05		0.9968	0.0012	0.001	0.001
331	HG03095	AFR	MSL	Unadmixed		0.99997	1e-05	1e-05	1e-05		0.993	0.003	0.002	0.002
332	HG03096	AFR	MSL	Unadmixed		0.999487	1e-05	1e-05	0.000493		0.995	0.003	0.001	0.001
333	HG03097	AFR	MSL	Unadmixed		0.99997	1e-05	1e-05	1e-05		0.997	0.001	0.001	0.001
334	HG03209	AFR	MSL	Unadmixed		0.99997	1e-05	1e-05	1e-05		0.992	0.002	0.004	0.002
335	HG03212	AFR	MSL	Unadmixed		0.99997	1e-05	1e-05	1e-05		0.9952	0.001	0.0018	0.002
336	HG03224	AFR	MSL	Unadmixed		0.999255	1e-05	1e-05	0.000725		0.9944	0.003	0.0016	0.001
337	HG03225	AFR	MSL	Unadmixed		0.99997	1e-05	1e-05	1e-05		0.991	0.006	0.002	0.001
338	HG03376	AFR	MSL	Unadmixed		0.999141	1e-05	0.000839	1e-05		0.997	0.001	0.001	0.001
339	HG03378	AFR	MSL	Unadmixed		0.99997	1e-05	1e-05	1e-05		0.997	0.001	0.001	0.001
340	HG03380	AFR	MSL	Unadmixed		0.999437	0.000543	1e-05	1e-05		0.994	0.004	0.001	0.001
341	HG03382	AFR	MSL	Unadmixed		0.996571	0.000116	0.003303	1e-05		0.997	0.001	0.001	0.001
342	HG03385	AFR	MSL	Unadmixed		0.999295	1e-05	1e-05	0.000685		0.997	0.001	0.001	0.001
343	HG03388	AFR	MSL	Unadmixed		0.99997	1e-05	1e-05	1e-05		0.997	0.001	0.001	0.001
344	HG03391	AFR	MSL	Unadmixed		0.999961	1.9e-05	1e-05	1e-05		0.997	0.001	0.001	0.001
345	HG03394	AFR	MSL	Unadmixed		0.99997	1e-05	1e-05	1e-05		0.997	0.001	0.001	0.001
346	HG03397	AFR	MSL	Unadmixed		0.997296	1e-05	0.000321	0.002374		0.996	0.001	0.0016	0.0014
347	HG03401	AFR	MSL	Unadmixed		0.99997	1e-05	1e-05	1e-05		0.9968	0.0012	0.001	0.001
348	HG03410	AFR	MSL	Unadmixed		0.998495	1e-05	1e-05	0.001485		0.996	0.002	0.001	0.001
349	HG03419	AFR	MSL	Unadmixed		0.998835	0.001139	1.5e-05	1e-05		0.9858	0.0012	0.0048	0.0082
350	HG03428	AFR	MSL	Unadmixed		0.995197	0.003733	1e-05	0.00106		0.9794	0.017	0.002	0.0016
351	HG03432	AFR	MSL	Unadmixed		0.998663	1e-05	0.001317	1e-05		0.995	0.001	0.003	0.001
352	HG03433	AFR	MSL	Unadmixed		0.99997	1e-05	1e-05	1e-05		0.9958	0.001	0.002	0.0012
353	HG03436	AFR	MSL	Unadmixed		0.999497	1e-05	0.000106	0.000387		0.993	0.0018	0.0032	0.002
354	HG03437	AFR	MSL	Unadmixed		0.995589	0.004391	1e-05	1e-05		0.9874	0.0056	0.003	0.004
355	HG03439	AFR	MSL	Unadmixed		0.997424	1e-05	0.002556	1e-05		0.994	0.001	0.003	0.002
356	HG03442	AFR	MSL	Unadmixed		0.999203	1e-05	0.000777	1e-05		0.997	0.001	0.001	0.001
357	HG03445	AFR	MSL	Unadmixed		0.999963	1.7e-05	1e-05	1e-05		0.997	0.001	0.001	0.001
358	HG03446	AFR	MSL	Unadmixed		0.99997	1e-05	1e-05	1e-05		0.994	0.002	0.002	0.002
359	HG03449	AFR	MSL	Unadmixed		0.99997	1e-05	1e-05	1e-05		0.997	0.001	0.001	0.001
360	HG03451	AFR	MSL	Unadmixed		0.999965	1e-05	1.5e-05	1e-05		0.9954	0.0016	0.001	0.002
361	HG03452	AFR	MSL	Unadmixed		0.999967	1.3e-05	1e-05	1e-05		0.997	0.001	0.001	0.001
362	HG03455	AFR	MSL	Unadmixed		0.99997	1e-05	1e-05	1e-05		0.995	0.002	0.001	0.002
363	HG03457	AFR	MSL	Unadmixed		0.99997	1e-05	1e-05	1e-05		0.9942	0.002	0.002	0.0018
364	HG03458	AFR	MSL	Unadmixed		0.996248	0.003732	1e-05	1e-05		0.997	0.001	0.001	0.001
365	HG03460	AFR	MSL	Unadmixed		0.99997	1e-05	1e-05	1e-05		0.997	0.001	0.001	0.001
366	HG03461	AFR	MSL	Unadmixed		0.99997	1e-05	1e-05	1e-05		0.9944	0.0018	0.0028	0.001
367	HG03464	AFR	MSL	Unadmixed		0.99997	1e-05	1e-05	1e-05		0.997	0.001	0.001	0.001
368	HG03469	AFR	MSL	Unadmixed		0.99997	1e-05	1e-05	1e-05		0.997	0.001	0.001	0.001
369	HG03470	AFR	MSL	Unadmixed		0.99788	1e-05	1e-05	0.0021		0.997	0.001	0.001	0.001
370	HG03472	AFR	MSL	Unadmixed		0.999274	1.7e-05	1e-05	0.0007		0.993	0.002	0.002	0.003
371	HG03473	AFR	MSL	Unadmixed		0.99997	1e-05	1e-05	1e-05		0.997	0.001	0.001	0.001
372	HG03476	AFR	MSL	Unadmixed		0.99794	0.00204	1.1e-05	1e-05		0.997	0.001	0.001	0.001
373	HG03478	AFR	MSL	Unadmixed		0.99997	1e-05	1e-05	1e-05		0.99	0.004	0.003	0.003
374	HG03479	AFR	MSL	Unadmixed		0.99997	1e-05	1e-05	1e-05		0.9884	0.003	0.0056	0.003
375	HG03484	AFR	MSL	Unadmixed		0.99997	1e-05	1e-05	1e-05		0.9952	0.002	0.001	0.0018
376	HG03485	AFR	MSL	Unadmixed		0.998539	1e-05	1e-05	0.001441		0.996	0.001	0.002	0.001
377	HG03547	AFR	MSL	Unadmixed		0.999071	1e-05	1e-05	0.000909		0.9954	0.001	0.0026	0.001
378	HG03548	AFR	MSL	Unadmixed		0.998861	1e-05	1e-05	0.001119		0.996	0.002	0.001	0.001
379	HG03556	AFR	MSL	Unadmixed		0.99997	1e-05	1e-05	1e-05		0.996	0.001	0.001	0.002
380	HG03557	AFR	MSL	Unadmixed		0.99997	1e-05	1e-05	1e-05		0.997	0.001	0.001	0.001
381	HG03558	AFR	MSL	Unadmixed		0.99997	1e-05	1e-05	1e-05		0.9862	0.0082	0.0028	0.0028
382	HG03559	AFR	MSL	Unadmixed		0.997794	0.002069	1e-05	0.000127		0.995	0.003	0.001	0.001
383	HG03563	AFR	MSL	Unadmixed		0.99997	1e-05	1e-05	1e-05		0.9884	0.0088	0.001	0.0018
384	HG03565	AFR	MSL	Unadmixed		0.995653	0.002737	1e-05	0.0016		0.9832	0.003	0.003	0.0108
385	HG03567	AFR	MSL	Unadmixed		0.99997	1e-05	1e-05	1e-05		0.996	0.001	0.002	0.001
386	HG03571	AFR	MSL	Unadmixed		0.99997	1e-05	1e-05	1e-05		0.9818	0.0122	0.001	0.005
387	HG03572	AFR	MSL	Unadmixed		0.99997	1e-05	1e-05	1e-05		0.994	0.002	0.002	0.002
388	HG03575	AFR	MSL	Unadmixed		0.999968	1e-05	1.2e-05	1e-05		0.996	0.002	0.001	0.001
389	HG03577	AFR	MSL	Unadmixed		0.99997	1e-05	1e-05	1e-05		0.997	0.001	0.001	0.001
390	HG03578	AFR	MSL	Unadmixed		0.99997	1e-05	1e-05	1e-05		0.997	0.001	0.001	0.001
391	HG03583	AFR	MSL	Unadmixed		0.99997	1e-05	1e-05	1e-05		0.997	0.001	0.001	0.001
392	HG02461	AFR	GWD	Unadmixed		0.982683	0.016029	0.001278	1e-05		0.993	0.003	0.003	0.001
393	HG02462	AFR	GWD	Unadmixed		0.954725	0.045255	1e-05	1e-05		0.9626	0.0158	0.0078	0.0138
394	HG02464	AFR	GWD	Unadmixed		0.997865	0.002115	1e-05	1e-05		0.9968	0.001	0.0012	0.001
395	HG02465	AFR	GWD	Unadmixed		0.994181	0.005799	1e-05	1e-05		0.9892	0.004	0.002	0.0048
396	HG02561	AFR	GWD	Unadmixed		0.965918	0.034062	1e-05	1e-05		0.9842	0.0098	0.002	0.004
397	HG02562	AFR	GWD	Unadmixed		0.984365	0.015615	1e-05	1e-05		0.997	0.001	0.001	0.001
398	HG02568	AFR	GWD	Unadmixed		0.971608	0.026221	1e-05	0.002161		0.9714	0.0078	0.0074	0.0134
399	HG02570	AFR	GWD	Unadmixed		0.987708	0.012272	1e-05	1e-05		0.995	0.001	0.001	0.003
400	HG02571	AFR	GWD	Unadmixed		0.984974	0.015006	1e-05	1e-05		0.997	0.001	0.001	0.001
401	HG02573	AFR	GWD	Unadmixed		0.976785	0.023195	1e-05	1e-05		0.994	0.003	0.001	0.002
402	HG02574	AFR	GWD	Unadmixed		0.951806	0.048174	1e-05	1e-05		0.9538	0.0398	0.003	0.0034
403	HG02582	AFR	GWD	Unadmixed		0.980999	0.018981	1e-05	1e-05		0.9858	0.0102	0.002	0.002
404	HG02583	AFR	GWD	Unadmixed		0.991624	0.008356	1e-05	1e-05		0.997	0.001	0.001	0.001
405	HG02585	AFR	GWD	Unadmixed		0.990109	0.009871	1e-05	1e-05		0.997	0.001	0.001	0.001
406	HG02586	AFR	GWD	Unadmixed		0.983547	0.014994	0.001448	1e-05		0.997	0.001	0.001	0.001
407	HG02588	AFR	GWD	Unadmixed		0.979766	0.020214	1e-05	1e-05		0.9944	0.0016	0.002	0.002
408	HG02589	AFR	GWD	Unadmixed		0.977239	0.020917	1e-05	0.001834		0.996	0.002	0.001	0.001
409	HG02594	AFR	GWD	Unadmixed		0.979759	0.019334	1e-05	0.000897		0.9454	0.038	0.0096	0.007
410	HG02595	AFR	GWD	Unadmixed		0.982989	0.016991	1e-05	1e-05		0.996	0.002	0.001	0.001
411	HG02610	AFR	GWD	Unadmixed		0.982406	0.017574	1e-05	1e-05		0.9804	0.0176	0.001	0.001
412	HG02611	AFR	GWD	Unadmixed		0.991485	0.006974	1e-05	0.001532		0.997	0.001	0.001	0.001
413	HG02613	AFR	GWD	Unadmixed		0.960294	0.039686	1e-05	1e-05		0.986	0.009	0.002	0.003
414	HG02614	AFR	GWD	Unadmixed		0.942308	0.057672	1e-05	1e-05		0.982	0.004	0.005	0.009
415	HG02620	AFR	GWD	Unadmixed		0.984197	0.012824	0.002969	1e-05		0.9952	0.002	0.001	0.0018
416	HG02621	AFR	GWD	Unadmixed		0.989129	0.010851	1e-05	1e-05		0.996	0.002	0.001	0.001
417	HG02623	AFR	GWD	Unadmixed		0.988967	0.011013	1e-05	1e-05		0.997	0.001	0.001	0.001
418	HG02624	AFR	GWD	Unadmixed		0.993886	0.006094	1e-05	1e-05		0.9924	0.002	0.0046	0.001
419	HG02628	AFR	GWD	Unadmixed		0.991645	0.002828	0.005518	1e-05		0.9942	0.0018	0.002	0.002
420	HG02629	AFR	GWD	Unadmixed		0.985422	0.014558	1e-05	1e-05		0.9954	0.0026	0.001	0.001
421	HG02634	AFR	GWD	Unadmixed		0.973331	0.026649	1e-05	1e-05		0.996	0.002	0.001	0.001
422	HG02635	AFR	GWD	Unadmixed		0.98105	0.018862	7.8e-05	1e-05		0.991	0.005	0.002	0.002
423	HG02642	AFR	GWD	Unadmixed		0.975212	0.022842	0.001937	1e-05		0.98	0.002	0.015	0.003
424	HG02643	AFR	GWD	Unadmixed		0.975558	0.024422	1e-05	1e-05		0.9826	0.01	0.0054	0.002
425	HG02645	AFR	GWD	Unadmixed		0.983649	0.011841	1e-05	0.0045		0.997	0.001	0.001	0.001
426	HG02646	AFR	GWD	Unadmixed		0.986511	0.013469	1e-05	1e-05		0.9958	0.0022	0.001	0.001
427	HG02666	AFR	GWD	Unadmixed		0.987107	0.012873	1e-05	1e-05		0.995	0.002	0.001	0.002
428	HG02667	AFR	GWD	Unadmixed		0.980284	0.016903	1e-05	0.002804		0.9922	0.0038	0.002	0.002
429	HG02675	AFR	GWD	Unadmixed		0.985758	0.014222	1e-05	1e-05		0.996	0.002	0.001	0.001
430	HG02676	AFR	GWD	Unadmixed		0.965014	0.034966	1e-05	1e-05		0.9874	0.004	0.003	0.0056
431	HG02678	AFR	GWD	Unadmixed		0.969173	0.030807	1e-05	1e-05		0.9742	0.003	0.0176	0.0052
432	HG02679	AFR	GWD	Unadmixed		0.986701	0.013279	1e-05	1e-05		0.982	0.003	0.0062	0.0088
433	HG02702	AFR	GWD	Unadmixed		0.963857	0.030031	0.006102	1e-05		0.996	0.002	0.001	0.001
434	HG02703	AFR	GWD	Unadmixed		0.988053	0.011925	1.1e-05	1e-05		0.993	0.002	0.002	0.003
435	HG02715	AFR	GWD	Unadmixed		0.984818	0.015162	1e-05	1e-05		0.997	0.001	0.001	0.001
436	HG02716	AFR	GWD	Unadmixed		0.98843	0.01155	1e-05	1e-05		0.9596	0.004	0.032	0.0044
437	HG02721	AFR	GWD	Unadmixed		0.975352	0.023834	0.000803	1e-05		0.991	0.0052	0.002	0.0018
438	HG02722	AFR	GWD	Unadmixed		0.983853	0.016127	1e-05	1e-05		0.9886	0.0074	0.002	0.002
439	HG02756	AFR	GWD	Unadmixed		0.986836	0.012765	1e-05	0.000388		0.9962	0.001	0.0018	0.001
440	HG02757	AFR	GWD	Unadmixed		0.984614	0.015366	1e-05	1e-05		0.995	0.001	0.003	0.001
441	HG02759	AFR	GWD	Unadmixed		0.980555	0.019425	1e-05	1e-05		0.9814	0.0118	0.002	0.0048
442	HG02760	AFR	GWD	Unadmixed		0.978384	0.021589	1.8e-05	1e-05		0.9912	0.0046	0.0022	0.002
443	HG02763	AFR	GWD	Unadmixed		0.980542	0.015023	0.002677	0.001758		0.965	0.005	0.0146	0.0154
444	HG02768	AFR	GWD	Unadmixed		0.991027	0.008953	1e-05	1e-05		0.985	0.0078	0.002	0.0052
445	HG02769	AFR	GWD	Unadmixed		0.977993	0.02022	1e-05	0.001776		0.9868	0.003	0.0052	0.005
446	HG02771	AFR	GWD	Unadmixed		0.98989	0.010082	1.8e-05	1e-05		0.995	0.002	0.002	0.001
447	HG02772	AFR	GWD	Unadmixed		0.989765	0.006333	0.003893	1e-05		0.994	0.001	0.003	0.002
448	HG02798	AFR	GWD	Unadmixed		0.988294	0.011235	1e-05	0.000461		0.995	0.0028	0.0012	0.001
449	HG02799	AFR	GWD	Unadmixed		0.975781	0.024199	1e-05	1e-05		0.996	0.001	0.002	0.001
450	HG02804	AFR	GWD	Unadmixed		0.995071	0.000796	0.004123	1e-05		0.997	0.001	0.001	0.001
451	HG02805	AFR	GWD	Unadmixed		0.998312	0.000287	0.00068	0.000721		0.9924	0.003	0.0022	0.0024
452	HG02807	AFR	GWD	Unadmixed		0.967126	0.032854	1e-05	1e-05		0.994	0.002	0.002	0.002
453	HG02808	AFR	GWD	Unadmixed		0.974939	0.025041	1e-05	1e-05		0.9832	0.0128	0.002	0.002
454	HG02810	AFR	GWD	Unadmixed		0.917434	0.082546	1e-05	1e-05		0.9868	0.0062	0.003	0.004
455	HG02811	AFR	GWD	Unadmixed		0.987865	0.00961	0.001553	0.000972		0.996	0.001	0.002	0.001
456	HG02813	AFR	GWD	Unadmixed		0.984135	0.015351	1e-05	0.000504		0.995	0.002	0.002	0.001
457	HG02814	AFR	GWD	Unadmixed		0.984415	0.015565	1e-05	1e-05		0.9858	0.0106	0.0026	0.001
458	HG02816	AFR	GWD	Unadmixed		0.977655	0.022325	1e-05	1e-05		0.9652	0.002	0.0044	0.0284
459	HG02817	AFR	GWD	Unadmixed		0.972845	0.027135	1e-05	1e-05		0.995	0.003	0.001	0.001
460	HG02819	AFR	GWD	Unadmixed		0.992999	0.006981	1e-05	1e-05		0.9882	0.003	0.004	0.0048
461	HG02820	AFR	GWD	Unadmixed		0.986539	0.010969	0.000476	0.002016		0.9716	0.0234	0.003	0.002
462	HG02836	AFR	GWD	Unadmixed		0.981248	0.018732	1e-05	1e-05		0.9802	0.011	0.0016	0.0072
463	HG02837	AFR	GWD	Unadmixed		0.978261	0.021719	1e-05	1e-05		0.9168	0.0812	0.001	0.001
464	HG02839	AFR	GWD	Unadmixed		0.979539	0.019236	0.001216	1e-05		0.9806	0.0078	0.0036	0.008
465	HG02840	AFR	GWD	Unadmixed		0.966488	0.030323	0.003179	1e-05		0.9952	0.001	0.0018	0.002
466	HG02851	AFR	GWD	Unadmixed		0.981688	0.018292	1e-05	1e-05		0.9912	0.0046	0.0012	0.003
467	HG02852	AFR	GWD	Unadmixed		0.974031	0.025949	1e-05	1e-05		0.991	0.004	0.002	0.003
468	HG02854	AFR	GWD	Unadmixed		0.991028	0.008952	1e-05	1e-05		0.9928	0.003	0.002	0.0022
469	HG02855	AFR	GWD	Unadmixed		0.978203	0.020264	0.001042	0.000491		0.996	0.001	0.002	0.001
470	HG02860	AFR	GWD	Unadmixed		0.983605	0.012443	0.002007	0.001945		0.9712	0.019	0.003	0.0068
471	HG02861	AFR	GWD	Unadmixed		0.978433	0.02017	1e-05	0.001387		0.9848	0.0088	0.0044	0.002
472	HG02870	AFR	GWD	Unadmixed		0.983968	0.015872	1e-05	0.00015		0.992	0.002	0.002	0.004
473	HG02878	AFR	GWD	Unadmixed		0.979647	0.018224	1e-05	0.002119		0.9914	0.0046	0.003	0.001
474	HG02879	AFR	GWD	Unadmixed		0.98198	0.018	1e-05	1e-05		0.9926	0.0034	0.002	0.002
475	HG02881	AFR	GWD	Unadmixed		0.992708	0.007272	1e-05	1e-05		0.9926	0.0014	0.004	0.002
476	HG02882	AFR	GWD	Unadmixed		0.985907	0.012897	1e-05	0.001186		0.9908	0.002	0.0052	0.002
477	HG02884	AFR	GWD	Unadmixed		0.983615	0.016364	1.1e-05	1e-05		0.9914	0.004	0.002	0.0026
478	HG02885	AFR	GWD	Unadmixed		0.974797	0.025183	1e-05	1e-05		0.993	0.005	0.001	0.001
479	HG02887	AFR	GWD	Unadmixed		0.992857	0.007123	1e-05	1e-05		0.995	0.003	0.001	0.001
480	HG02888	AFR	GWD	Unadmixed		0.981241	0.018739	1e-05	1e-05		0.997	0.001	0.001	0.001
481	HG02890	AFR	GWD	Unadmixed		0.974658	0.025322	1e-05	1e-05		0.9214	0.07	0.0018	0.0068
482	HG02891	AFR	GWD	Unadmixed		0.977521	0.022459	1e-05	1e-05		0.9952	0.001	0.0022	0.0016
483	HG02895	AFR	GWD	Unadmixed		0.986882	0.012747	4.9e-05	0.000322		0.993	0.003	0.002	0.002
484	HG02896	AFR	GWD	Unadmixed		0.982797	0.013646	1e-05	0.003547		0.9662	0.0274	0.001	0.0054
485	HG02982	AFR	GWD	Unadmixed		0.98553	0.01445	1e-05	1e-05		0.9946	0.002	0.002	0.0014
486	HG02983	AFR	GWD	Unadmixed		0.97969	0.02029	1e-05	1e-05		0.996	0.002	0.001	0.001
487	HG03024	AFR	GWD	Unadmixed		0.991043	0.008937	1e-05	1e-05		0.991	0.007	0.001	0.001
488	HG03025	AFR	GWD	Unadmixed		0.994107	0.005725	1e-05	0.000159		0.991	0.003	0.003	0.003
489	HG03027	AFR	GWD	Unadmixed		0.990422	0.009558	1e-05	1e-05		0.994	0.002	0.002	0.002
490	HG03028	AFR	GWD	Unadmixed		0.986898	0.013082	1e-05	1e-05		0.997	0.001	0.001	0.001
491	HG03039	AFR	GWD	Unadmixed		0.989614	0.010366	1e-05	1e-05		0.997	0.001	0.001	0.001
492	HG03040	AFR	GWD	Unadmixed		0.987253	0.012723	1.4e-05	1e-05		0.993	0.004	0.001	0.002
493	HG03045	AFR	GWD	Unadmixed		0.975472	0.017955	0.006563	1e-05		0.9948	0.0022	0.002	0.001
494	HG03046	AFR	GWD	Unadmixed		0.972585	0.027395	1e-05	1e-05		0.9924	0.0024	0.002	0.0032
495	HG03048	AFR	GWD	Unadmixed		0.985272	0.013549	1e-05	0.001169		0.996	0.002	0.001	0.001
496	HG03049	AFR	GWD	Unadmixed		0.983984	0.015996	1e-05	1e-05		0.9368	0.004	0.0508	0.0084
497	HG03240	AFR	GWD	Unadmixed		0.989595	0.00982	1e-05	0.000575		0.9778	0.0172	0.002	0.003
498	HG03241	AFR	GWD	Unadmixed		0.995762	0.003918	0.00031	1e-05		0.9954	0.001	0.0026	0.001
499	HG03246	AFR	GWD	Unadmixed		0.970524	0.029456	1e-05	1e-05		0.9882	0.0088	0.001	0.002
500	HG03247	AFR	GWD	Unadmixed		0.981242	0.018738	1e-05	1e-05		0.9928	0.0052	0.001	0.001
501	HG03258	AFR	GWD	Unadmixed		0.983305	0.015449	1e-05	0.001236		0.9964	0.001	0.0016	0.001
502	HG03259	AFR	GWD	Unadmixed		0.977721	0.022259	1e-05	1e-05		0.9844	0.003	0.007	0.0056
503	HG03538	AFR	GWD	Unadmixed		0.980192	0.017303	0.001028	0.001477		0.9942	0.002	0.002	0.0018
504	HG03539	AFR	GWD	Unadmixed		0.943365	0.056615	1e-05	1e-05		0.9852	0.0058	0.0048	0.0042
1	HG01879	AFR	ACB	Admixed		0.832103	0.151043	0.010572	0.006281		0.8862	0.0504	0.0154	0.048
2	HG01880	AFR	ACB	Admixed		0.570073	0.241269	0.164483	0.024175		0.5666	0.2358	0.155	0.0426
3	HG01882	AFR	ACB	Admixed		0.964255	0.032353	6.8e-05	0.003324		0.9886	0.004	0.003	0.0044
4	HG01883	AFR	ACB	Admixed		0.854683	0.139398	0.002037	0.003882		0.8696	0.1028	0.0114	0.0162
5	HG01885	AFR	ACB	Admixed		0.937265	0.056894	1e-05	0.005831		0.9358	0.02	0.0226	0.0216
6	HG01886	AFR	ACB	Admixed		0.879165	0.11301	1e-05	0.007815		0.8244	0.169	0.004	0.0026
7	HG01889	AFR	ACB	Admixed		0.968037	0.029811	0.002142	1e-05		0.996	0.002	0.001	0.001
8	HG01890	AFR	ACB	Admixed		0.866682	0.131506	0.000761	0.001051		0.8646	0.112	0.0196	0.0038
9	HG01894	AFR	ACB	Admixed		0.914033	0.083916	0.002041	1e-05		0.954	0.044	0.001	0.001
10	HG01896	AFR	ACB	Admixed		0.967708	0.027869	0.004413	1e-05		0.997	0.001	0.001	0.001
11	HG01912	AFR	ACB	Admixed		0.904866	0.093852	0.001272	1e-05		0.8598	0.1362	0.002	0.002
12	HG01914	AFR	ACB	Admixed		0.84419	0.151709	1e-05	0.00409		0.9416	0.052	0.002	0.0044
13	HG01915	AFR	ACB	Admixed		0.925951	0.072904	0.000929	0.000216		0.9532	0.007	0.032	0.0078
14	HG01956	AFR	ACB	Admixed		0.920011	0.079969	1e-05	1e-05		0.992	0.006	0.001	0.001
15	HG01958	AFR	ACB	Admixed		0.852639	0.133143	0.008663	0.005555		0.8416	0.1492	0.002	0.0072
16	HG01985	AFR	ACB	Admixed		0.915516	0.081434	1e-05	0.003041		0.9458	0.0492	0.002	0.003
17	HG01986	AFR	ACB	Admixed		0.864906	0.135074	1e-05	1e-05		0.8124	0.1816	0.0038	0.0022
18	HG01988	AFR	ACB	Admixed		0.554475	0.443393	1e-05	0.002123		0.573	0.421	0.004	0.002
19	HG01989	AFR	ACB	Admixed		0.839648	0.152247	0.001571	0.006534		0.81	0.1656	0.0084	0.016
20	HG01990	AFR	ACB	Admixed		0.915792	0.081666	0.002533	1e-05		0.8902	0.0852	0.0174	0.0072
21	HG02009	AFR	ACB	Admixed		0.839747	0.157793	3.3e-05	0.002427		0.8222	0.1728	0.002	0.003
22	HG02010	AFR	ACB	Admixed		0.841047	0.158933	1e-05	1e-05		0.9292	0.0608	0.004	0.006
23	HG02012	AFR	ACB	Admixed		0.922455	0.077525	1e-05	1e-05		0.8978	0.0994	0.0018	0.001
24	HG02013	AFR	ACB	Admixed		0.962813	0.03581	0.001367	1e-05		0.993	0.002	0.003	0.002
25	HG02014	AFR	ACB	Admixed		0.872295	0.127685	1e-05	1e-05		0.8599	0.1241	0.002	0.014
26	HG02051	AFR	ACB	Admixed		0.973429	0.021956	1e-05	0.004606		0.9922	0.0028	0.002	0.003
27	HG02052	AFR	ACB	Admixed		0.970207	0.029773	1e-05	1e-05		0.997	0.001	0.001	0.001
28	HG02053	AFR	ACB	Admixed		0.925544	0.069797	0.004649	1e-05		0.8868	0.1094	0.0018	0.002
29	HG02054	AFR	ACB	Admixed		0.864921	0.127888	0.001349	0.005842		0.9708	0.0158	0.0094	0.004
30	HG02095	AFR	ACB	Admixed		0.926234	0.071918	0.001412	0.000436		0.9434	0.0058	0.0354	0.0154
31	HG02107	AFR	ACB	Admixed		0.965487	0.033251	1e-05	0.001251		0.994	0.003	0.002	0.001
32	HG02108	AFR	ACB	Admixed		0.822764	0.175171	1e-05	0.002054		0.895	0.097	0.004	0.004
33	HG02111	AFR	ACB	Admixed		0.922264	0.076183	0.001543	1e-05		0.852	0.1272	0.0038	0.017
34	HG02143	AFR	ACB	Admixed		0.816726	0.179622	0.002363	0.001289		0.8408	0.15	0.0066	0.0026
35	HG02144	AFR	ACB	Admixed		0.936209	0.063771	1e-05	1e-05		0.9362	0.0604	0.002	0.0014
36	HG02255	AFR	ACB	Admixed		0.924036	0.067213	0.002852	0.0059		0.9762	0.0116	0.006	0.0062
37	HG02256	AFR	ACB	Admixed		0.778265	0.198014	1e-05	0.023711		0.8431	0.1487	0.0048	0.0034
38	HG02281	AFR	ACB	Admixed		0.956183	0.043797	1e-05	1e-05		0.993	0.0034	0.0016	0.002
39	HG02282	AFR	ACB	Admixed		0.796385	0.203595	1e-05	1e-05		0.7742	0.2178	0.004	0.004
40	HG02283	AFR	ACB	Admixed		0.79414	0.201106	0.004744	1e-05		0.7905	0.1399	0.0302	0.0394
41	HG02284	AFR	ACB	Admixed		0.839492	0.160228	0.00027	1e-05		0.868	0.13	0.001	0.001
42	HG02307	AFR	ACB	Admixed		0.932568	0.062448	0.000618	0.004365		0.8522	0.1402	0.002	0.0056
43	HG02308	AFR	ACB	Admixed		0.894821	0.105159	1e-05	1e-05		0.8506	0.1418	0.0056	0.002
44	HG02309	AFR	ACB	Admixed		0.893542	0.103888	1e-05	0.002561		0.9462	0.0144	0.0118	0.0276
45	HG02314	AFR	ACB	Admixed		0.922179	0.077801	1e-05	1e-05		0.9924	0.003	0.002	0.0026
46	HG02315	AFR	ACB	Admixed		0.87111	0.126109	1e-05	0.002771		0.8866	0.107	0.0034	0.003
47	HG02317	AFR	ACB	Admixed		0.94651	0.048525	0.004955	1e-05		0.9914	0.0036	0.002	0.003
48	HG02318	AFR	ACB	Admixed		0.944418	0.049314	0.006258	1e-05		0.9812	0.0042	0.0092	0.0054
49	HG02322	AFR	ACB	Admixed		0.865942	0.134038	1e-05	1e-05		0.9228	0.033	0.0312	0.013
50	HG02323	AFR	ACB	Admixed		0.923839	0.076141	1e-05	1e-05		0.9458	0.0428	0.0066	0.0048
51	HG02325	AFR	ACB	Admixed		0.964348	0.026765	0.008876	1e-05		0.9968	0.0012	0.001	0.001
52	HG02330	AFR	ACB	Admixed		0.898377	0.098566	0.003047	1e-05		0.8894	0.0988	0.008	0.0038
53	HG02332	AFR	ACB	Admixed		0.910568	0.089412	1e-05	1e-05		0.9127	0.069	0.003	0.0152
54	HG02334	AFR	ACB	Admixed		0.752056	0.24535	0.002584	1e-05		0.779	0.2156	0.0014	0.004
55	HG02337	AFR	ACB	Admixed		0.878079	0.119656	0.000249	0.002016		0.9058	0.0878	0.0032	0.0032
56	HG02339	AFR	ACB	Admixed		0.975605	0.024375	1e-05	1e-05		0.9942	0.002	0.002	0.0018
57	HG02343	AFR	ACB	Admixed		0.77952	0.220358	1e-05	0.000111		0.8147	0.1795	0.0018	0.004
58	HG02419	AFR	ACB	Admixed		0.930169	0.062617	0.007204	1e-05		0.9117	0.0776	0.0086	0.002
59	HG02420	AFR	ACB	Admixed		0.57431	0.425669	1.2e-05	1e-05		0.5523	0.4425	0.001	0.0042
60	HG02427	AFR	ACB	Admixed		0.916498	0.083478	1.4e-05	1e-05		0.914	0.0744	0.004	0.0076
61	HG02429	AFR	ACB	Admixed		0.907715	0.092265	1e-05	1e-05		0.8891	0.1071	0.0018	0.002
62	HG02433	AFR	ACB	Admixed		0.87517	0.111846	0.012974	1e-05		0.8436	0.1224	0.0028	0.0312
63	HG02439	AFR	ACB	Admixed		0.94123	0.052317	0.006443	1e-05		0.9714	0.0216	0.0028	0.0042
64	HG02442	AFR	ACB	Admixed		0.978048	0.01933	0.002611	1e-05		0.997	0.001	0.001	0.001
65	HG02445	AFR	ACB	Admixed		0.826265	0.171156	1e-05	0.002569		0.8025	0.1859	0.007	0.0046
66	HG02449	AFR	ACB	Admixed		0.94058	0.053812	0.005598	1e-05		0.981	0.0072	0.002	0.0098
67	HG02450	AFR	ACB	Admixed		0.918305	0.081099	0.000586	1e-05		0.8864	0.0436	0.025	0.045
68	HG02455	AFR	ACB	Admixed		0.851953	0.141316	0.005668	0.001063		0.8595	0.1385	0.001	0.001
69	HG02470	AFR	ACB	Admixed		0.933089	0.066791	1e-05	0.000109		0.944	0.0514	0.001	0.0036
70	HG02471	AFR	ACB	Admixed		0.923319	0.074832	0.001839	1e-05		0.8912	0.0344	0.0024	0.072
71	HG02476	AFR	ACB	Admixed		0.841465	0.149339	0.000149	0.009046		0.8132	0.1456	0.0204	0.0208
72	HG02477	AFR	ACB	Admixed		0.860278	0.132113	0.001651	0.005958		0.7704	0.188	0.0358	0.0058
73	HG02479	AFR	ACB	Admixed		0.90967	0.089046	0.001274	1e-05		0.9169	0.0799	0.001	0.0022
74	HG02481	AFR	ACB	Admixed		0.904428	0.081945	0.013617	1e-05		0.9212	0.0654	0.0032	0.0102
75	HG02484	AFR	ACB	Admixed		0.899117	0.100863	1e-05	1e-05		0.8433	0.1417	0.012	0.003
76	HG02485	AFR	ACB	Admixed		0.738917	0.261063	1e-05	1e-05		0.7148	0.2812	0.002	0.002
77	HG02489	AFR	ACB	Admixed		0.870123	0.122143	0.000372	0.007363		0.9034	0.0174	0.0236	0.0556
78	HG02496	AFR	ACB	Admixed		0.918492	0.081488	1e-05	1e-05		0.955	0.0404	0.001	0.0036
79	HG02497	AFR	ACB	Admixed		0.945802	0.046521	1e-05	0.007667		0.9089	0.0706	0.0068	0.0138
80	HG02501	AFR	ACB	Admixed		0.790192	0.206339	1e-05	0.003459		0.8354	0.1542	0.004	0.0064
81	HG02502	AFR	ACB	Admixed		0.815757	0.177486	0.006747	1e-05		0.836	0.159	0.003	0.002
82	HG02505	AFR	ACB	Admixed		0.898319	0.09651	0.001007	0.004164		0.8514	0.136	0.002	0.0106
83	HG02508	AFR	ACB	Admixed		0.917769	0.071496	0.010725	1e-05		0.9176	0.0028	0.0062	0.0734
84	HG02511	AFR	ACB	Admixed		0.934588	0.053233	0.012169	1e-05		0.9212	0.0688	0.003	0.007
85	HG02536	AFR	ACB	Admixed		0.81419	0.180766	1e-05	0.005034		0.8372	0.101	0.0034	0.0584
86	HG02537	AFR	ACB	Admixed		0.948511	0.049825	0.001654	1e-05		0.9522	0.0412	0.002	0.0046
87	HG02541	AFR	ACB	Admixed		0.814307	0.181387	0.001478	0.002828		0.8496	0.1474	0.001	0.002
88	HG02545	AFR	ACB	Admixed		0.91219	0.087094	1e-05	0.000706		0.9892	0.0046	0.0032	0.003
89	HG02546	AFR	ACB	Admixed		0.923536	0.068972	1e-05	0.007483		0.9054	0.0874	0.0034	0.0038
90	HG02549	AFR	ACB	Admixed		0.963437	0.036543	1e-05	1e-05		0.9516	0.0248	0.0058	0.0178
91	HG02554	AFR	ACB	Admixed		0.886916	0.104381	0.006067	0.002637		0.9592	0.025	0.004	0.0118
92	HG02555	AFR	ACB	Admixed		0.895744	0.101936	0.00058	0.001741		0.9402	0.0148	0.033	0.012
93	HG02557	AFR	ACB	Admixed		0.941517	0.056304	1e-05	0.00217		0.947	0.0466	0.001	0.0054
94	HG02558	AFR	ACB	Admixed		0.901927	0.088894	0.001806	0.007373		0.9066	0.0526	0.0152	0.0256
95	HG02577	AFR	ACB	Admixed		0.787438	0.210819	1e-05	0.001733		0.8513	0.0972	0.0436	0.0078
96	HG02580	AFR	ACB	Admixed		0.851061	0.148175	0.000753	1e-05		0.8914	0.0248	0.0052	0.0786
97	NA19625	AFR	ASW	Admixed		0.645718	0.115459	0.026527	0.212296		0.6268	0.0172	0.0056	0.3504
98	NA19700	AFR	ASW	Admixed		0.813918	0.181921	1e-05	0.004151		0.8092	0.1814	0.005	0.0044
99	NA19701	AFR	ASW	Admixed		0.824541	0.14427	0.006361	0.024829		0.7756	0.1826	0.0168	0.025
100	NA19703	AFR	ASW	Admixed		0.841947	0.157152	0.000891	1e-05		0.8214	0.1732	0.003	0.0024
101	NA19704	AFR	ASW	Admixed		0.84124	0.149204	1e-05	0.009546		0.836	0.1062	0.02	0.0378
102	NA19707	AFR	ASW	Admixed		0.716654	0.256391	0.018371	0.008584		0.5884	0.3874	0.0148	0.0094
103	NA19711	AFR	ASW	Admixed		0.876216	0.118268	0.0031	0.002416		0.909	0.0536	0.0158	0.0216
104	NA19712	AFR	ASW	Admixed		0.87402	0.115194	0.006055	0.00473		0.91	0.087	0.001	0.002
105	NA19713	AFR	ASW	Admixed		0.734557	0.263888	0.001545	1e-05		0.7281	0.2681	0.002	0.0018
106	NA19818	AFR	ASW	Admixed		0.710224	0.271016	0.002692	0.016067		0.6997	0.2927	0.0026	0.005
107	NA19819	AFR	ASW	Admixed		0.706568	0.270674	0.010002	0.012757		0.7085	0.2863	0.003	0.0022
108	NA19834	AFR	ASW	Admixed		0.739407	0.258176	0.002407	1e-05		0.8	0.196	0.002	0.002
109	NA19835	AFR	ASW	Admixed		0.823094	0.1635	0.013397	1e-05		0.808	0.1788	0.0052	0.008
110	NA19900	AFR	ASW	Admixed		0.81907	0.167611	0.008281	0.005038		0.7656	0.226	0.003	0.0054
111	NA19901	AFR	ASW	Admixed		0.895848	0.09407	1e-05	0.010072		0.9562	0.039	0.0018	0.003
112	NA19904	AFR	ASW	Admixed		0.802978	0.189769	0.004398	0.002855		0.935	0.0522	0.005	0.0078
113	NA19908	AFR	ASW	Admixed		0.875796	0.116015	1e-05	0.008178		0.9004	0.074	0.0094	0.0162
114	NA19909	AFR	ASW	Admixed		0.860653	0.110119	1e-05	0.029218		0.8487	0.092	0.002	0.0574
115	NA19913	AFR	ASW	Admixed		0.833826	0.145332	0.01154	0.009302		0.886	0.1008	0.002	0.0112
116	NA19914	AFR	ASW	Admixed		0.697166	0.300095	0.000747	0.001992		0.6517	0.3447	0.001	0.0026
117	NA19916	AFR	ASW	Admixed		0.883143	0.113686	0.003161	1e-05		0.8427	0.1483	0.0032	0.0058
118	NA19917	AFR	ASW	Admixed		0.894639	0.098035	1e-05	0.007316		0.9624	0.0336	0.002	0.002
119	NA19920	AFR	ASW	Admixed		0.899212	0.094726	1e-05	0.006052		0.9628	0.0252	0.005	0.007
120	NA19921	AFR	ASW	Admixed		0.574294	0.316276	0.028875	0.080554		0.5907	0.3375	0.027	0.0448
121	NA19922	AFR	ASW	Admixed		0.698298	0.284309	1e-05	0.017382		0.6491	0.3023	0.0128	0.0358
122	NA19923	AFR	ASW	Admixed		0.606714	0.387408	0.005289	0.000589		0.5669	0.4281	0.002	0.003
123	NA19982	AFR	ASW	Admixed		0.862831	0.120621	0.012371	0.004176		0.8487	0.1457	0.002	0.0036
124	NA19984	AFR	ASW	Admixed		0.860189	0.131623	1e-05	0.008179		0.8382	0.0482	0.0044	0.1092
125	NA20126	AFR	ASW	Admixed		0.689769	0.293526	0.014407	0.002298		0.6901	0.3027	0.0042	0.003
126	NA20127	AFR	ASW	Admixed		0.8998	0.097796	1e-05	0.002394		0.9186	0.0592	0.008	0.0142
127	NA20274	AFR	ASW	Admixed		0.306424	0.212686	0.050839	0.430051		0.3176	0.0464	0.0354	0.6006
128	NA20276	AFR	ASW	Admixed		0.804945	0.187268	0.007505	0.000282		0.8806	0.1162	0.0022	0.001
129	NA20278	AFR	ASW	Admixed		0.480246	0.517181	1e-05	0.002563		0.3418	0.63	0.0084	0.0198
130	NA20281	AFR	ASW	Admixed		0.827394	0.158452	0.014144	1e-05		0.8796	0.1158	0.0016	0.003
131	NA20282	AFR	ASW	Admixed		0.725274	0.255284	0.004033	0.015409		0.8197	0.1499	0.008	0.0224
132	NA20287	AFR	ASW	Admixed		0.814072	0.168562	0.00721	0.010156		0.7155	0.2795	0.002	0.003
133	NA20289	AFR	ASW	Admixed		0.776873	0.219942	0.001633	0.001552		0.8434	0.1522	0.001	0.0034
134	NA20291	AFR	ASW	Admixed		0.972583	0.02612	1e-05	0.001287		0.994	0.002	0.002	0.002
135	NA20294	AFR	ASW	Admixed		0.852031	0.137861	0.004644	0.005464		0.8348	0.1624	0.001	0.0018
136	NA20296	AFR	ASW	Admixed		0.768758	0.208458	0.016972	0.005813		0.8572	0.1314	0.0034	0.008
137	NA20298	AFR	ASW	Admixed		0.915625	0.055783	0.013852	0.014739		0.9888	0.0062	0.002	0.003
138	NA20299	AFR	ASW	Admixed		0.420167	0.137064	0.047591	0.395178		0.4649	0.006	0.0216	0.5075
139	NA20314	AFR	ASW	Admixed		1e-05	0.345357	0.070844	0.583789		0.0028	0.0704	0.0068	0.92
140	NA20317	AFR	ASW	Admixed		0.696493	0.297418	1e-05	0.006078		0.5948	0.4012	0.002	0.002
141	NA20318	AFR	ASW	Admixed		0.705286	0.251303	0.008226	0.035185		0.7211	0.2769	0.001	0.001
142	NA20320	AFR	ASW	Admixed		0.876908	0.095869	0.008842	0.018382		0.8617	0.1214	0.002	0.0148
143	NA20321	AFR	ASW	Admixed		0.775329	0.213534	1e-05	0.011127		0.8059	0.1819	0.002	0.0102
144	NA20332	AFR	ASW	Admixed		0.771366	0.217158	0.007683	0.003793		0.8236	0.1622	0.007	0.0072
145	NA20334	AFR	ASW	Admixed		0.637869	0.358763	1e-05	0.003358		0.6044	0.3926	0.002	0.001
146	NA20339	AFR	ASW	Admixed		0.869418	0.089279	1e-05	0.041293		0.8662	0.1222	0.003	0.0086
147	NA20340	AFR	ASW	Admixed		0.833628	0.151079	0.009756	0.005536		0.8066	0.1884	0.003	0.002
148	NA20342	AFR	ASW	Admixed		0.599441	0.37549	0.014784	0.010285		0.575	0.4056	0.0114	0.008
149	NA20346	AFR	ASW	Admixed		0.817983	0.147068	0.026687	0.008262		0.7965	0.1925	0.0044	0.0066
150	NA20348	AFR	ASW	Admixed		0.833547	0.152498	0.012972	0.000984		0.8607	0.1335	0.003	0.0028
151	NA20351	AFR	ASW	Admixed		0.665875	0.311627	0.012886	0.009612		0.6822	0.3114	0.0016	0.0048
152	NA20355	AFR	ASW	Admixed		0.811565	0.18441	0.00365	0.000376		0.7137	0.223	0.0414	0.0218
153	NA20356	AFR	ASW	Admixed		0.858681	0.130899	0.002728	0.007692		0.856	0.1404	0.0022	0.0014
154	NA20357	AFR	ASW	Admixed		0.879697	0.099635	0.009966	0.010702		0.8622	0.1246	0.004	0.0092
155	NA20359	AFR	ASW	Admixed		0.747451	0.240369	0.003417	0.008763		0.6929	0.3021	0.002	0.003
156	NA20362	AFR	ASW	Admixed		0.760247	0.222745	1e-05	0.016998		0.661	0.332	0.003	0.004
157	NA20412	AFR	ASW	Admixed		0.762767	0.194057	0.004413	0.038762		0.7474	0.2323	0.003	0.0174
505	NA20502	EUR	TSI	Unadmixed		1e-05	0.99498	0.005	1e-05		0.002	0.993	0.002	0.003
506	NA20503	EUR	TSI	Unadmixed		1e-05	0.993147	0.006833	1e-05		0.002	0.9936	0.0024	0.002
507	NA20504	EUR	TSI	Unadmixed		1e-05	0.990737	0.005422	0.003831		0.004	0.9794	0.008	0.0086
508	NA20505	EUR	TSI	Unadmixed		0.004116	0.995856	1.7e-05	1e-05		0.003	0.992	0.002	0.003
509	NA20506	EUR	TSI	Unadmixed		1e-05	0.988055	0.011925	1e-05		0.0174	0.9394	0.0382	0.005
510	NA20507	EUR	TSI	Unadmixed		1e-05	0.993908	0.006072	1e-05		0.002	0.9926	0.0034	0.002
511	NA20508	EUR	TSI	Unadmixed		0.000237	0.995152	0.004601	1e-05		0.002	0.9922	0.0018	0.004
512	NA20509	EUR	TSI	Unadmixed		0.007067	0.99068	0.002243	1e-05		0.1491	0.8465	0.002	0.0024
513	NA20510	EUR	TSI	Unadmixed		0.004498	0.995481	1.1e-05	1e-05		0.003	0.995	0.001	0.001
514	NA20511	EUR	TSI	Unadmixed		0.004073	0.990314	1e-05	0.005603		0.002	0.8878	0.0526	0.0576
515	NA20512	EUR	TSI	Unadmixed		1e-05	0.993151	0.006829	1e-05		0.015	0.9716	0.009	0.0044
516	NA20513	EUR	TSI	Unadmixed		0.002074	0.98684	0.011076	1e-05		0.002	0.995	0.001	0.002
517	NA20514	EUR	TSI	Unadmixed		0.001704	0.992652	0.005634	1e-05		0.001	0.9754	0.0038	0.0198
518	NA20515	EUR	TSI	Unadmixed		1e-05	0.99997	1e-05	1e-05		0.0032	0.9906	0.0042	0.002
519	NA20516	EUR	TSI	Unadmixed		1e-05	0.989858	0.010122	1e-05		0.0116	0.9754	0.008	0.005
520	NA20517	EUR	TSI	Unadmixed		0.000404	0.996166	0.000142	0.003288		0.002	0.996	0.001	0.001
521	NA20518	EUR	TSI	Unadmixed		1e-05	0.999148	1e-05	0.000832		0.0018	0.9946	0.002	0.0016
522	NA20519	EUR	TSI	Unadmixed		1e-05	0.993865	0.006115	1e-05		0.007	0.9828	0.0038	0.0064
523	NA20520	EUR	TSI	Unadmixed		1e-05	0.992049	0.007931	1e-05		0.002	0.993	0.003	0.002
524	NA20521	EUR	TSI	Unadmixed		0.005037	0.994943	1e-05	1e-05		0.0022	0.9948	0.001	0.002
525	NA20522	EUR	TSI	Unadmixed		0.004033	0.986589	0.004974	0.004403		0.0058	0.983	0.0062	0.005
526	NA20524	EUR	TSI	Unadmixed		1e-05	0.998185	0.001795	1e-05		0.0054	0.991	0.002	0.0016
527	NA20525	EUR	TSI	Unadmixed		0.000151	0.994443	0.005396	1e-05		0.003	0.9934	0.0016	0.002
528	NA20527	EUR	TSI	Unadmixed		1e-05	0.996579	1.2e-05	0.003398		0.001	0.995	0.001	0.003
529	NA20528	EUR	TSI	Unadmixed		0.00537	0.985645	0.008975	1e-05		0.0038	0.9922	0.002	0.002
530	NA20529	EUR	TSI	Unadmixed		0.003627	0.987226	0.009137	1e-05		0.003	0.995	0.001	0.001
531	NA20530	EUR	TSI	Unadmixed		0.004284	0.995696	1e-05	1e-05		0.001	0.996	0.001	0.002
532	NA20531	EUR	TSI	Unadmixed		0.005813	0.993092	0.001085	1e-05		0.006	0.99	0.002	0.002
533	NA20532	EUR	TSI	Unadmixed		1e-05	0.993739	0.006241	1e-05		0.001	0.9958	0.0012	0.002
534	NA20533	EUR	TSI	Unadmixed		0.004565	0.995116	0.00031	1e-05		0.002	0.9924	0.0016	0.004
535	NA20534	EUR	TSI	Unadmixed		0.001768	0.997737	0.000485	1e-05		0.0016	0.992	0.004	0.0024
536	NA20535	EUR	TSI	Unadmixed		1e-05	0.994169	0.005811	1e-05		0.003	0.994	0.001	0.002
537	NA20536	EUR	TSI	Unadmixed		1e-05	0.994222	0.004309	0.001459		0.0042	0.977	0.0166	0.0022
538	NA20538	EUR	TSI	Unadmixed		0.002804	0.99378	0.003406	1e-05		0.004	0.993	0.001	0.002
539	NA20539	EUR	TSI	Unadmixed		0.003389	0.996586	1.5e-05	1e-05		0.001	0.997	0.001	0.001
540	NA20540	EUR	TSI	Unadmixed		1e-05	0.999967	1.3e-05	1e-05		0.001	0.997	0.001	0.001
541	NA20541	EUR	TSI	Unadmixed		0.001746	0.99823	1.4e-05	1e-05		0.002	0.994	0.002	0.002
542	NA20542	EUR	TSI	Unadmixed		0.000299	0.991168	0.008523	1e-05		0.001	0.996	0.001	0.002
543	NA20543	EUR	TSI	Unadmixed		0.002128	0.991208	0.006655	1e-05		0.0064	0.982	0.0084	0.0032
544	NA20544	EUR	TSI	Unadmixed		1e-05	0.998809	0.001171	1e-05		0.002	0.985	0.009	0.004
545	NA20581	EUR	TSI	Unadmixed		0.000115	0.998224	0.001652	1e-05		0.001	0.9966	0.001	0.0014
546	NA20582	EUR	TSI	Unadmixed		1e-05	0.994869	0.005111	1e-05		0.002	0.995	0.001	0.002
547	NA20585	EUR	TSI	Unadmixed		1e-05	0.99328	0.0067	1e-05		0.006	0.9864	0.0066	0.001
548	NA20586	EUR	TSI	Unadmixed		0.00116	0.99882	1e-05	1e-05		0.001	0.9962	0.001	0.0018
549	NA20587	EUR	TSI	Unadmixed		0.004588	0.995392	1e-05	1e-05		0.0012	0.9958	0.001	0.002
550	NA20588	EUR	TSI	Unadmixed		0.000498	0.995973	0.003519	1e-05		0.001	0.995	0.002	0.002
551	NA20589	EUR	TSI	Unadmixed		0.005453	0.990518	0.004019	1e-05		0.01	0.9868	0.0012	0.002
552	NA20752	EUR	TSI	Unadmixed		1e-05	0.994837	0.005143	1e-05		0.001	0.9934	0.001	0.0046
553	NA20753	EUR	TSI	Unadmixed		0.002399	0.994375	0.003216	1e-05		0.002	0.9916	0.004	0.0024
554	NA20754	EUR	TSI	Unadmixed		1e-05	0.990969	0.008506	0.000515		0.0048	0.981	0.0096	0.0046
555	NA20755	EUR	TSI	Unadmixed		1e-05	0.99997	1e-05	1e-05		0.002	0.9862	0.006	0.0058
556	NA20756	EUR	TSI	Unadmixed		0.006165	0.984479	0.009345	1e-05		0.002	0.9932	0.001	0.0038
557	NA20757	EUR	TSI	Unadmixed		0.006912	0.992505	0.000573	1e-05		0.004	0.9916	0.0024	0.002
558	NA20758	EUR	TSI	Unadmixed		0.008626	0.988923	0.002441	1e-05		0.002	0.994	0.002	0.002
559	NA20759	EUR	TSI	Unadmixed		0.005849	0.983197	0.010944	1e-05		0.0424	0.9394	0.0084	0.0098
560	NA20760	EUR	TSI	Unadmixed		1e-05	0.989434	0.010546	1e-05		0.0018	0.9922	0.003	0.003
561	NA20761	EUR	TSI	Unadmixed		0.0056	0.992822	0.001568	1e-05		0.002	0.9896	0.002	0.0064
562	NA20762	EUR	TSI	Unadmixed		0.00432	0.994585	0.001085	1e-05		0.001	0.997	0.001	0.001
563	NA20763	EUR	TSI	Unadmixed		0.002774	0.997171	4.5e-05	1e-05		0.001	0.997	0.001	0.001
564	NA20764	EUR	TSI	Unadmixed		0.004556	0.992152	0.003283	1e-05		0.003	0.995	0.001	0.001
565	NA20765	EUR	TSI	Unadmixed		0.004768	0.995209	1.3e-05	1e-05		0.007	0.9764	0.0146	0.002
566	NA20766	EUR	TSI	Unadmixed		0.006576	0.9934	1.4e-05	1e-05		0.0238	0.9532	0.0028	0.0202
567	NA20767	EUR	TSI	Unadmixed		0.003082	0.9862	0.010708	1e-05		0.002	0.9898	0.0064	0.0018
568	NA20768	EUR	TSI	Unadmixed		1e-05	0.999967	1.3e-05	1e-05		0.004	0.993	0.002	0.001
569	NA20769	EUR	TSI	Unadmixed		1.1e-05	0.999969	1e-05	1e-05		0.002	0.9938	0.002	0.0022
570	NA20770	EUR	TSI	Unadmixed		1e-05	0.990456	0.009524	1e-05		0.002	0.995	0.001	0.002
571	NA20771	EUR	TSI	Unadmixed		1e-05	0.99997	1e-05	1e-05		0.003	0.994	0.002	0.001
572	NA20772	EUR	TSI	Unadmixed		0.002272	0.997708	1e-05	1e-05		0.0044	0.9898	0.002	0.0038
573	NA20773	EUR	TSI	Unadmixed		1e-05	0.996312	0.003668	1e-05		0.0032	0.9928	0.002	0.002
574	NA20774	EUR	TSI	Unadmixed		0.004811	0.991093	0.004086	1e-05		0.002	0.995	0.001	0.002
575	NA20775	EUR	TSI	Unadmixed		1e-05	0.993628	0.006352	1e-05		0.008	0.9836	0.0044	0.004
576	NA20778	EUR	TSI	Unadmixed		1e-05	0.999964	1.6e-05	1e-05		0.0016	0.9944	0.002	0.002
577	NA20783	EUR	TSI	Unadmixed		0.002681	0.99659	1e-05	0.000719		0.002	0.995	0.001	0.002
578	NA20785	EUR	TSI	Unadmixed		0.003402	0.989183	0.005756	0.001659		0.002	0.9938	0.0012	0.003
579	NA20786	EUR	TSI	Unadmixed		0.002293	0.994266	0.003432	1e-05		0.002	0.994	0.002	0.002
580	NA20787	EUR	TSI	Unadmixed		0.005629	0.992212	0.002149	1e-05		0.002	0.995	0.001	0.002
581	NA20790	EUR	TSI	Unadmixed		0.002139	0.997841	1e-05	1e-05		0.001	0.997	0.001	0.001
582	NA20792	EUR	TSI	Unadmixed		1e-05	0.99997	1e-05	1e-05		0.0102	0.9848	0.002	0.003
583	NA20795	EUR	TSI	Unadmixed		0.005594	0.991257	0.00314	1e-05		0.035	0.9562	0.004	0.0048
584	NA20796	EUR	TSI	Unadmixed		1e-05	0.99997	1e-05	1e-05		0.002	0.996	0.001	0.001
585	NA20797	EUR	TSI	Unadmixed		0.005147	0.989441	0.005402	1e-05		0.003	0.995	0.001	0.001
586	NA20798	EUR	TSI	Unadmixed		0.000107	0.998327	0.001556	1e-05		0.003	0.9854	0.0036	0.008
587	NA20799	EUR	TSI	Unadmixed		0.001404	0.997591	0.000995	1e-05		0.0014	0.9934	0.0022	0.003
588	NA20800	EUR	TSI	Unadmixed		0.003222	0.996758	1e-05	1e-05		0.002	0.9908	0.0032	0.004
589	NA20801	EUR	TSI	Unadmixed		0.001991	0.992234	0.004758	0.001017		0.0014	0.9966	0.001	0.001
590	NA20802	EUR	TSI	Unadmixed		0.002813	0.997054	0.000123	1e-05		0.0022	0.9676	0.0092	0.021
591	NA20803	EUR	TSI	Unadmixed		0.002977	0.995805	0.001208	1e-05		0.029	0.9686	0.0014	0.001
592	NA20804	EUR	TSI	Unadmixed		0.005117	0.988168	0.006705	1e-05		0.001	0.997	0.001	0.001
593	NA20805	EUR	TSI	Unadmixed		0.001125	0.998851	1.4e-05	1e-05		0.001	0.997	0.001	0.001
594	NA20806	EUR	TSI	Unadmixed		0.00283	0.996596	0.000564	1e-05		0.002	0.9914	0.0026	0.004
595	NA20807	EUR	TSI	Unadmixed		1e-05	0.996615	0.003365	1e-05		0.0378	0.9552	0.002	0.005
596	NA20808	EUR	TSI	Unadmixed		1e-05	0.989406	0.010574	1e-05		0.002	0.996	0.001	0.001
597	NA20809	EUR	TSI	Unadmixed		0.001121	0.995827	0.003042	1e-05		0.002	0.9908	0.0052	0.002
598	NA20810	EUR	TSI	Unadmixed		1e-05	0.997645	1e-05	0.002335		0.002	0.996	0.001	0.001
599	NA20811	EUR	TSI	Unadmixed		0.002917	0.994689	1e-05	0.002383		0.0284	0.942	0.0204	0.0092
600	NA20812	EUR	TSI	Unadmixed		1e-05	0.99006	0.001841	0.008089		0.002	0.9956	0.001	0.0014
601	NA20813	EUR	TSI	Unadmixed		0.006124	0.991842	1e-05	0.002025		0.001	0.993	0.002	0.004
602	NA20814	EUR	TSI	Unadmixed		0.007389	0.987319	0.005282	1e-05		0.0028	0.9902	0.005	0.002
603	NA20815	EUR	TSI	Unadmixed		0.007847	0.992131	1.2e-05	1e-05		0.003	0.994	0.002	0.001
604	NA20818	EUR	TSI	Unadmixed		1e-05	0.988274	0.011706	1e-05		0.011	0.979	0.005	0.005
605	NA20819	EUR	TSI	Unadmixed		0.001251	0.980688	0.014218	0.003843		0.0148	0.9758	0.0064	0.003
606	NA20821	EUR	TSI	Unadmixed		0.005213	0.987642	0.00078	0.006364		0.0152	0.9284	0.0496	0.0068
607	NA20822	EUR	TSI	Unadmixed		0.002708	0.992533	0.004748	1e-05		0.001	0.994	0.003	0.002
608	NA20826	EUR	TSI	Unadmixed		1e-05	0.998004	0.001976	1e-05		0.007	0.965	0.006	0.022
609	NA20827	EUR	TSI	Unadmixed		0.004199	0.990984	0.004807	1e-05		0.002	0.994	0.002	0.002
610	NA20828	EUR	TSI	Unadmixed		0.004738	0.995242	1e-05	1e-05		0.002	0.994	0.002	0.002
611	NA20832	EUR	TSI	Unadmixed		0.007545	0.992435	1e-05	1e-05		0.004	0.9928	0.0016	0.0016
612	HG01500	EUR	IBS	Unadmixed		0.023509	0.972612	0.003869	1e-05		0.1644	0.8326	0.002	0.001
613	HG01501	EUR	IBS	Unadmixed		0.024435	0.97398	0.001575	1e-05		0.0068	0.9888	0.002	0.0024
614	HG01503	EUR	IBS	Unadmixed		0.010685	0.989295	1e-05	1e-05		0.013	0.984	0.001	0.002
615	HG01504	EUR	IBS	Unadmixed		0.012614	0.985739	0.001637	1e-05		0.0092	0.9794	0.0084	0.003
616	HG01506	EUR	IBS	Unadmixed		0.014651	0.985329	1e-05	1e-05		0.0326	0.9584	0.006	0.003
617	HG01507	EUR	IBS	Unadmixed		0.011625	0.98468	1e-05	0.003684		0.003	0.986	0.0068	0.0042
618	HG01509	EUR	IBS	Unadmixed		0.017255	0.982725	1e-05	1e-05		0.02	0.9712	0.002	0.0068
619	HG01510	EUR	IBS	Unadmixed		0.01034	0.988333	1e-05	0.001317		0.001	0.996	0.002	0.001
620	HG01512	EUR	IBS	Unadmixed		0.006159	0.992852	1e-05	0.000979		0.0042	0.9854	0.0054	0.005
621	HG01513	EUR	IBS	Unadmixed		0.008466	0.991514	1e-05	1e-05		0.0164	0.9778	0.003	0.0028
622	HG01515	EUR	IBS	Unadmixed		1e-05	0.99997	1e-05	1e-05		0.003	0.9886	0.0044	0.004
623	HG01516	EUR	IBS	Unadmixed		1e-05	0.99997	1e-05	1e-05		0.0014	0.9966	0.001	0.001
624	HG01518	EUR	IBS	Unadmixed		1e-05	0.99997	1e-05	1e-05		0.007	0.9846	0.0054	0.003
625	HG01519	EUR	IBS	Unadmixed		1e-05	0.99997	1e-05	1e-05		0.001	0.995	0.002	0.002
626	HG01521	EUR	IBS	Unadmixed		1e-05	0.99997	1e-05	1e-05		0.0018	0.9922	0.002	0.004
627	HG01522	EUR	IBS	Unadmixed		1e-05	0.99997	1e-05	1e-05		0.001	0.9944	0.0014	0.0032
628	HG01524	EUR	IBS	Unadmixed		0.010884	0.989096	1e-05	1e-05		0.029	0.9562	0.0056	0.0092
629	HG01525	EUR	IBS	Unadmixed		0.020547	0.971933	0.00751	1e-05		0.0926	0.8629	0.0064	0.038
630	HG01527	EUR	IBS	Unadmixed		0.03542	0.96456	1e-05	1e-05		0.005	0.99	0.003	0.002
631	HG01528	EUR	IBS	Unadmixed		0.020927	0.979053	1e-05	1e-05		0.0028	0.9922	0.003	0.002
632	HG01530	EUR	IBS	Unadmixed		0.019409	0.980571	1e-05	1e-05		0.0374	0.948	0.0076	0.007
633	HG01531	EUR	IBS	Unadmixed		0.017647	0.982328	1.5e-05	1e-05		0.002	0.9866	0.002	0.0094
634	HG01536	EUR	IBS	Unadmixed		0.010646	0.986989	1e-05	0.002355		0.0022	0.9898	0.004	0.004
635	HG01537	EUR	IBS	Unadmixed		0.008659	0.991321	1e-05	1e-05		0.002	0.995	0.001	0.002
636	HG01602	EUR	IBS	Unadmixed		0.019863	0.970962	0.006782	0.002393		0.002	0.9932	0.001	0.0038
637	HG01603	EUR	IBS	Unadmixed		0.021669	0.977207	0.001114	1e-05		0.0026	0.9924	0.002	0.003
638	HG01605	EUR	IBS	Unadmixed		0.008553	0.985356	0.000879	0.005212		0.0024	0.9946	0.001	0.002
639	HG01606	EUR	IBS	Unadmixed		0.009906	0.990074	1e-05	1e-05		0.002	0.996	0.001	0.001
640	HG01607	EUR	IBS	Unadmixed		0.009616	0.987498	0.002875	1e-05		0.002	0.994	0.002	0.002
641	HG01608	EUR	IBS	Unadmixed		0.014393	0.982406	1e-05	0.003191		0.0304	0.9584	0.0036	0.0076
642	HG01610	EUR	IBS	Unadmixed		0.0181	0.981878	1.3e-05	1e-05		0.0024	0.984	0.0106	0.003
643	HG01612	EUR	IBS	Unadmixed		0.024538	0.974081	0.00137	1e-05		0.006	0.9888	0.003	0.0022
644	HG01613	EUR	IBS	Unadmixed		0.008637	0.989603	0.00175	1e-05		0.0036	0.9938	0.001	0.0016
645	HG01615	EUR	IBS	Unadmixed		0.006027	0.993953	1e-05	1e-05		0.0058	0.9822	0.0068	0.0052
646	HG01617	EUR	IBS	Unadmixed		0.015745	0.975518	0.005567	0.003171		0.0024	0.9934	0.0032	0.001
647	HG01618	EUR	IBS	Unadmixed		0.011936	0.971316	0.005441	0.011307		0.044	0.9354	0.0092	0.0114
648	HG01619	EUR	IBS	Unadmixed		0.013978	0.986002	1e-05	1e-05		0.002	0.993	0.003	0.002
649	HG01620	EUR	IBS	Unadmixed		0.020339	0.979641	1e-05	1e-05		0.002	0.9932	0.0028	0.002
650	HG01623	EUR	IBS	Unadmixed		0.020482	0.979498	1e-05	1e-05		0.008	0.9876	0.0024	0.002
651	HG01624	EUR	IBS	Unadmixed		0.0196	0.973647	0.004128	0.002625		0.0038	0.9872	0.004	0.005
652	HG01625	EUR	IBS	Unadmixed		0.008136	0.991844	1.1e-05	1e-05		0.0016	0.9964	0.001	0.001
653	HG01626	EUR	IBS	Unadmixed		0.021212	0.967921	0.010857	1e-05		0.0128	0.972	0.008	0.0072
654	HG01628	EUR	IBS	Unadmixed		0.060633	0.939347	1e-05	1e-05		0.004	0.994	0.001	0.001
655	HG01630	EUR	IBS	Unadmixed		0.041709	0.953163	0.00493	0.000199		0.002	0.996	0.001	0.001
656	HG01631	EUR	IBS	Unadmixed		0.000969	0.999009	1.2e-05	1e-05		0.001	0.994	0.002	0.003
657	HG01632	EUR	IBS	Unadmixed		0.012228	0.987752	1e-05	1e-05		0.002	0.9908	0.002	0.0052
658	HG01668	EUR	IBS	Unadmixed		0.031213	0.958989	0.007651	0.002146		0.0116	0.9842	0.002	0.0022
659	HG01669	EUR	IBS	Unadmixed		0.046011	0.953969	1e-05	1e-05		0.003	0.995	0.001	0.001
660	HG01670	EUR	IBS	Unadmixed		0.008958	0.989741	0.001291	1e-05		0.0018	0.9918	0.0044	0.002
661	HG01672	EUR	IBS	Unadmixed		0.009303	0.988081	1e-05	0.002606		0.0046	0.9928	0.0012	0.0014
662	HG01673	EUR	IBS	Unadmixed		0.009244	0.990736	1e-05	1e-05		0.0138	0.9748	0.0032	0.0082
663	HG01675	EUR	IBS	Unadmixed		0.003875	0.996105	1e-05	1e-05		0.003	0.9922	0.0024	0.0024
664	HG01676	EUR	IBS	Unadmixed		0.002402	0.997578	1e-05	1e-05		0.001	0.997	0.001	0.001
665	HG01678	EUR	IBS	Unadmixed		0.006951	0.993027	1.3e-05	1e-05		0.001	0.997	0.001	0.001
666	HG01679	EUR	IBS	Unadmixed		0.009287	0.990693	1e-05	1e-05		0.0074	0.9868	0.003	0.0028
667	HG01680	EUR	IBS	Unadmixed		0.00993	0.989455	1e-05	0.000606		0.003	0.993	0.001	0.003
668	HG01682	EUR	IBS	Unadmixed		0.00414	0.99584	1e-05	1e-05		0.003	0.9896	0.0044	0.003
669	HG01684	EUR	IBS	Unadmixed		0.00322	0.996759	1.1e-05	1e-05		0.003	0.9924	0.0026	0.002
670	HG01685	EUR	IBS	Unadmixed		0.022071	0.977909	1e-05	1e-05		0.0148	0.9752	0.004	0.006
671	HG01686	EUR	IBS	Unadmixed		0.01338	0.9866	1e-05	1e-05		0.002	0.9902	0.002	0.0058
672	HG01694	EUR	IBS	Unadmixed		0.048982	0.950998	1e-05	1e-05		0.0194	0.9656	0.0094	0.0056
673	HG01695	EUR	IBS	Unadmixed		0.04866	0.944023	0.002945	0.004372		0.0418	0.9268	0.0198	0.0116
674	HG01697	EUR	IBS	Unadmixed		0.023238	0.968203	1e-05	0.00855		0.0016	0.9692	0.0156	0.0136
675	HG01699	EUR	IBS	Unadmixed		0.019425	0.980446	0.000119	1e-05		0.025	0.97	0.0038	0.0012
676	HG01700	EUR	IBS	Unadmixed		1e-05	0.99997	1e-05	1e-05		0.002	0.996	0.001	0.001
677	HG01702	EUR	IBS	Unadmixed		1e-05	0.99997	1e-05	1e-05		0.002	0.991	0.003	0.004
678	HG01704	EUR	IBS	Unadmixed		0.030724	0.959427	0.009839	1e-05		0.0402	0.9556	0.002	0.0022
679	HG01705	EUR	IBS	Unadmixed		0.022711	0.977267	1.2e-05	1e-05		0.0058	0.9908	0.0014	0.002
680	HG01707	EUR	IBS	Unadmixed		0.016341	0.982268	0.001359	3.1e-05		0.002	0.9894	0.0036	0.005
681	HG01708	EUR	IBS	Unadmixed		0.01696	0.975625	0.007405	1e-05		0.0092	0.9778	0.009	0.004
682	HG01709	EUR	IBS	Unadmixed		0.019261	0.980719	1e-05	1e-05		0.003	0.9912	0.003	0.0028
683	HG01710	EUR	IBS	Unadmixed		0.020964	0.979016	1e-05	1e-05		0.0172	0.9738	0.005	0.004
684	HG01746	EUR	IBS	Unadmixed		0.007952	0.992028	1e-05	1e-05		0.002	0.9832	0.0104	0.0044
685	HG01747	EUR	IBS	Unadmixed		0.008744	0.986532	1e-05	0.004714		0.0022	0.9948	0.001	0.002
686	HG01756	EUR	IBS	Unadmixed		0.014862	0.982205	0.002923	1e-05		0.001	0.996	0.0012	0.0018
687	HG01757	EUR	IBS	Unadmixed		0.021046	0.973833	0.00511	1e-05		0.0186	0.9774	0.002	0.002
688	HG01761	EUR	IBS	Unadmixed		0.011587	0.988393	1e-05	1e-05		0.0072	0.9896	0.002	0.0012
689	HG01762	EUR	IBS	Unadmixed		0.008465	0.991515	1e-05	1e-05		0.006	0.9876	0.0044	0.002
690	HG01765	EUR	IBS	Unadmixed		0.014753	0.985227	1e-05	1e-05		0.0098	0.9822	0.005	0.003
691	HG01766	EUR	IBS	Unadmixed		0.021336	0.976767	0.001346	0.000551		0.002	0.992	0.002	0.004
692	HG01767	EUR	IBS	Unadmixed		0.020204	0.979776	1e-05	1e-05		0.002	0.996	0.001	0.001
693	HG01768	EUR	IBS	Unadmixed		0.024347	0.974948	0.000696	1e-05		0.003	0.995	0.001	0.001
694	HG01770	EUR	IBS	Unadmixed		0.012673	0.987307	1e-05	1e-05		0.0046	0.9914	0.002	0.002
695	HG01771	EUR	IBS	Unadmixed		0.003618	0.995215	1e-05	0.001157		0.0066	0.9864	0.005	0.002
696	HG01773	EUR	IBS	Unadmixed		0.006975	0.993005	1e-05	1e-05		0.002	0.9936	0.003	0.0014
697	HG01775	EUR	IBS	Unadmixed		0.006243	0.993737	1e-05	1e-05		0.003	0.9926	0.0014	0.003
698	HG01776	EUR	IBS	Unadmixed		0.004014	0.995205	6.4e-05	0.000717		0.002	0.993	0.003	0.002
699	HG01777	EUR	IBS	Unadmixed		0.003918	0.995639	1e-05	0.000433		0.001	0.9922	0.003	0.0038
700	HG01779	EUR	IBS	Unadmixed		0.003311	0.996669	1e-05	1e-05		0.0066	0.989	0.0024	0.002
701	HG01781	EUR	IBS	Unadmixed		0.010305	0.989675	1e-05	1e-05		0.002	0.9956	0.001	0.0014
702	HG01783	EUR	IBS	Unadmixed		0.016562	0.983418	1e-05	1e-05		0.0366	0.9534	0.008	0.002
703	HG01784	EUR	IBS	Unadmixed		0.016777	0.983203	1e-05	1e-05		0.004	0.986	0.006	0.004
704	HG01785	EUR	IBS	Unadmixed		1e-05	0.99997	1e-05	1e-05		0.004	0.993	0.002	0.001
705	HG01786	EUR	IBS	Unadmixed		0.001542	0.998435	1.4e-05	1e-05		0.003	0.995	0.001	0.001
706	HG02219	EUR	IBS	Unadmixed		0.008749	0.991231	1e-05	1e-05		0.0254	0.9684	0.002	0.0042
707	HG02220	EUR	IBS	Unadmixed		0.004658	0.993689	0.001342	0.000312		0.0254	0.8604	0.0874	0.0268
708	HG02221	EUR	IBS	Unadmixed		0.008532	0.991448	1e-05	1e-05		0.001	0.997	0.001	0.001
709	HG02223	EUR	IBS	Unadmixed		0.00804	0.987345	1e-05	0.004605		0.002	0.9958	0.001	0.0012
710	HG02224	EUR	IBS	Unadmixed		0.002136	0.997844	1e-05	1e-05		0.003	0.995	0.001	0.001
711	HG02230	EUR	IBS	Unadmixed		1e-05	0.99997	1e-05	1e-05		0.0134	0.9778	0.003	0.0058
712	HG02231	EUR	IBS	Unadmixed		0.002466	0.997514	1e-05	1e-05		0.002	0.9946	0.002	0.0014
713	HG02232	EUR	IBS	Unadmixed		0.016104	0.983876	1e-05	1e-05		0.005	0.983	0.0056	0.0064
714	HG02233	EUR	IBS	Unadmixed		0.019038	0.980942	1e-05	1e-05		0.019	0.9574	0.016	0.0076
715	HG02235	EUR	IBS	Unadmixed		0.012802	0.987178	1e-05	1e-05		0.003	0.994	0.001	0.002
716	HG02236	EUR	IBS	Unadmixed		0.01383	0.986116	4.4e-05	1e-05		0.0098	0.985	0.002	0.0032
717	HG02238	EUR	IBS	Unadmixed		0.015471	0.984509	1e-05	1e-05		0.0146	0.9402	0.0402	0.005
718	HG02239	EUR	IBS	Unadmixed		0.020751	0.960225	0.009624	0.0094		0.0512	0.9404	0.0034	0.005
719	HG00096	EUR	GBR	Unadmixed		1e-05	0.999969	1.1e-05	1e-05		0.002	0.996	0.001	0.001
720	HG00097	EUR	GBR	Unadmixed		1e-05	0.995214	1e-05	0.004766		0.002	0.9944	0.001	0.0026
721	HG00099	EUR	GBR	Unadmixed		1e-05	0.99525	1e-05	0.00473		0.003	0.993	0.002	0.002
722	HG00100	EUR	GBR	Unadmixed		1e-05	0.998795	1e-05	0.001185		0.0026	0.9944	0.001	0.002
723	HG00101	EUR	GBR	Unadmixed		1e-05	0.995295	1e-05	0.004685		0.001	0.993	0.002	0.004
724	HG00102	EUR	GBR	Unadmixed		1e-05	0.994878	1e-05	0.005102		0.0012	0.996	0.0018	0.001
725	HG00103	EUR	GBR	Unadmixed		1e-05	0.996349	1e-05	0.003631		0.001	0.996	0.001	0.002
726	HG00105	EUR	GBR	Unadmixed		1e-05	0.997661	1e-05	0.002319		0.001	0.9966	0.001	0.0014
727	HG00106	EUR	GBR	Unadmixed		1e-05	0.998247	1e-05	0.001733		0.002	0.995	0.001	0.002
728	HG00107	EUR	GBR	Unadmixed		1e-05	0.99997	1e-05	1e-05		0.001	0.996	0.001	0.002
729	HG00108	EUR	GBR	Unadmixed		1e-05	0.99997	1e-05	1e-05		0.001	0.997	0.001	0.001
730	HG00109	EUR	GBR	Unadmixed		1e-05	0.99997	1e-05	1e-05		0.001	0.9884	0.0066	0.004
731	HG00110	EUR	GBR	Unadmixed		1e-05	0.994852	1e-05	0.005128		0.001	0.995	0.002	0.002
732	HG00111	EUR	GBR	Unadmixed		1e-05	0.995987	1e-05	0.003993		0.0018	0.9922	0.003	0.003
733	HG00112	EUR	GBR	Unadmixed		1e-05	0.999667	1e-05	0.000313		0.003	0.993	0.002	0.002
734	HG00113	EUR	GBR	Unadmixed		1e-05	0.995019	1e-05	0.004961		0.001	0.997	0.001	0.001
735	HG00114	EUR	GBR	Unadmixed		1e-05	0.99894	0.00104	1e-05		0.0012	0.9878	0.0044	0.0066
736	HG00115	EUR	GBR	Unadmixed		1e-05	0.999896	1e-05	8.4e-05		0.0042	0.991	0.002	0.0028
737	HG00116	EUR	GBR	Unadmixed		1e-05	0.99997	1e-05	1e-05		0.001	0.997	0.001	0.001
738	HG00117	EUR	GBR	Unadmixed		1e-05	0.998317	1e-05	0.001663		0.001	0.997	0.001	0.001
739	HG00118	EUR	GBR	Unadmixed		1e-05	0.994712	1e-05	0.005268		0.0026	0.9836	0.009	0.0048
740	HG00119	EUR	GBR	Unadmixed		1e-05	0.996572	1e-05	0.003408		0.001	0.9902	0.002	0.0068
741	HG00120	EUR	GBR	Unadmixed		1e-05	0.99997	1e-05	1e-05		0.003	0.99	0.003	0.004
742	HG00121	EUR	GBR	Unadmixed		1e-05	0.99997	1e-05	1e-05		0.002	0.995	0.002	0.001
743	HG00122	EUR	GBR	Unadmixed		1e-05	0.989764	1e-05	0.010216		0.002	0.9942	0.002	0.0018
744	HG00123	EUR	GBR	Unadmixed		1e-05	0.995929	1.5e-05	0.004046		0.0058	0.9872	0.005	0.002
745	HG00125	EUR	GBR	Unadmixed		1e-05	0.995	1e-05	0.00498		0.009	0.987	0.002	0.002
746	HG00126	EUR	GBR	Unadmixed		1e-05	0.998902	1e-05	0.001078		0.0042	0.9938	0.001	0.001
747	HG00127	EUR	GBR	Unadmixed		1e-05	0.99997	1e-05	1e-05		0.001	0.9928	0.002	0.0042
748	HG00128	EUR	GBR	Unadmixed		1e-05	0.99997	1e-05	1e-05		0.0018	0.9942	0.001	0.003
749	HG00129	EUR	GBR	Unadmixed		1e-05	0.996934	1e-05	0.003046		0.001	0.997	0.001	0.001
750	HG00130	EUR	GBR	Unadmixed		1e-05	0.99997	1e-05	1e-05		0.002	0.9842	0.007	0.0068
751	HG00131	EUR	GBR	Unadmixed		1e-05	0.996468	0.003512	1e-05		0.002	0.993	0.003	0.002
752	HG00132	EUR	GBR	Unadmixed		1e-05	0.99997	1e-05	1e-05		0.002	0.994	0.002	0.002
753	HG00133	EUR	GBR	Unadmixed		1e-05	0.99997	1e-05	1e-05		0.001	0.995	0.001	0.003
754	HG00136	EUR	GBR	Unadmixed		1e-05	0.999967	1.3e-05	1e-05		0.003	0.991	0.002	0.004
755	HG00137	EUR	GBR	Unadmixed		1e-05	0.99997	1e-05	1e-05		0.001	0.997	0.001	0.001
756	HG00138	EUR	GBR	Unadmixed		1e-05	0.99997	1e-05	1e-05		0.001	0.997	0.001	0.001
757	HG00139	EUR	GBR	Unadmixed		1e-05	0.997994	1e-05	0.001986		0.001	0.995	0.002	0.002
758	HG00140	EUR	GBR	Unadmixed		1e-05	0.989266	1e-05	0.010714		0.002	0.995	0.0018	0.0012
759	HG00141	EUR	GBR	Unadmixed		1e-05	0.99982	1e-05	0.00016		0.0068	0.9882	0.0028	0.0022
760	HG00142	EUR	GBR	Unadmixed		1e-05	0.99997	1e-05	1e-05		0.002	0.994	0.002	0.002
761	HG00143	EUR	GBR	Unadmixed		1e-05	0.99997	1e-05	1e-05		0.0028	0.9914	0.0028	0.003
762	HG00145	EUR	GBR	Unadmixed		1e-05	0.998657	1.9e-05	0.001315		0.002	0.9956	0.0014	0.001
763	HG00146	EUR	GBR	Unadmixed		1e-05	0.999969	1.1e-05	1e-05		0.004	0.994	0.001	0.001
764	HG00148	EUR	GBR	Unadmixed		1e-05	0.99997	1e-05	1e-05		0.001	0.987	0.002	0.01
765	HG00149	EUR	GBR	Unadmixed		1e-05	0.99997	1e-05	1e-05		0.004	0.992	0.002	0.002
766	HG00150	EUR	GBR	Unadmixed		1e-05	0.989971	1e-05	0.010009		0.003	0.994	0.001	0.002
767	HG00151	EUR	GBR	Unadmixed		1e-05	0.992241	1e-05	0.007739		0.0022	0.992	0.002	0.0038
768	HG00154	EUR	GBR	Unadmixed		1e-05	0.99997	1e-05	1e-05		0.0048	0.9906	0.003	0.0016
769	HG00155	EUR	GBR	Unadmixed		1e-05	0.986832	1e-05	0.013148		0.001	0.9956	0.001	0.0024
770	HG00157	EUR	GBR	Unadmixed		1e-05	0.996219	1e-05	0.003761		0.0062	0.9878	0.004	0.002
771	HG00158	EUR	GBR	Unadmixed		1e-05	0.979486	1e-05	0.020494		0.001	0.996	0.002	0.001
772	HG00159	EUR	GBR	Unadmixed		1e-05	0.999728	1e-05	0.000252		0.002	0.992	0.002	0.004
773	HG00160	EUR	GBR	Unadmixed		1e-05	0.99997	1e-05	1e-05		0.001	0.994	0.002	0.003
774	HG00231	EUR	GBR	Unadmixed		1e-05	0.986095	1e-05	0.013885		0.002	0.996	0.001	0.001
775	HG00232	EUR	GBR	Unadmixed		1e-05	0.99997	1e-05	1e-05		0.001	0.9968	0.001	0.0012
776	HG00233	EUR	GBR	Unadmixed		1e-05	0.99997	1e-05	1e-05		0.002	0.996	0.001	0.001
777	HG00234	EUR	GBR	Unadmixed		1e-05	0.99997	1e-05	1e-05		0.001	0.997	0.001	0.001
778	HG00235	EUR	GBR	Unadmixed		1e-05	0.99997	1e-05	1e-05		0.005	0.989	0.003	0.003
779	HG00236	EUR	GBR	Unadmixed		1e-05	0.99997	1e-05	1e-05		0.002	0.995	0.002	0.001
780	HG00237	EUR	GBR	Unadmixed		1e-05	0.998308	0.001672	1e-05		0.001	0.9904	0.0036	0.005
781	HG00238	EUR	GBR	Unadmixed		1e-05	0.995056	0.004825	0.000109		0.0048	0.9876	0.004	0.0036
782	HG00239	EUR	GBR	Unadmixed		1e-05	0.99997	1e-05	1e-05		0.0016	0.9914	0.002	0.005
783	HG00240	EUR	GBR	Unadmixed		1e-05	0.997501	1e-05	0.002479		0.001	0.997	0.001	0.001
784	HG00242	EUR	GBR	Unadmixed		1e-05	0.99477	1e-05	0.00521		0.001	0.997	0.001	0.001
785	HG00243	EUR	GBR	Unadmixed		1e-05	0.99997	1e-05	1e-05		0.003	0.995	0.001	0.001
786	HG00244	EUR	GBR	Unadmixed		1e-05	0.994197	1e-05	0.005783		0.003	0.994	0.001	0.002
787	HG00245	EUR	GBR	Unadmixed		1e-05	0.996596	1e-05	0.003384		0.0014	0.9926	0.004	0.002
788	HG00246	EUR	GBR	Unadmixed		1e-05	0.992612	1e-05	0.007368		0.002	0.9834	0.003	0.0116
789	HG00250	EUR	GBR	Unadmixed		1e-05	0.998097	1e-05	0.001883		0.002	0.996	0.001	0.001
790	HG00251	EUR	GBR	Unadmixed		1e-05	0.998083	1e-05	0.001897		0.0018	0.9942	0.0024	0.0016
791	HG00252	EUR	GBR	Unadmixed		1e-05	0.99997	1e-05	1e-05		0.0062	0.9856	0.002	0.0062
792	HG00253	EUR	GBR	Unadmixed		1e-05	0.99997	1e-05	1e-05		0.001	0.9798	0.002	0.0172
793	HG00254	EUR	GBR	Unadmixed		1e-05	0.991525	0.001432	0.007033		0.0012	0.9968	0.001	0.001
794	HG00255	EUR	GBR	Unadmixed		1e-05	0.99997	1e-05	1e-05		0.0062	0.9892	0.002	0.0026
795	HG00256	EUR	GBR	Unadmixed		1e-05	0.999962	1.8e-05	1e-05		0.005	0.9854	0.005	0.0046
796	HG00257	EUR	GBR	Unadmixed		1e-05	0.99997	1e-05	1e-05		0.001	0.9946	0.001	0.0034
797	HG00258	EUR	GBR	Unadmixed		1e-05	0.998557	1e-05	0.001423		0.002	0.9848	0.002	0.0112
798	HG00259	EUR	GBR	Unadmixed		1e-05	0.999564	1e-05	0.000416		0.001	0.996	0.001	0.002
799	HG00260	EUR	GBR	Unadmixed		1e-05	0.999486	1e-05	0.000494		0.0032	0.9934	0.001	0.0024
800	HG00261	EUR	GBR	Unadmixed		1e-05	0.99997	1e-05	1e-05		0.002	0.995	0.001	0.002
801	HG00262	EUR	GBR	Unadmixed		1e-05	0.99997	1e-05	1e-05		0.001	0.9906	0.001	0.0074
802	HG00263	EUR	GBR	Unadmixed		1e-05	0.99997	1e-05	1e-05		0.002	0.9688	0.0044	0.0248
803	HG00264	EUR	GBR	Unadmixed		1e-05	0.993693	1e-05	0.006287		0.002	0.994	0.001	0.003
804	HG00265	EUR	GBR	Unadmixed		1e-05	0.99997	1e-05	1e-05		0.001	0.9944	0.0016	0.003
805	HG01334	EUR	GBR	Unadmixed		1e-05	0.990807	0.00071	0.008473		0.0096	0.9816	0.005	0.0038
806	HG01789	EUR	GBR	Unadmixed		1e-05	0.99997	1e-05	1e-05		0.0018	0.9942	0.002	0.002
807	HG01790	EUR	GBR	Unadmixed		1e-05	0.99686	1e-05	0.00312		0.001	0.997	0.001	0.001
808	HG01791	EUR	GBR	Unadmixed		1e-05	0.99997	1e-05	1e-05		0.002	0.996	0.001	0.001
809	HG02215	EUR	GBR	Unadmixed		1e-05	0.99997	1e-05	1e-05		0.001	0.997	0.001	0.001
810	NA06984	EUR	CEU	Unadmixed		1e-05	0.993341	1e-05	0.006639		0.001	0.9962	0.001	0.0018
811	NA06985	EUR	CEU	Unadmixed		1e-05	0.99146	1e-05	0.00852		0.003	0.9946	0.001	0.0014
812	NA06986	EUR	CEU	Unadmixed		1e-05	0.99997	1e-05	1e-05		0.001	0.995	0.001	0.003
813	NA06989	EUR	CEU	Unadmixed		1e-05	0.99997	1e-05	1e-05		0.001	0.9908	0.0052	0.003
814	NA06994	EUR	CEU	Unadmixed		1e-05	0.999714	1e-05	0.000266		0.001	0.997	0.001	0.001
815	NA07000	EUR	CEU	Unadmixed		1e-05	0.994633	1e-05	0.005347		0.001	0.9968	0.001	0.0012
816	NA07037	EUR	CEU	Unadmixed		1e-05	0.99997	1e-05	1e-05		0.002	0.996	0.001	0.001
817	NA07048	EUR	CEU	Unadmixed		1.1e-05	0.993127	0.006852	1e-05		0.002	0.996	0.001	0.001
818	NA07051	EUR	CEU	Unadmixed		1e-05	0.99997	1e-05	1e-05		0.001	0.996	0.001	0.002
819	NA07056	EUR	CEU	Unadmixed		1e-05	0.99997	1e-05	1e-05		0.002	0.995	0.001	0.002
820	NA07347	EUR	CEU	Unadmixed		1e-05	0.99997	1e-05	1e-05		0.0032	0.9908	0.002	0.004
821	NA07357	EUR	CEU	Unadmixed		1e-05	0.99156	1e-05	0.00842		0.002	0.9874	0.0056	0.005
822	NA10847	EUR	CEU	Unadmixed		1e-05	0.99997	1e-05	1e-05		0.0052	0.9916	0.002	0.0012
823	NA10851	EUR	CEU	Unadmixed		1e-05	0.99997	1e-05	1e-05		0.001	0.9966	0.001	0.0014
824	NA11829	EUR	CEU	Unadmixed		1e-05	0.999132	1e-05	0.000848		0.001	0.996	0.001	0.002
825	NA11830	EUR	CEU	Unadmixed		1e-05	0.98914	0.00378	0.007071		0.001	0.997	0.001	0.001
826	NA11831	EUR	CEU	Unadmixed		1e-05	0.99997	1e-05	1e-05		0.002	0.9772	0.0166	0.0042
827	NA11832	EUR	CEU	Unadmixed		1e-05	0.99997	1e-05	1e-05		0.002	0.9936	0.002	0.0024
828	NA11840	EUR	CEU	Unadmixed		1e-05	0.986005	0.000745	0.013241		0.002	0.994	0.002	0.002
829	NA11843	EUR	CEU	Unadmixed		1e-05	0.997638	0.002342	1e-05		0.001	0.9922	0.002	0.0048
830	NA11881	EUR	CEU	Unadmixed		1e-05	0.987949	0.003071	0.00897		0.001	0.996	0.001	0.002
831	NA11892	EUR	CEU	Unadmixed		1e-05	0.99997	1e-05	1e-05		0.002	0.9918	0.004	0.0022
832	NA11893	EUR	CEU	Unadmixed		1e-05	0.997824	1e-05	0.002156		0.003	0.994	0.001	0.002
833	NA11894	EUR	CEU	Unadmixed		1e-05	0.99997	1e-05	1e-05		0.001	0.997	0.001	0.001
834	NA11918	EUR	CEU	Unadmixed		1e-05	0.99582	1e-05	0.00416		0.001	0.995	0.001	0.003
835	NA11919	EUR	CEU	Unadmixed		1e-05	0.999519	1e-05	0.000461		0.0032	0.9944	0.001	0.0014
836	NA11920	EUR	CEU	Unadmixed		1e-05	0.99997	1e-05	1e-05		0.001	0.995	0.001	0.003
837	NA11930	EUR	CEU	Unadmixed		1e-05	0.995709	0.004271	1e-05		0.002	0.9914	0.002	0.0046
838	NA11931	EUR	CEU	Unadmixed		1e-05	0.995139	1e-05	0.004841		0.0024	0.9956	0.001	0.001
839	NA11932	EUR	CEU	Unadmixed		1e-05	0.99997	1e-05	1e-05		0.002	0.9946	0.0014	0.002
840	NA11933	EUR	CEU	Unadmixed		1e-05	0.995826	1e-05	0.004154		0.002	0.9938	0.0018	0.0024
841	NA11992	EUR	CEU	Unadmixed		1e-05	0.99997	1e-05	1e-05		0.001	0.9968	0.001	0.0012
842	NA11994	EUR	CEU	Unadmixed		1e-05	0.989169	1e-05	0.010811		0.0078	0.9854	0.002	0.0048
843	NA11995	EUR	CEU	Unadmixed		1e-05	0.99997	1e-05	1e-05		0.001	0.996	0.002	0.001
844	NA12003	EUR	CEU	Unadmixed		1e-05	0.985938	1e-05	0.014042		0.001	0.9954	0.0016	0.002
845	NA12004	EUR	CEU	Unadmixed		1e-05	0.998263	0.001717	1e-05		0.001	0.9964	0.001	0.0016
846	NA12005	EUR	CEU	Unadmixed		1e-05	0.99997	1e-05	1e-05		0.001	0.9966	0.001	0.0014
847	NA12006	EUR	CEU	Unadmixed		1e-05	0.99997	1e-05	1e-05		0.001	0.992	0.002	0.005
848	NA12043	EUR	CEU	Unadmixed		1e-05	0.99997	1e-05	1e-05		0.003	0.995	0.001	0.001
849	NA12044	EUR	CEU	Unadmixed		1e-05	0.997135	1e-05	0.002845		0.0056	0.9914	0.002	0.001
850	NA12045	EUR	CEU	Unadmixed		1e-05	0.990711	1e-05	0.009269		0.005	0.989	0.004	0.002
851	NA12046	EUR	CEU	Unadmixed		1e-05	0.986585	0.006738	0.006668		0.002	0.994	0.002	0.002
852	NA12058	EUR	CEU	Unadmixed		1e-05	0.99997	1e-05	1e-05		0.001	0.997	0.001	0.001
853	NA12144	EUR	CEU	Unadmixed		1e-05	0.998017	1e-05	0.001963		0.001	0.9918	0.003	0.0042
854	NA12154	EUR	CEU	Unadmixed		1e-05	0.99997	1e-05	1e-05		0.002	0.9946	0.0014	0.002
855	NA12155	EUR	CEU	Unadmixed		1e-05	0.99997	1e-05	1e-05		0.0018	0.9928	0.0024	0.003
856	NA12156	EUR	CEU	Unadmixed		1e-05	0.995766	1e-05	0.004214		0.002	0.9942	0.001	0.0028
857	NA12234	EUR	CEU	Unadmixed		1e-05	0.99997	1e-05	1e-05		0.001	0.9854	0.0036	0.01
858	NA12249	EUR	CEU	Unadmixed		1e-05	0.989139	1e-05	0.010841		0.002	0.9942	0.0018	0.002
859	NA12272	EUR	CEU	Unadmixed		1e-05	0.99997	1e-05	1e-05		0.0012	0.9966	0.001	0.0012
860	NA12273	EUR	CEU	Unadmixed		1e-05	0.997948	1e-05	0.002032		0.0262	0.9646	0.003	0.0062
861	NA12275	EUR	CEU	Unadmixed		1e-05	0.988398	1e-05	0.011582		0.002	0.9954	0.0016	0.001
862	NA12282	EUR	CEU	Unadmixed		1e-05	0.993796	1e-05	0.006184		0.0046	0.9826	0.004	0.0088
863	NA12283	EUR	CEU	Unadmixed		0.002756	0.99013	0.004449	0.002664		0.005	0.9898	0.0022	0.003
864	NA12286	EUR	CEU	Unadmixed		1e-05	0.978337	0.014306	0.007347		0.0026	0.9924	0.002	0.003
865	NA12287	EUR	CEU	Unadmixed		1e-05	0.999048	1e-05	0.000932		0.001	0.994	0.002	0.003
866	NA12340	EUR	CEU	Unadmixed		1e-05	0.99997	1e-05	1e-05		0.0184	0.9706	0.0024	0.0086
867	NA12341	EUR	CEU	Unadmixed		0.005303	0.991347	1e-05	0.00334		0.003	0.9946	0.0014	0.001
868	NA12342	EUR	CEU	Unadmixed		1e-05	0.99997	1e-05	1e-05		0.002	0.994	0.002	0.002
869	NA12347	EUR	CEU	Unadmixed		1e-05	0.998155	1e-05	0.001825		0.0016	0.9964	0.001	0.001
870	NA12348	EUR	CEU	Unadmixed		1e-05	0.985732	1e-05	0.014248		0.0026	0.981	0.0034	0.013
871	NA12383	EUR	CEU	Unadmixed		1e-05	0.99997	1e-05	1e-05		0.002	0.9914	0.0046	0.002
872	NA12399	EUR	CEU	Unadmixed		1e-05	0.99997	1e-05	1e-05		0.0018	0.991	0.002	0.0052
873	NA12400	EUR	CEU	Unadmixed		1e-05	0.996494	1e-05	0.003486		0.002	0.986	0.0076	0.0044
874	NA12413	EUR	CEU	Unadmixed		1e-05	0.99149	1e-05	0.00849		0.001	0.995	0.002	0.002
875	NA12414	EUR	CEU	Unadmixed		1e-05	0.991754	1e-05	0.008226		0.001	0.9914	0.002	0.0056
876	NA12489	EUR	CEU	Unadmixed		1e-05	0.998309	1e-05	0.001671		0.002	0.996	0.001	0.001
877	NA12546	EUR	CEU	Unadmixed		1e-05	0.991928	1e-05	0.008052		0.005	0.9276	0.0026	0.0648
878	NA12716	EUR	CEU	Unadmixed		1e-05	0.997754	1e-05	0.002226		0.008	0.987	0.003	0.002
879	NA12717	EUR	CEU	Unadmixed		1e-05	0.995538	1e-05	0.004442		0.002	0.9928	0.003	0.0022
880	NA12718	EUR	CEU	Unadmixed		1e-05	0.994703	1e-05	0.005277		0.002	0.9924	0.002	0.0036
881	NA12748	EUR	CEU	Unadmixed		1e-05	0.990346	0.008574	0.00107		0.0016	0.9964	0.001	0.001
882	NA12749	EUR	CEU	Unadmixed		1e-05	0.995811	1e-05	0.004169		0.001	0.997	0.001	0.001
883	NA12750	EUR	CEU	Unadmixed		1e-05	0.99997	1e-05	1e-05		0.0022	0.9898	0.003	0.005
884	NA12751	EUR	CEU	Unadmixed		1e-05	0.990053	1e-05	0.009927		0.0052	0.9902	0.0016	0.003
885	NA12760	EUR	CEU	Unadmixed		1e-05	0.998054	0.001926	1e-05		0.0056	0.9914	0.001	0.002
886	NA12761	EUR	CEU	Unadmixed		1e-05	0.994571	1e-05	0.005409		0.001	0.9914	0.004	0.0036
887	NA12762	EUR	CEU	Unadmixed		1e-05	0.99997	1e-05	1e-05		0.005	0.9916	0.0014	0.002
888	NA12763	EUR	CEU	Unadmixed		1e-05	0.995862	1e-05	0.004118		0.002	0.989	0.003	0.006
889	NA12775	EUR	CEU	Unadmixed		1e-05	0.998953	1e-05	0.001027		0.001	0.995	0.002	0.002
890	NA12776	EUR	CEU	Unadmixed		1e-05	0.990453	1e-05	0.009527		0.0018	0.9962	0.001	0.001
891	NA12777	EUR	CEU	Unadmixed		1e-05	0.99997	1e-05	1e-05		0.001	0.9924	0.0056	0.001
892	NA12778	EUR	CEU	Unadmixed		1e-05	0.997395	1e-05	0.002585		0.001	0.996	0.001	0.002
893	NA12812	EUR	CEU	Unadmixed		1e-05	0.99997	1e-05	1e-05		0.001	0.995	0.001	0.003
894	NA12813	EUR	CEU	Unadmixed		1e-05	0.99997	1e-05	1e-05		0.002	0.9706	0.005	0.0224
895	NA12814	EUR	CEU	Unadmixed		1e-05	0.999459	1e-05	0.000521		0.001	0.992	0.003	0.004
896	NA12815	EUR	CEU	Unadmixed		1e-05	0.994428	1e-05	0.005552		0.0034	0.993	0.0016	0.002
897	NA12827	EUR	CEU	Unadmixed		1e-05	0.992603	1e-05	0.007377		0.002	0.996	0.001	0.001
898	NA12828	EUR	CEU	Unadmixed		1e-05	0.99997	1e-05	1e-05		0.001	0.992	0.005	0.002
899	NA12829	EUR	CEU	Unadmixed		1e-05	0.99997	1e-05	1e-05		0.0036	0.9884	0.004	0.004
900	NA12830	EUR	CEU	Unadmixed		1e-05	0.994728	1e-05	0.005252		0.0052	0.9906	0.002	0.0022
901	NA12842	EUR	CEU	Unadmixed		1e-05	0.99997	1e-05	1e-05		0.0256	0.9632	0.0054	0.0058
902	NA12843	EUR	CEU	Unadmixed		1e-05	0.991631	0.000776	0.007583		0.0078	0.9826	0.0066	0.003
903	NA12872	EUR	CEU	Unadmixed		0.001797	0.98598	0.003673	0.00855		0.004	0.9562	0.0268	0.013
904	NA12873	EUR	CEU	Unadmixed		1e-05	0.991535	1.9e-05	0.008436		0.0064	0.9836	0.005	0.005
905	NA12874	EUR	CEU	Unadmixed		1e-05	0.993852	1e-05	0.006128		0.002	0.9938	0.002	0.0022
906	NA12878	EUR	CEU	Unadmixed		1e-05	0.996678	1e-05	0.003302		0.001	0.9966	0.0014	0.001
907	NA12889	EUR	CEU	Unadmixed		1e-05	0.99997	1e-05	1e-05		0.0028	0.9882	0.005	0.004
908	NA12890	EUR	CEU	Unadmixed		1e-05	0.989116	1e-05	0.010864		0.006	0.9842	0.003	0.0068
909	HG00171	EUR	FIN	Unadmixed		1e-05	0.909985	0.05137	0.038635		0.001	0.995	0.002	0.002
910	HG00173	EUR	FIN	Unadmixed		1e-05	0.928241	0.035174	0.036574		0.002	0.9852	0.0098	0.003
911	HG00174	EUR	FIN	Unadmixed		1e-05	0.945917	0.034559	0.019514		0.0016	0.9956	0.001	0.0018
912	HG00176	EUR	FIN	Unadmixed		1e-05	0.920889	0.054254	0.024847		0.001	0.9826	0.0056	0.0108
913	HG00177	EUR	FIN	Unadmixed		1e-05	0.902551	0.058416	0.039024		0.0088	0.9446	0.0304	0.0162
914	HG00178	EUR	FIN	Unadmixed		1e-05	0.934835	0.041803	0.023352		0.0022	0.9926	0.003	0.0022
915	HG00179	EUR	FIN	Unadmixed		1e-05	0.918145	0.051291	0.030555		0.0128	0.9654	0.0114	0.0104
916	HG00180	EUR	FIN	Unadmixed		1e-05	0.920366	0.057151	0.022473		0.001	0.989	0.0048	0.0052
917	HG00181	EUR	FIN	Unadmixed		1e-05	0.934098	0.051934	0.013958		0.002	0.9866	0.0042	0.0072
918	HG00182	EUR	FIN	Unadmixed		1e-05	0.911119	0.047169	0.041702		0.002	0.9928	0.002	0.0032
919	HG00183	EUR	FIN	Unadmixed		1e-05	0.9173	0.061353	0.021337		0.003	0.8577	0.003	0.1363
920	HG00185	EUR	FIN	Unadmixed		1e-05	0.91023	0.071327	0.018433		0.0012	0.9776	0.007	0.0142
921	HG00186	EUR	FIN	Unadmixed		1e-05	0.91753	0.049268	0.033192		0.001	0.9874	0.0056	0.006
922	HG00187	EUR	FIN	Unadmixed		1e-05	0.916401	0.059471	0.024118		0.0074	0.9198	0.066	0.0068
923	HG00188	EUR	FIN	Unadmixed		1e-05	0.93561	0.041065	0.023315		0.001	0.991	0.004	0.004
924	HG00189	EUR	FIN	Unadmixed		1e-05	0.915487	0.055653	0.02885		0.0068	0.9842	0.0042	0.0048
925	HG00190	EUR	FIN	Unadmixed		1e-05	0.939051	0.039806	0.021132		0.002	0.9896	0.0034	0.005
926	HG00266	EUR	FIN	Unadmixed		1e-05	0.930641	0.053769	0.015579		0.0068	0.9872	0.003	0.003
927	HG00267	EUR	FIN	Unadmixed		1e-05	0.922688	0.063331	0.013971		0.003	0.9802	0.0082	0.0086
928	HG00268	EUR	FIN	Unadmixed		1e-05	0.938629	0.036101	0.02526		0.003	0.9776	0.0096	0.0098
929	HG00269	EUR	FIN	Unadmixed		1e-05	0.928825	0.03731	0.033855		0.0016	0.9738	0.005	0.0196
930	HG00271	EUR	FIN	Unadmixed		1e-05	0.904762	0.07338	0.021848		0.0042	0.8258	0.1634	0.0066
931	HG00272	EUR	FIN	Unadmixed		1e-05	0.908146	0.066658	0.025186		0.002	0.944	0.0444	0.0096
932	HG00273	EUR	FIN	Unadmixed		1e-05	0.933346	0.052721	0.013924		0.001	0.9938	0.0036	0.0016
933	HG00274	EUR	FIN	Unadmixed		1e-05	0.934672	0.041008	0.02431		0.0016	0.9878	0.0086	0.002
934	HG00275	EUR	FIN	Unadmixed		1e-05	0.952909	0.044395	0.002686		0.002	0.9942	0.002	0.0018
935	HG00276	EUR	FIN	Unadmixed		1e-05	0.916448	0.046311	0.037231		0.0042	0.9698	0.0224	0.0036
936	HG00277	EUR	FIN	Unadmixed		1e-05	0.957138	0.021111	0.021741		0.002	0.9896	0.002	0.0064
937	HG00278	EUR	FIN	Unadmixed		1e-05	0.925947	0.043675	0.030368		0.0012	0.8922	0.0988	0.0078
938	HG00280	EUR	FIN	Unadmixed		1e-05	0.932727	0.040897	0.026366		0.0014	0.9866	0.003	0.009
939	HG00281	EUR	FIN	Unadmixed		1e-05	0.929676	0.03849	0.031824		0.0014	0.972	0.0082	0.0184
940	HG00282	EUR	FIN	Unadmixed		1e-05	0.91189	0.067911	0.020189		0.0018	0.9908	0.0034	0.004
941	HG00284	EUR	FIN	Unadmixed		1e-05	0.932043	0.047673	0.020274		0.0016	0.9562	0.0188	0.0234
942	HG00285	EUR	FIN	Unadmixed		1e-05	0.912493	0.061792	0.025706		0.018	0.9408	0.0178	0.0234
943	HG00288	EUR	FIN	Unadmixed		1e-05	0.917949	0.052245	0.029795		0.0026	0.9794	0.0106	0.0074
944	HG00290	EUR	FIN	Unadmixed		1e-05	0.914413	0.056705	0.028872		0.001	0.988	0.0056	0.0054
945	HG00304	EUR	FIN	Unadmixed		1e-05	0.925625	0.05371	0.020655		0.0058	0.9318	0.0572	0.0052
946	HG00306	EUR	FIN	Unadmixed		1e-05	0.944909	0.040595	0.014487		0.004	0.9828	0.0072	0.006
947	HG00308	EUR	FIN	Unadmixed		1e-05	0.921446	0.055018	0.023525		0.001	0.995	0.002	0.002
948	HG00309	EUR	FIN	Unadmixed		1e-05	0.91756	0.054866	0.027564		0.001	0.9812	0.0096	0.0082
949	HG00310	EUR	FIN	Unadmixed		1e-05	0.947281	0.035745	0.016964		0.002	0.9654	0.0152	0.0174
950	HG00311	EUR	FIN	Unadmixed		1e-05	0.952686	0.025076	0.022228		0.0118	0.9712	0.008	0.009
951	HG00313	EUR	FIN	Unadmixed		1e-05	0.922069	0.053774	0.024147		0.0076	0.9682	0.0202	0.004
952	HG00315	EUR	FIN	Unadmixed		1e-05	0.923495	0.041169	0.035326		0.003	0.8508	0.0078	0.1384
953	HG00318	EUR	FIN	Unadmixed		1e-05	0.945358	0.031442	0.02319		0.004	0.9294	0.0174	0.0492
954	HG00319	EUR	FIN	Unadmixed		1e-05	0.925902	0.053301	0.020787		0.0022	0.9574	0.0336	0.0068
955	HG00320	EUR	FIN	Unadmixed		1e-05	0.93611	0.040393	0.023487		0.0024	0.9906	0.002	0.005
956	HG00321	EUR	FIN	Unadmixed		1e-05	0.914615	0.049362	0.036014		0.002	0.9918	0.003	0.0032
957	HG00323	EUR	FIN	Unadmixed		1e-05	0.929816	0.0534	0.016774		0.002	0.9608	0.0226	0.0146
958	HG00324	EUR	FIN	Unadmixed		1e-05	0.923529	0.04282	0.033641		0.001	0.967	0.0212	0.0108
959	HG00325	EUR	FIN	Unadmixed		1e-05	0.907057	0.064329	0.028604		0.001	0.9608	0.0254	0.0128
960	HG00326	EUR	FIN	Unadmixed		1e-05	0.929619	0.043148	0.027223		0.001	0.9926	0.003	0.0034
961	HG00327	EUR	FIN	Unadmixed		1e-05	0.92076	0.052193	0.027037		0.002	0.9928	0.0032	0.002
962	HG00328	EUR	FIN	Unadmixed		1e-05	0.936162	0.040757	0.023071		0.002	0.9602	0.0226	0.0152
963	HG00329	EUR	FIN	Unadmixed		1e-05	0.950684	0.035497	0.013809		0.002	0.992	0.004	0.002
964	HG00330	EUR	FIN	Unadmixed		1e-05	0.92879	0.048552	0.022648		0.003	0.9712	0.0124	0.0134
965	HG00331	EUR	FIN	Unadmixed		1e-05	0.931612	0.039864	0.028514		0.002	0.9706	0.0174	0.01
966	HG00332	EUR	FIN	Unadmixed		1e-05	0.930199	0.040146	0.029645		0.002	0.9898	0.0052	0.003
967	HG00334	EUR	FIN	Unadmixed		1e-05	0.950597	0.031312	0.018081		0.001	0.995	0.002	0.002
968	HG00335	EUR	FIN	Unadmixed		1e-05	0.93794	0.04281	0.01924		0.002	0.992	0.003	0.003
969	HG00336	EUR	FIN	Unadmixed		1e-05	0.922513	0.054394	0.023083		0.001	0.997	0.001	0.001
970	HG00337	EUR	FIN	Unadmixed		1e-05	0.948176	0.028134	0.02368		0.001	0.992	0.003	0.004
971	HG00338	EUR	FIN	Unadmixed		1e-05	0.943729	0.046383	0.009879		0.0034	0.975	0.0054	0.0162
972	HG00339	EUR	FIN	Unadmixed		1e-05	0.92435	0.056917	0.018723		0.006	0.9426	0.024	0.0274
973	HG00341	EUR	FIN	Unadmixed		0.003341	0.933767	0.038475	0.024418		0.0016	0.9874	0.003	0.008
974	HG00342	EUR	FIN	Unadmixed		1e-05	0.916874	0.063817	0.019299		0.0026	0.9768	0.0186	0.002
975	HG00343	EUR	FIN	Unadmixed		1e-05	0.928256	0.042529	0.029205		0.001	0.995	0.002	0.002
976	HG00344	EUR	FIN	Unadmixed		1e-05	0.963434	0.020697	0.015859		0.002	0.9914	0.004	0.0026
977	HG00345	EUR	FIN	Unadmixed		1e-05	0.926432	0.053755	0.019802		0.001	0.9664	0.004	0.0286
978	HG00346	EUR	FIN	Unadmixed		1e-05	0.933433	0.03918	0.027377		0.001	0.9916	0.0024	0.005
979	HG00349	EUR	FIN	Unadmixed		1e-05	0.933606	0.048998	0.017386		0.002	0.9924	0.0028	0.0028
980	HG00350	EUR	FIN	Unadmixed		1e-05	0.96552	0.022446	0.012023		0.002	0.996	0.001	0.001
981	HG00351	EUR	FIN	Unadmixed		1e-05	0.937178	0.043293	0.01952		0.004	0.968	0.023	0.005
982	HG00353	EUR	FIN	Unadmixed		1e-05	0.92892	0.047937	0.023133		0.0074	0.985	0.0044	0.0032
983	HG00355	EUR	FIN	Unadmixed		1e-05	0.953615	0.029732	0.016643		0.0028	0.9752	0.0136	0.0084
984	HG00356	EUR	FIN	Unadmixed		1e-05	0.931251	0.042643	0.026096		0.001	0.9808	0.0122	0.006
985	HG00357	EUR	FIN	Unadmixed		1e-05	0.938688	0.036792	0.02451		0.002	0.994	0.002	0.002
986	HG00358	EUR	FIN	Unadmixed		1e-05	0.911905	0.053238	0.034846		0.003	0.9896	0.0022	0.0052
987	HG00360	EUR	FIN	Unadmixed		1e-05	0.950494	0.029584	0.019912		0.001	0.995	0.002	0.002
988	HG00361	EUR	FIN	Unadmixed		1e-05	0.908192	0.064337	0.027461		0.001	0.991	0.006	0.002
989	HG00362	EUR	FIN	Unadmixed		1e-05	0.934676	0.044624	0.02069		0.0092	0.8611	0.1216	0.008
990	HG00364	EUR	FIN	Unadmixed		1e-05	0.942065	0.037164	0.020761		0.001	0.9966	0.001	0.0014
991	HG00365	EUR	FIN	Unadmixed		1e-05	0.913441	0.053061	0.033488		0.001	0.9898	0.0062	0.003
992	HG00366	EUR	FIN	Unadmixed		1e-05	0.918322	0.04461	0.037058		0.0028	0.9914	0.002	0.0038
993	HG00367	EUR	FIN	Unadmixed		1e-05	0.912671	0.060271	0.027048		0.0018	0.9962	0.001	0.001
994	HG00368	EUR	FIN	Unadmixed		1e-05	0.906641	0.063084	0.030265		0.001	0.9912	0.004	0.0038
995	HG00369	EUR	FIN	Unadmixed		1e-05	0.919731	0.05273	0.027529		0.003	0.97	0.0112	0.0158
996	HG00371	EUR	FIN	Unadmixed		1e-05	0.929321	0.052029	0.01864		0.002	0.986	0.0076	0.0044
997	HG00372	EUR	FIN	Unadmixed		1e-05	0.935153	0.042726	0.022112		0.0046	0.9792	0.0102	0.006
998	HG00373	EUR	FIN	Unadmixed		1e-05	0.901741	0.060073	0.038176		0.002	0.969	0.0208	0.0082
999	HG00375	EUR	FIN	Unadmixed		1e-05	0.928835	0.04557	0.025586		0.004	0.9898	0.0022	0.004
1000	HG00376	EUR	FIN	Unadmixed		1e-05	0.956347	0.030441	0.013202		0.001	0.997	0.001	0.001
1001	HG00378	EUR	FIN	Unadmixed		1e-05	0.92548	0.05769	0.01682		0.002	0.9258	0.0618	0.0104
1002	HG00379	EUR	FIN	Unadmixed		1e-05	0.925178	0.040417	0.034396		0.0022	0.9876	0.005	0.0052
1003	HG00380	EUR	FIN	Unadmixed		1e-05	0.964054	0.02592	0.010016		0.002	0.992	0.003	0.003
1004	HG00381	EUR	FIN	Unadmixed		1e-05	0.943905	0.038476	0.01761		0.001	0.9904	0.004	0.0046
1005	HG00382	EUR	FIN	Unadmixed		1e-05	0.92129	0.04488	0.03382		0.001	0.9784	0.0048	0.0158
1006	HG00383	EUR	FIN	Unadmixed		1e-05	0.925574	0.055292	0.019124		0.002	0.9786	0.0064	0.013
1007	HG00384	EUR	FIN	Unadmixed		1e-05	0.936544	0.040744	0.022702		0.002	0.9664	0.008	0.0236
1008	HG00759	EAS	CDX	Unadmixed		1e-05	0.004935	0.995045	1e-05		0.0024	0.002	0.9876	0.008
1009	HG00766	EAS	CDX	Unadmixed		1e-05	1e-05	0.99997	1e-05		0.0054	0.0052	0.9874	0.002
1010	HG00844	EAS	CDX	Unadmixed		1e-05	0.004778	0.995202	1e-05		0.001	0.0048	0.9736	0.0206
1011	HG00851	EAS	CDX	Unadmixed		1e-05	1.4e-05	0.999966	1e-05		0.003	0.002	0.9712	0.0238
1012	HG00864	EAS	CDX	Unadmixed		1e-05	0.011134	0.988846	1e-05		0.002	0.002	0.9894	0.0066
1013	HG00867	EAS	CDX	Unadmixed		1e-05	1e-05	0.99997	1e-05		0.002	0.001	0.992	0.005
1014	HG00879	EAS	CDX	Unadmixed		1e-05	1e-05	0.99997	1e-05		0.001	0.002	0.9936	0.0034
1015	HG00881	EAS	CDX	Unadmixed		1e-05	1e-05	0.99997	1e-05		0.001	0.001	0.997	0.001
1016	HG00956	EAS	CDX	Unadmixed		1e-05	0.004722	0.995258	1e-05		0.002	0.001	0.9942	0.0028
1017	HG00978	EAS	CDX	Unadmixed		1e-05	0.000789	0.999191	1e-05		0.002	0.0028	0.9888	0.0064
1018	HG00982	EAS	CDX	Unadmixed		1e-05	1e-05	0.99997	1e-05		0.004	0.001	0.991	0.004
1019	HG01028	EAS	CDX	Unadmixed		1e-05	1.2e-05	0.999968	1e-05		0.003	0.001	0.994	0.002
1020	HG01029	EAS	CDX	Unadmixed		1.3e-05	1e-05	0.999967	1e-05		0.002	0.002	0.9918	0.0042
1021	HG01031	EAS	CDX	Unadmixed		1e-05	1.1e-05	0.999969	1e-05		0.0028	0.001	0.9932	0.003
1022	HG01046	EAS	CDX	Unadmixed		1e-05	1e-05	0.99997	1e-05		0.001	0.001	0.984	0.014
1023	HG01794	EAS	CDX	Unadmixed		1e-05	1e-05	0.99997	1e-05		0.0094	0.009	0.9756	0.006
1024	HG01795	EAS	CDX	Unadmixed		1e-05	0.003839	0.996141	1e-05		0.002	0.001	0.995	0.002
1025	HG01796	EAS	CDX	Unadmixed		1e-05	1e-05	0.99997	1e-05		0.001	0.002	0.994	0.003
1026	HG01797	EAS	CDX	Unadmixed		1e-05	0.004068	0.995912	1e-05		0.007	0.005	0.9768	0.0112
1027	HG01798	EAS	CDX	Unadmixed		1e-05	1e-05	0.990588	0.009392		0.0046	0.001	0.9934	0.001
1028	HG01799	EAS	CDX	Unadmixed		1e-05	1e-05	0.99997	1e-05		0.002	0.0018	0.9942	0.002
1029	HG01800	EAS	CDX	Unadmixed		1e-05	1e-05	0.99997	1e-05		0.001	0.001	0.9926	0.0054
1030	HG01801	EAS	CDX	Unadmixed		1e-05	1e-05	0.99997	1e-05		0.0482	0.0018	0.948	0.002
1031	HG01802	EAS	CDX	Unadmixed		1e-05	1e-05	0.99701	0.00297		0.038	0.0012	0.9514	0.0094
1032	HG01804	EAS	CDX	Unadmixed		1e-05	1e-05	0.99997	1e-05		0.001	0.001	0.995	0.003
1033	HG01805	EAS	CDX	Unadmixed		1e-05	0.001813	0.998167	1e-05		0.0082	0.002	0.9848	0.005
1034	HG01806	EAS	CDX	Unadmixed		1e-05	1e-05	0.99997	1e-05		0.001	0.001	0.993	0.005
1035	HG01807	EAS	CDX	Unadmixed		1e-05	1e-05	0.99997	1e-05		0.007	0.0046	0.9844	0.004
1036	HG01808	EAS	CDX	Unadmixed		1e-05	1e-05	0.99997	1e-05		0.002	0.001	0.9948	0.0022
1037	HG01809	EAS	CDX	Unadmixed		1e-05	1e-05	0.99997	1e-05		0.0036	0.001	0.9922	0.0032
1038	HG01810	EAS	CDX	Unadmixed		1e-05	1e-05	0.99997	1e-05		0.017	0.0114	0.9228	0.0488
1039	HG01811	EAS	CDX	Unadmixed		1e-05	0.002621	0.997359	1e-05		0.0032	0.002	0.9928	0.002
1040	HG01812	EAS	CDX	Unadmixed		1e-05	1e-05	0.99997	1e-05		0.002	0.001	0.995	0.002
1041	HG01813	EAS	CDX	Unadmixed		1e-05	1e-05	0.99997	1e-05		0.001	0.001	0.997	0.001
1042	HG01815	EAS	CDX	Unadmixed		1e-05	0.000861	0.995957	0.003172		0.023	0.0114	0.9514	0.0142
1043	HG01816	EAS	CDX	Unadmixed		1e-05	1e-05	0.99997	1e-05		0.003	0.001	0.994	0.002
1044	HG01817	EAS	CDX	Unadmixed		1e-05	1e-05	0.99997	1e-05		0.0066	0.001	0.9894	0.003
1045	HG02151	EAS	CDX	Unadmixed		1e-05	0.006415	0.993565	1e-05		0.033	0.0026	0.9604	0.004
1046	HG02152	EAS	CDX	Unadmixed		1e-05	1e-05	0.998493	0.001487		0.0096	0.0024	0.9564	0.0316
1047	HG02153	EAS	CDX	Unadmixed		1e-05	0.004964	0.995016	1e-05		0.003	0.002	0.9738	0.0212
1048	HG02154	EAS	CDX	Unadmixed		1.9e-05	1e-05	0.999961	1e-05		0.003	0.001	0.9924	0.0036
1049	HG02155	EAS	CDX	Unadmixed		1e-05	1e-05	0.99997	1e-05		0.003	0.001	0.993	0.003
1050	HG02156	EAS	CDX	Unadmixed		1e-05	1e-05	0.99997	1e-05		0.001	0.001	0.9922	0.0058
1051	HG02164	EAS	CDX	Unadmixed		1e-05	0.00228	0.9977	1e-05		0.001	0.001	0.993	0.005
1052	HG02165	EAS	CDX	Unadmixed		1e-05	0.005752	0.994069	0.000169		0.0018	0.001	0.9952	0.002
1053	HG02166	EAS	CDX	Unadmixed		1e-05	1.7e-05	0.999963	1e-05		0.002	0.002	0.9854	0.0106
1054	HG02178	EAS	CDX	Unadmixed		1e-05	1e-05	0.99997	1e-05		0.0138	0.0048	0.9772	0.0042
1055	HG02179	EAS	CDX	Unadmixed		1e-05	0.003913	0.996067	1e-05		0.001	0.001	0.996	0.002
1056	HG02180	EAS	CDX	Unadmixed		1e-05	1e-05	0.99997	1e-05		0.001	0.001	0.997	0.001
1057	HG02181	EAS	CDX	Unadmixed		1e-05	0.000109	0.999871	1e-05		0.0134	0.0044	0.9766	0.0056
1058	HG02182	EAS	CDX	Unadmixed		1e-05	1e-05	0.99997	1e-05		0.0028	0.001	0.9938	0.0024
1059	HG02184	EAS	CDX	Unadmixed		1e-05	1e-05	0.99997	1e-05		0.0042	0.003	0.9908	0.002
1060	HG02185	EAS	CDX	Unadmixed		1e-05	1e-05	0.99997	1e-05		0.0012	0.001	0.9948	0.003
1061	HG02186	EAS	CDX	Unadmixed		1e-05	1e-05	0.99997	1e-05		0.0078	0.001	0.986	0.0052
1062	HG02187	EAS	CDX	Unadmixed		1e-05	0.003777	0.996203	1e-05		0.0012	0.001	0.9948	0.003
1063	HG02188	EAS	CDX	Unadmixed		1.3e-05	1e-05	0.999967	1e-05		0.001	0.001	0.995	0.003
1064	HG02190	EAS	CDX	Unadmixed		1e-05	0.007905	0.992075	1e-05		0.001	0.001	0.997	0.001
1065	HG02250	EAS	CDX	Unadmixed		1e-05	1e-05	0.99997	1e-05		0.002	0.002	0.993	0.003
1066	HG02351	EAS	CDX	Unadmixed		1e-05	0.014088	0.985892	1e-05		0.002	0.001	0.9956	0.0014
1067	HG02353	EAS	CDX	Unadmixed		1e-05	1.6e-05	0.999964	1e-05		0.0012	0.001	0.9944	0.0034
1068	HG02355	EAS	CDX	Unadmixed		1e-05	1e-05	0.99997	1e-05		0.001	0.001	0.996	0.002
1069	HG02356	EAS	CDX	Unadmixed		1e-05	1e-05	0.99997	1e-05		0.002	0.0042	0.9916	0.0022
1070	HG02360	EAS	CDX	Unadmixed		1e-05	1e-05	0.99997	1e-05		0.0072	0.002	0.9754	0.0154
1071	HG02364	EAS	CDX	Unadmixed		1e-05	1e-05	0.99997	1e-05		0.0104	0.0036	0.976	0.01
1072	HG02367	EAS	CDX	Unadmixed		1e-05	1e-05	0.99997	1e-05		0.002	0.0072	0.9724	0.0184
1073	HG02371	EAS	CDX	Unadmixed		1e-05	1e-05	0.99997	1e-05		0.005	0.0062	0.9848	0.004
1074	HG02373	EAS	CDX	Unadmixed		1.3e-05	1e-05	0.999967	1e-05		0.001	0.001	0.996	0.002
1075	HG02374	EAS	CDX	Unadmixed		1e-05	1e-05	0.99997	1e-05		0.006	0.002	0.9798	0.0122
1076	HG02375	EAS	CDX	Unadmixed		1.4e-05	1e-05	0.999966	1e-05		0.0032	0.0018	0.991	0.004
1077	HG02379	EAS	CDX	Unadmixed		1e-05	1e-05	0.999587	0.000393		0.0022	0.001	0.9948	0.002
1078	HG02380	EAS	CDX	Unadmixed		1e-05	1e-05	0.99997	1e-05		0.002	0.002	0.9846	0.0114
1079	HG02382	EAS	CDX	Unadmixed		1e-05	1e-05	0.99997	1e-05		0.0028	0.006	0.9754	0.0158
1080	HG02383	EAS	CDX	Unadmixed		1e-05	0.00693	0.99305	1e-05		0.003	0.001	0.9926	0.0034
1081	HG02384	EAS	CDX	Unadmixed		1e-05	1e-05	0.99997	1e-05		0.0046	0.001	0.9924	0.002
1082	HG02385	EAS	CDX	Unadmixed		1e-05	1e-05	0.99997	1e-05		0.002	0.001	0.995	0.002
1083	HG02386	EAS	CDX	Unadmixed		1e-05	0.010646	0.989334	1e-05		0.002	0.001	0.995	0.002
1084	HG02389	EAS	CDX	Unadmixed		1.3e-05	1e-05	0.999967	1e-05		0.001	0.001	0.994	0.004
1085	HG02390	EAS	CDX	Unadmixed		1.2e-05	0.002728	0.99725	1e-05		0.0026	0.0016	0.9894	0.0064
1086	HG02391	EAS	CDX	Unadmixed		1e-05	1e-05	0.99997	1e-05		0.003	0.001	0.994	0.002
1087	HG02392	EAS	CDX	Unadmixed		1e-05	0.00166	0.99832	1e-05		0.0022	0.0018	0.9922	0.0038
1088	HG02394	EAS	CDX	Unadmixed		1e-05	1e-05	0.99997	1e-05		0.002	0.001	0.9942	0.0028
1089	HG02395	EAS	CDX	Unadmixed		1e-05	1e-05	0.99997	1e-05		0.0052	0.002	0.9908	0.002
1090	HG02396	EAS	CDX	Unadmixed		1e-05	1.4e-05	0.999966	1e-05		0.001	0.003	0.9864	0.0096
1091	HG02397	EAS	CDX	Unadmixed		1e-05	1e-05	0.99997	1e-05		0.0024	0.001	0.9942	0.0024
1092	HG02398	EAS	CDX	Unadmixed		1e-05	0.005488	0.994492	1e-05		0.002	0.006	0.9294	0.0626
1093	HG02399	EAS	CDX	Unadmixed		1e-05	1e-05	0.99997	1e-05		0.0088	0.0512	0.9284	0.0116
1094	HG02401	EAS	CDX	Unadmixed		1e-05	1e-05	0.99997	1e-05		0.002	0.001	0.995	0.002
1095	HG02402	EAS	CDX	Unadmixed		1e-05	1e-05	0.99997	1e-05		0.002	0.001	0.993	0.004
1096	HG02406	EAS	CDX	Unadmixed		1e-05	1e-05	0.99997	1e-05		0.004	0.003	0.99	0.003
1097	HG02407	EAS	CDX	Unadmixed		1e-05	1e-05	0.99997	1e-05		0.001	0.001	0.9956	0.0024
1098	HG02408	EAS	CDX	Unadmixed		1e-05	1e-05	0.99997	1e-05		0.002	0.0048	0.9892	0.004
1099	HG02409	EAS	CDX	Unadmixed		1e-05	0.003921	0.996059	1e-05		0.0022	0.002	0.9918	0.004
1100	HG02410	EAS	CDX	Unadmixed		1e-05	1e-05	0.99997	1e-05		0.0026	0.001	0.994	0.0024
1101	HG01595	EAS	KHV	Unadmixed		1e-05	0.005205	0.994775	1e-05		0.0152	0.002	0.9798	0.003
1102	HG01596	EAS	KHV	Unadmixed		1e-05	0.023643	0.976337	1e-05		0.0024	0.001	0.9946	0.002
1103	HG01597	EAS	KHV	Unadmixed		1e-05	0.01072	0.98926	1e-05		0.002	0.002	0.993	0.003
1104	HG01598	EAS	KHV	Unadmixed		1e-05	0.011459	0.987061	0.001469		0.002	0.001	0.9936	0.0034
1105	HG01599	EAS	KHV	Unadmixed		1e-05	0.01123	0.98875	1e-05		0.002	0.002	0.9766	0.0194
1106	HG01600	EAS	KHV	Unadmixed		1e-05	0.002929	0.997051	1e-05		0.001	0.001	0.9968	0.0012
1107	HG01840	EAS	KHV	Unadmixed		1e-05	0.010422	0.989558	1e-05		0.003	0.0014	0.9658	0.0298
1108	HG01841	EAS	KHV	Unadmixed		1e-05	0.012211	0.985453	0.002326		0.001	0.002	0.993	0.004
1109	HG01842	EAS	KHV	Unadmixed		1e-05	0.013168	0.986812	1e-05		0.003	0.001	0.994	0.002
1110	HG01843	EAS	KHV	Unadmixed		1.5e-05	0.005077	0.994898	1e-05		0.0024	0.001	0.9946	0.002
1111	HG01844	EAS	KHV	Unadmixed		1e-05	0.017344	0.982286	0.00036		0.004	0.002	0.9912	0.0028
1112	HG01845	EAS	KHV	Unadmixed		1e-05	0.013755	0.986225	1e-05		0.003	0.0254	0.9654	0.0062
1113	HG01846	EAS	KHV	Unadmixed		1e-05	0.01848	0.9815	1e-05		0.0056	0.0072	0.9824	0.0048
1114	HG01847	EAS	KHV	Unadmixed		1.4e-05	0.017957	0.982019	1e-05		0.001	0.001	0.996	0.002
1115	HG01848	EAS	KHV	Unadmixed		1e-05	0.01447	0.984821	0.000699		0.0026	0.003	0.9884	0.006
1116	HG01849	EAS	KHV	Unadmixed		1e-05	0.014948	0.985032	1e-05		0.0274	0.002	0.9674	0.0032
1117	HG01850	EAS	KHV	Unadmixed		1e-05	0.017507	0.981935	0.000548		0.0022	0.0066	0.9662	0.025
1118	HG01851	EAS	KHV	Unadmixed		1e-05	0.00496	0.992761	0.002269		0.0084	0.0042	0.9656	0.0218
1119	HG01852	EAS	KHV	Unadmixed		1e-05	0.012669	0.987311	1e-05		0.002	0.004	0.9908	0.0032
1120	HG01853	EAS	KHV	Unadmixed		1e-05	0.012552	0.987391	4.6e-05		0.002	0.002	0.994	0.002
1121	HG01855	EAS	KHV	Unadmixed		1e-05	0.017816	0.982164	1e-05		0.0022	0.001	0.9938	0.003
1122	HG01857	EAS	KHV	Unadmixed		1e-05	0.006952	0.989849	0.003189		0.004	0.0078	0.9648	0.0234
1123	HG01858	EAS	KHV	Unadmixed		1e-05	0.011182	0.985446	0.003362		0.003	0.0052	0.9864	0.0054
1124	HG01859	EAS	KHV	Unadmixed		1e-05	0.006305	0.993675	1e-05		0.003	0.0038	0.991	0.0022
1125	HG01860	EAS	KHV	Unadmixed		1e-05	0.004646	0.993316	0.002028		0.0058	0.0012	0.985	0.008
1126	HG01861	EAS	KHV	Unadmixed		1e-05	0.017158	0.982822	1e-05		0.0124	0.0084	0.973	0.0062
1127	HG01862	EAS	KHV	Unadmixed		1e-05	0.014677	0.985303	1e-05		0.001	0.002	0.9696	0.0274
1128	HG01863	EAS	KHV	Unadmixed		1e-05	0.005637	0.994343	1e-05		0.0026	0.0024	0.9894	0.0056
1129	HG01864	EAS	KHV	Unadmixed		1e-05	0.009099	0.990881	1e-05		0.013	0.0028	0.9802	0.004
1130	HG01865	EAS	KHV	Unadmixed		1e-05	0.008665	0.991315	1e-05		0.003	0.0024	0.9822	0.0124
1131	HG01866	EAS	KHV	Unadmixed		1e-05	0.016176	0.983261	0.000554		0.0034	0.0026	0.9888	0.0052
1132	HG01867	EAS	KHV	Unadmixed		1e-05	0.013804	0.986176	1e-05		0.004	0.002	0.991	0.003
1133	HG01868	EAS	KHV	Unadmixed		1e-05	0.012382	0.987598	1e-05		0.002	0.003	0.9676	0.0274
1134	HG01869	EAS	KHV	Unadmixed		1e-05	0.007894	0.992086	1e-05		0.001	0.001	0.9966	0.0014
1135	HG01870	EAS	KHV	Unadmixed		1e-05	0.005918	0.993216	0.000856		0.0094	0.0038	0.9752	0.0116
1136	HG01871	EAS	KHV	Unadmixed		1e-05	0.017454	0.982526	1e-05		0.0068	0.003	0.9858	0.0044
1137	HG01872	EAS	KHV	Unadmixed		1e-05	0.008962	0.981802	0.009227		0.0238	0.0142	0.9452	0.0168
1138	HG01873	EAS	KHV	Unadmixed		1e-05	0.014707	0.985273	1e-05		0.002	0.001	0.9926	0.0044
1139	HG01874	EAS	KHV	Unadmixed		1e-05	0.010952	0.986769	0.002269		0.0078	0.015	0.9692	0.008
1140	HG01878	EAS	KHV	Unadmixed		1e-05	0.018899	0.981081	1e-05		0.051	0.0112	0.9344	0.0034
1141	HG02016	EAS	KHV	Unadmixed		1e-05	0.062175	0.929605	0.00821		0.003	0.002	0.9894	0.0056
1142	HG02017	EAS	KHV	Unadmixed		1e-05	0.024447	0.975533	1e-05		0.003	0.002	0.9934	0.0016
1143	HG02019	EAS	KHV	Unadmixed		1e-05	0.00819	0.99179	1e-05		0.0048	0.001	0.9896	0.0046
1144	HG02020	EAS	KHV	Unadmixed		1e-05	0.013434	0.982656	0.0039		0.0046	0.001	0.9868	0.0076
1145	HG02023	EAS	KHV	Unadmixed		1e-05	0.011783	0.988064	0.000143		0.002	0.0318	0.9612	0.005
1146	HG02025	EAS	KHV	Unadmixed		1e-05	0.006839	0.993141	1e-05		0.003	0.007	0.9724	0.0176
1147	HG02026	EAS	KHV	Unadmixed		1e-05	0.001675	0.997962	0.000353		0.004	0.0158	0.9688	0.0114
1148	HG02028	EAS	KHV	Unadmixed		1e-05	0.011655	0.988325	1e-05		0.001	0.001	0.9962	0.0018
1149	HG02029	EAS	KHV	Unadmixed		1e-05	1e-05	0.99997	1e-05		0.0112	0.0186	0.9244	0.0458
1150	HG02031	EAS	KHV	Unadmixed		1e-05	0.006843	0.993137	1e-05		0.003	0.0076	0.9848	0.0046
1151	HG02032	EAS	KHV	Unadmixed		1e-05	0.004938	0.995042	1e-05		0.003	0.0118	0.9602	0.025
1152	HG02035	EAS	KHV	Unadmixed		1e-05	0.01592	0.983969	0.000101		0.0014	0.001	0.9922	0.0054
1153	HG02040	EAS	KHV	Unadmixed		1e-05	0.01303	0.98695	1e-05		0.0078	0.002	0.9862	0.004
1154	HG02047	EAS	KHV	Unadmixed		1e-05	0.014356	0.985624	1e-05		0.001	0.001	0.9938	0.0042
1155	HG02048	EAS	KHV	Unadmixed		1e-05	0.014541	0.985439	1e-05		0.003	0.002	0.99	0.005
1156	HG02049	EAS	KHV	Unadmixed		1e-05	0.01313	0.985213	0.001647		0.0054	0.0042	0.9646	0.0258
1157	HG02050	EAS	KHV	Unadmixed		1e-05	0.010926	0.989054	1e-05		0.0046	0.003	0.988	0.0044
1158	HG02057	EAS	KHV	Unadmixed		1e-05	0.016918	0.983062	1e-05		0.007	0.025	0.9396	0.0284
1159	HG02058	EAS	KHV	Unadmixed		1e-05	0.042359	0.954869	0.002762		0.0016	0.0912	0.8978	0.0094
1160	HG02060	EAS	KHV	Unadmixed		1e-05	0.00576	0.99422	1e-05		0.002	0.002	0.9914	0.0046
1161	HG02061	EAS	KHV	Unadmixed		1e-05	0.009734	0.990246	1e-05		0.002	0.001	0.9912	0.0058
1162	HG02064	EAS	KHV	Unadmixed		1e-05	0.007011	0.992969	1e-05		0.002	0.002	0.994	0.002
1163	HG02067	EAS	KHV	Unadmixed		1e-05	0.021061	0.978919	1e-05		0.0046	0.004	0.977	0.0144
1164	HG02069	EAS	KHV	Unadmixed		1e-05	0.02135	0.97863	1e-05		0.0032	0.0098	0.9834	0.0036
1165	HG02070	EAS	KHV	Unadmixed		1e-05	0.015157	0.984823	1e-05		0.002	0.0014	0.9888	0.0078
1166	HG02072	EAS	KHV	Unadmixed		1e-05	0.018757	0.981223	1e-05		0.001	0.001	0.995	0.003
1167	HG02073	EAS	KHV	Unadmixed		1e-05	0.009197	0.990783	1e-05		0.001	0.001	0.996	0.002
1168	HG02075	EAS	KHV	Unadmixed		1e-05	0.022104	0.977876	1e-05		0.012	0.004	0.975	0.009
1169	HG02076	EAS	KHV	Unadmixed		1e-05	0.002952	0.997028	1e-05		0.002	0.002	0.9904	0.0056
1170	HG02078	EAS	KHV	Unadmixed		1e-05	1e-05	0.99997	1e-05		0.002	0.0534	0.9278	0.0168
1171	HG02079	EAS	KHV	Unadmixed		1e-05	0.007894	0.992086	1e-05		0.001	0.001	0.9954	0.0026
1172	HG02081	EAS	KHV	Unadmixed		1e-05	0.009104	0.990876	1e-05		0.001	0.001	0.9952	0.0028
1173	HG02082	EAS	KHV	Unadmixed		1e-05	0.005552	0.994428	1e-05		0.001	0.001	0.994	0.004
1174	HG02084	EAS	KHV	Unadmixed		1e-05	0.014673	0.980621	0.004696		0.001	0.001	0.996	0.002
1175	HG02085	EAS	KHV	Unadmixed		1e-05	0.014133	0.985847	1e-05		0.013	0.052	0.9224	0.0126
1176	HG02086	EAS	KHV	Unadmixed		1e-05	0.015213	0.984767	1e-05		0.001	0.001	0.996	0.002
1177	HG02087	EAS	KHV	Unadmixed		1e-05	0.009634	0.990346	1e-05		0.0062	0.012	0.8996	0.0822
1178	HG02088	EAS	KHV	Unadmixed		1e-05	0.010379	0.989601	1e-05		0.0082	0.0038	0.9742	0.0138
1179	HG02113	EAS	KHV	Unadmixed		1e-05	0.01864	0.98134	1e-05		0.0068	0.0374	0.9202	0.0356
1180	HG02116	EAS	KHV	Unadmixed		1e-05	0.015409	0.98069	0.003891		0.0064	0.001	0.9896	0.003
1181	HG02121	EAS	KHV	Unadmixed		1e-05	0.016532	0.983448	1e-05		0.0886	0.0042	0.8904	0.0168
1182	HG02122	EAS	KHV	Unadmixed		1e-05	0.007317	0.992663	1e-05		0.001	0.001	0.996	0.002
1183	HG02127	EAS	KHV	Unadmixed		1e-05	0.000419	0.999561	1e-05		0.004	0.001	0.993	0.002
1184	HG02128	EAS	KHV	Unadmixed		1e-05	0.017347	0.982633	1e-05		0.0086	0.021	0.95	0.0204
1185	HG02130	EAS	KHV	Unadmixed		1e-05	0.012737	0.983821	0.003432		0.0164	0.0274	0.9486	0.0076
1186	HG02131	EAS	KHV	Unadmixed		1e-05	0.064048	0.931043	0.004899		0.0046	0.002	0.986	0.0074
1187	HG02133	EAS	KHV	Unadmixed		1e-05	0.012601	0.987379	1e-05		0.001	0.001	0.994	0.004
1188	HG02134	EAS	KHV	Unadmixed		1e-05	0.014835	0.985145	1e-05		0.0162	0.0128	0.9552	0.0158
1189	HG02136	EAS	KHV	Unadmixed		1e-05	0.018257	0.981723	1e-05		0.002	0.002	0.9926	0.0034
1190	HG02137	EAS	KHV	Unadmixed		1e-05	0.000714	0.999266	1e-05		0.0012	0.002	0.9922	0.0046
1191	HG02138	EAS	KHV	Unadmixed		1e-05	0.015408	0.984103	0.000479		0.005	0.002	0.991	0.002
1192	HG02139	EAS	KHV	Unadmixed		1e-05	0.011759	0.988221	1e-05		0.0014	0.002	0.9926	0.004
1193	HG02140	EAS	KHV	Unadmixed		1.1e-05	0.012465	0.987514	1e-05		0.0034	0.002	0.9886	0.006
1194	HG02141	EAS	KHV	Unadmixed		1e-05	0.014742	0.985238	1e-05		0.0136	0.004	0.9794	0.003
1195	HG02142	EAS	KHV	Unadmixed		1e-05	0.09565	0.902288	0.002052		0.001	0.063	0.932	0.004
1196	HG02512	EAS	KHV	Unadmixed		1e-05	0.012252	0.987728	1e-05		0.002	0.002	0.9858	0.0102
1197	HG02513	EAS	KHV	Unadmixed		1e-05	0.004474	0.995506	1e-05		0.0062	0.001	0.991	0.0018
1198	HG02521	EAS	KHV	Unadmixed		1e-05	0.011533	0.982031	0.006427		0.002	0.005	0.9854	0.0076
1199	HG02522	EAS	KHV	Unadmixed		1e-05	0.016244	0.983736	1e-05		0.002	0.005	0.9894	0.0036
1200	HG00403	EAS	CHS	Unadmixed		1e-05	1e-05	0.987438	0.012542		0.0014	0.0068	0.9744	0.0174
1201	HG00404	EAS	CHS	Unadmixed		1e-05	1e-05	0.996353	0.003627		0.002	0.001	0.9932	0.0038
1202	HG00406	EAS	CHS	Unadmixed		1e-05	1e-05	0.99997	1e-05		0.002	0.014	0.971	0.013
1203	HG00407	EAS	CHS	Unadmixed		1e-05	1e-05	0.99997	1e-05		0.002	0.003	0.9868	0.0082
1204	HG00409	EAS	CHS	Unadmixed		1e-05	1e-05	0.995572	0.004408		0.001	0.001	0.993	0.005
1205	HG00410	EAS	CHS	Unadmixed		1e-05	1e-05	0.997378	0.002602		0.002	0.002	0.96	0.036
1206	HG00419	EAS	CHS	Unadmixed		1e-05	1e-05	0.997345	0.002635		0.002	0.001	0.9932	0.0038
1207	HG00421	EAS	CHS	Unadmixed		1e-05	1e-05	0.99997	1e-05		0.002	0.0104	0.9784	0.0092
1208	HG00422	EAS	CHS	Unadmixed		1e-05	1e-05	0.99997	1e-05		0.0012	0.001	0.9934	0.0044
1209	HG00428	EAS	CHS	Unadmixed		1e-05	1e-05	0.99997	1e-05		0.003	0.001	0.994	0.002
1210	HG00436	EAS	CHS	Unadmixed		1e-05	1e-05	0.998278	0.001702		0.0142	0.0016	0.9802	0.004
1211	HG00437	EAS	CHS	Unadmixed		1e-05	1e-05	0.99997	1e-05		0.002	0.012	0.9632	0.0228
1212	HG00442	EAS	CHS	Unadmixed		1e-05	1e-05	0.99997	1e-05		0.001	0.001	0.995	0.003
1213	HG00443	EAS	CHS	Unadmixed		1e-05	1e-05	0.994446	0.005534		0.002	0.001	0.993	0.004
1214	HG00445	EAS	CHS	Unadmixed		1e-05	1e-05	0.99997	1e-05		0.0132	0.0058	0.9694	0.0116
1215	HG00446	EAS	CHS	Unadmixed		1e-05	1e-05	0.99997	1e-05		0.001	0.001	0.9966	0.0014
1216	HG00448	EAS	CHS	Unadmixed		1e-05	1e-05	0.995745	0.004235		0.0124	0.0012	0.9756	0.0108
1217	HG00449	EAS	CHS	Unadmixed		1e-05	1e-05	0.996769	0.003211		0.002	0.002	0.9946	0.0014
1218	HG00451	EAS	CHS	Unadmixed		1e-05	1e-05	0.99997	1e-05		0.001	0.002	0.9804	0.0166
1219	HG00452	EAS	CHS	Unadmixed		1e-05	1e-05	0.99997	1e-05		0.001	0.001	0.995	0.003
1220	HG00457	EAS	CHS	Unadmixed		1e-05	1e-05	0.99997	1e-05		0.0036	0.0074	0.9766	0.0124
1221	HG00458	EAS	CHS	Unadmixed		1e-05	1.4e-05	0.997434	0.002542		0.0046	0.002	0.9914	0.002
1222	HG00463	EAS	CHS	Unadmixed		1e-05	1e-05	0.998946	0.001034		0.002	0.0018	0.9924	0.0038
1223	HG00464	EAS	CHS	Unadmixed		1e-05	1e-05	0.999927	5.3e-05		0.001	0.001	0.996	0.002
1224	HG00472	EAS	CHS	Unadmixed		1e-05	1e-05	0.99997	1e-05		0.003	0.001	0.9908	0.0052
1225	HG00473	EAS	CHS	Unadmixed		1e-05	1e-05	0.99997	1e-05		0.0036	0.0028	0.9916	0.002
1226	HG00475	EAS	CHS	Unadmixed		1e-05	1e-05	0.99997	1e-05		0.001	0.001	0.996	0.002
1227	HG00476	EAS	CHS	Unadmixed		1e-05	1e-05	0.997818	0.002162		0.001	0.001	0.9882	0.0098
1228	HG00478	EAS	CHS	Unadmixed		1e-05	1.7e-05	0.999963	1e-05		0.0016	0.001	0.9954	0.002
1229	HG00479	EAS	CHS	Unadmixed		1e-05	1e-05	0.995453	0.004527		0.004	0.001	0.994	0.001
1230	HG00500	EAS	CHS	Unadmixed		1e-05	1e-05	0.99997	1e-05		0.0064	0.0068	0.969	0.0178
1231	HG00513	EAS	CHS	Unadmixed		1e-05	1e-05	0.99997	1e-05		0.003	0.002	0.992	0.003
1232	HG00524	EAS	CHS	Unadmixed		1e-05	1e-05	0.996677	0.003303		0.0054	0.0192	0.9654	0.01
1233	HG00525	EAS	CHS	Unadmixed		1e-05	1e-05	0.987833	0.012147		0.0018	0.001	0.9952	0.002
1234	HG00530	EAS	CHS	Unadmixed		1e-05	1e-05	0.99997	1e-05		0.0054	0.003	0.9886	0.003
1235	HG00531	EAS	CHS	Unadmixed		1e-05	1e-05	0.99997	1e-05		0.004	0.002	0.991	0.003
1236	HG00533	EAS	CHS	Unadmixed		1e-05	1e-05	0.99997	1e-05		0.0012	0.0012	0.9946	0.003
1237	HG00534	EAS	CHS	Unadmixed		1e-05	1e-05	0.996439	0.003541		0.001	0.001	0.996	0.002
1238	HG00536	EAS	CHS	Unadmixed		1e-05	1e-05	0.99997	1e-05		0.001	0.001	0.995	0.003
1239	HG00537	EAS	CHS	Unadmixed		1e-05	1e-05	0.998382	0.001598		0.002	0.001	0.995	0.002
1240	HG00542	EAS	CHS	Unadmixed		1e-05	1e-05	0.995198	0.004782		0.002	0.001	0.995	0.002
1241	HG00543	EAS	CHS	Unadmixed		1e-05	1e-05	0.998961	0.001019		0.0012	0.0022	0.987	0.0096
1242	HG00556	EAS	CHS	Unadmixed		1e-05	1e-05	0.99997	1e-05		0.0022	0.001	0.9942	0.0026
1243	HG00557	EAS	CHS	Unadmixed		1e-05	1e-05	0.99997	1e-05		0.002	0.001	0.9934	0.0036
1244	HG00559	EAS	CHS	Unadmixed		1e-05	1e-05	0.995864	0.004116		0.001	0.001	0.995	0.003
1245	HG00560	EAS	CHS	Unadmixed		1e-05	1e-05	0.99997	1e-05		0.001	0.001	0.9952	0.0028
1246	HG00565	EAS	CHS	Unadmixed		1e-05	1e-05	0.99997	1e-05		0.003	0.002	0.9928	0.0022
1247	HG00566	EAS	CHS	Unadmixed		1e-05	1e-05	0.998936	0.001044		0.002	0.0014	0.9886	0.008
1248	HG00580	EAS	CHS	Unadmixed		1e-05	1e-05	0.995339	0.004641		0.0044	0.002	0.9884	0.0052
1249	HG00581	EAS	CHS	Unadmixed		1e-05	1e-05	0.99997	1e-05		0.0108	0.002	0.9852	0.002
1250	HG00583	EAS	CHS	Unadmixed		1e-05	1e-05	0.99997	1e-05		0.002	0.0026	0.9934	0.002
1251	HG00584	EAS	CHS	Unadmixed		1e-05	1e-05	0.99997	1e-05		0.002	0.003	0.993	0.002
1252	HG00589	EAS	CHS	Unadmixed		1e-05	1e-05	0.994267	0.005713		0.002	0.002	0.9004	0.0956
1253	HG00590	EAS	CHS	Unadmixed		1e-05	0.006361	0.991352	0.002277		0.002	0.002	0.991	0.005
1254	HG00592	EAS	CHS	Unadmixed		1e-05	0.008546	0.971653	0.019791		0.001	0.0168	0.9602	0.022
1255	HG00593	EAS	CHS	Unadmixed		1e-05	1e-05	0.99997	1e-05		0.001	0.002	0.994	0.003
1256	HG00595	EAS	CHS	Unadmixed		1e-05	1e-05	0.99997	1e-05		0.003	0.0048	0.9754	0.0168
1257	HG00596	EAS	CHS	Unadmixed		1e-05	1e-05	0.99997	1e-05		0.001	0.001	0.997	0.001
1258	HG00598	EAS	CHS	Unadmixed		1e-05	1e-05	0.99997	1e-05		0.002	0.001	0.992	0.005
1259	HG00599	EAS	CHS	Unadmixed		1e-05	1e-05	0.996428	0.003552		0.003	0.001	0.994	0.002
1260	HG00607	EAS	CHS	Unadmixed		1e-05	1e-05	0.99997	1e-05		0.0176	0.0296	0.9394	0.0134
1261	HG00608	EAS	CHS	Unadmixed		1e-05	1e-05	0.99997	1e-05		0.002	0.0038	0.989	0.0052
1262	HG00610	EAS	CHS	Unadmixed		1e-05	1.6e-05	0.996223	0.003751		0.004	0.002	0.9876	0.0064
1263	HG00611	EAS	CHS	Unadmixed		1e-05	1e-05	0.99283	0.00715		0.002	0.006	0.981	0.011
1264	HG00613	EAS	CHS	Unadmixed		1e-05	1e-05	0.999196	0.000784		0.001	0.001	0.9954	0.0026
1265	HG00614	EAS	CHS	Unadmixed		1e-05	1e-05	0.99997	1e-05		0.004	0.001	0.992	0.003
1266	HG00619	EAS	CHS	Unadmixed		1e-05	1e-05	0.99997	1e-05		0.004	0.002	0.9856	0.0084
1267	HG00620	EAS	CHS	Unadmixed		1e-05	1e-05	0.99997	1e-05		0.001	0.001	0.995	0.003
1268	HG00622	EAS	CHS	Unadmixed		0.000438	0.001809	0.99406	0.003693		0.002	0.001	0.9926	0.0044
1269	HG00623	EAS	CHS	Unadmixed		1e-05	1e-05	0.99997	1e-05		0.002	0.001	0.995	0.002
1270	HG00625	EAS	CHS	Unadmixed		1e-05	1e-05	0.99997	1e-05		0.0144	0.001	0.9816	0.003
1271	HG00626	EAS	CHS	Unadmixed		1e-05	1e-05	0.99997	1e-05		0.0012	0.001	0.995	0.0028
1272	HG00628	EAS	CHS	Unadmixed		1e-05	1e-05	0.999026	0.000954		0.001	0.001	0.994	0.004
1273	HG00629	EAS	CHS	Unadmixed		1e-05	1e-05	0.99997	1e-05		0.001	0.001	0.9912	0.0068
1274	HG00631	EAS	CHS	Unadmixed		1e-05	1e-05	0.99997	1e-05		0.0166	0.001	0.972	0.0104
1275	HG00632	EAS	CHS	Unadmixed		1e-05	1e-05	0.99997	1e-05		0.002	0.001	0.995	0.002
1276	HG00634	EAS	CHS	Unadmixed		1e-05	1e-05	0.99997	1e-05		0.0096	0.002	0.9844	0.004
1277	HG00650	EAS	CHS	Unadmixed		1e-05	1e-05	0.99997	1e-05		0.0012	0.001	0.995	0.0028
1278	HG00651	EAS	CHS	Unadmixed		1e-05	1e-05	0.995558	0.004422		0.001	0.001	0.9956	0.0024
1279	HG00653	EAS	CHS	Unadmixed		1e-05	1.2e-05	0.999968	1e-05		0.001	0.001	0.984	0.014
1280	HG00654	EAS	CHS	Unadmixed		1e-05	1e-05	0.99997	1e-05		0.002	0.001	0.994	0.003
1281	HG00656	EAS	CHS	Unadmixed		1e-05	1e-05	0.99997	1e-05		0.003	0.001	0.9944	0.0016
1282	HG00657	EAS	CHS	Unadmixed		1e-05	1e-05	0.99997	1e-05		0.001	0.001	0.9964	0.0016
1283	HG00662	EAS	CHS	Unadmixed		1e-05	1e-05	0.997728	0.002252		0.0044	0.003	0.9874	0.0052
1284	HG00663	EAS	CHS	Unadmixed		1e-05	1e-05	0.99997	1e-05		0.0082	0.003	0.9858	0.003
1285	HG00671	EAS	CHS	Unadmixed		1e-05	1e-05	0.99997	1e-05		0.001	0.001	0.996	0.002
1286	HG00672	EAS	CHS	Unadmixed		1e-05	1e-05	0.99997	1e-05		0.0012	0.001	0.9946	0.0032
1287	HG00674	EAS	CHS	Unadmixed		1e-05	1e-05	0.99997	1e-05		0.004	0.0064	0.975	0.0146
1288	HG00675	EAS	CHS	Unadmixed		1e-05	1e-05	0.99997	1e-05		0.0024	0.002	0.9638	0.0318
1289	HG00683	EAS	CHS	Unadmixed		1e-05	1e-05	0.99997	1e-05		0.004	0.001	0.9898	0.0052
1290	HG00684	EAS	CHS	Unadmixed		1e-05	1e-05	0.99997	1e-05		0.0076	0.002	0.9874	0.003
1291	HG00689	EAS	CHS	Unadmixed		1e-05	1e-05	0.99997	1e-05		0.002	0.003	0.993	0.002
1292	HG00690	EAS	CHS	Unadmixed		1e-05	1e-05	0.99997	1e-05		0.002	0.002	0.991	0.005
1293	HG00692	EAS	CHS	Unadmixed		1e-05	1e-05	0.995958	0.004022		0.003	0.002	0.9912	0.0038
1294	HG00693	EAS	CHS	Unadmixed		1e-05	1e-05	0.99997	1e-05		0.001	0.004	0.9868	0.0082
1295	HG00698	EAS	CHS	Unadmixed		1e-05	1e-05	0.99997	1e-05		0.003	0.001	0.994	0.002
1296	HG00699	EAS	CHS	Unadmixed		1e-05	1e-05	0.99997	1e-05		0.001	0.001	0.996	0.002
1297	HG00701	EAS	CHS	Unadmixed		1e-05	1e-05	0.997373	0.002607		0.0066	0.0024	0.978	0.013
1298	HG00704	EAS	CHS	Unadmixed		1e-05	1e-05	0.99997	1e-05		0.002	0.001	0.995	0.002
1299	HG00705	EAS	CHS	Unadmixed		1e-05	1e-05	0.99997	1e-05		0.0012	0.001	0.994	0.0038
1300	HG00707	EAS	CHS	Unadmixed		1e-05	1e-05	0.99997	1e-05		0.001	0.002	0.994	0.003
1301	HG00708	EAS	CHS	Unadmixed		1e-05	1e-05	0.99997	1e-05		0.003	0.002	0.987	0.008
1302	HG00717	EAS	CHS	Unadmixed		1e-05	1e-05	0.99997	1e-05		0.002	0.006	0.9738	0.0182
1303	HG00728	EAS	CHS	Unadmixed		1e-05	1e-05	0.99997	1e-05		0.0162	0.004	0.9662	0.0136
1304	HG00729	EAS	CHS	Unadmixed		1e-05	1e-05	0.99997	1e-05		0.002	0.001	0.995	0.002
1305	NA18525	EAS	CHB	Unadmixed		1e-05	1e-05	0.991471	0.008509		0.002	0.001	0.9876	0.0094
1306	NA18526	EAS	CHB	Unadmixed		1e-05	1e-05	0.99997	1e-05		0.001	0.001	0.994	0.004
1307	NA18528	EAS	CHB	Unadmixed		1e-05	0.016344	0.956514	0.027132		0.003	0.002	0.9824	0.0126
1308	NA18530	EAS	CHB	Unadmixed		1e-05	1e-05	0.981899	0.018081		0.002	0.001	0.995	0.002
1309	NA18531	EAS	CHB	Unadmixed		1e-05	0.010902	0.971746	0.017342		0.001	0.0156	0.9798	0.0036
1310	NA18532	EAS	CHB	Unadmixed		1e-05	1e-05	0.992916	0.007064		0.002	0.001	0.9944	0.0026
1311	NA18533	EAS	CHB	Unadmixed		1e-05	1e-05	0.998582	0.001398		0.002	0.001	0.994	0.003
1312	NA18534	EAS	CHB	Unadmixed		1e-05	0.00413	0.981759	0.0141		0.002	0.001	0.995	0.002
1313	NA18535	EAS	CHB	Unadmixed		1e-05	0.009516	0.968165	0.022309		0.0256	0.006	0.9644	0.004
1314	NA18536	EAS	CHB	Unadmixed		1e-05	1e-05	0.991705	0.008275		0.003	0.001	0.994	0.002
1315	NA18537	EAS	CHB	Unadmixed		1e-05	0.012013	0.978966	0.009011		0.005	0.002	0.991	0.002
1316	NA18538	EAS	CHB	Unadmixed		1e-05	0.012065	0.968135	0.019789		0.0018	0.019	0.9684	0.0108
1317	NA18539	EAS	CHB	Unadmixed		1e-05	0.006514	0.964777	0.028699		0.001	0.001	0.9918	0.0062
1318	NA18541	EAS	CHB	Unadmixed		1e-05	0.007731	0.967005	0.025254		0.001	0.001	0.996	0.002
1319	NA18542	EAS	CHB	Unadmixed		1e-05	0.0017	0.971209	0.027081		0.002	0.002	0.993	0.003
1320	NA18543	EAS	CHB	Unadmixed		1e-05	1.1e-05	0.999969	1e-05		0.001	0.002	0.9942	0.0028
1321	NA18544	EAS	CHB	Unadmixed		1e-05	0.014319	0.977865	0.007806		0.002	0.001	0.9902	0.0068
1322	NA18545	EAS	CHB	Unadmixed		1e-05	1e-05	0.990312	0.009668		0.001	0.015	0.9778	0.0062
1323	NA18546	EAS	CHB	Unadmixed		1e-05	1e-05	0.995216	0.004764		0.0032	0.0214	0.9692	0.0062
1324	NA18547	EAS	CHB	Unadmixed		1e-05	0.008614	0.967261	0.024115		0.006	0.002	0.988	0.004
1325	NA18548	EAS	CHB	Unadmixed		1e-05	0.008276	0.97538	0.016333		0.001	0.005	0.9766	0.0174
1326	NA18549	EAS	CHB	Unadmixed		1e-05	1e-05	0.99997	1e-05		0.001	0.001	0.9876	0.0104
1327	NA18550	EAS	CHB	Unadmixed		1e-05	1e-05	0.99997	1e-05		0.001	0.001	0.996	0.002
1328	NA18552	EAS	CHB	Unadmixed		1e-05	1e-05	0.988486	0.011494		0.0014	0.002	0.9936	0.003
1329	NA18553	EAS	CHB	Unadmixed		1e-05	0.014656	0.954799	0.030536		0.007	0.0038	0.9842	0.005
1330	NA18555	EAS	CHB	Unadmixed		1e-05	0.000557	0.9774	0.022033		0.001	0.001	0.9958	0.0022
1331	NA18557	EAS	CHB	Unadmixed		1e-05	1e-05	0.973133	0.026847		0.0108	0.0054	0.9652	0.0186
1332	NA18558	EAS	CHB	Unadmixed		1e-05	0.00397	0.978414	0.017606		0.0048	0.007	0.9862	0.002
1333	NA18559	EAS	CHB	Unadmixed		1e-05	1e-05	0.993347	0.006633		0.001	0.001	0.9922	0.0058
1334	NA18560	EAS	CHB	Unadmixed		1e-05	1e-05	0.99997	1e-05		0.0076	0.006	0.9562	0.0302
1335	NA18561	EAS	CHB	Unadmixed		1e-05	0.018017	0.955097	0.026876		0.0044	0.016	0.967	0.0126
1336	NA18562	EAS	CHB	Unadmixed		1e-05	0.011682	0.962707	0.025601		0.0114	0.002	0.9824	0.0042
1337	NA18563	EAS	CHB	Unadmixed		1e-05	0.001574	0.969199	0.029216		0.001	0.001	0.9642	0.0338
1338	NA18564	EAS	CHB	Unadmixed		1e-05	0.013922	0.966777	0.01929		0.0038	0.013	0.9596	0.0236
1339	NA18565	EAS	CHB	Unadmixed		1e-05	1e-05	0.993839	0.006141		0.001	0.001	0.9924	0.0056
1340	NA18566	EAS	CHB	Unadmixed		1e-05	1e-05	0.984938	0.015042		0.002	0.001	0.9946	0.0024
1341	NA18567	EAS	CHB	Unadmixed		1e-05	1e-05	0.978924	0.021056		0.001	0.001	0.9944	0.0036
1342	NA18570	EAS	CHB	Unadmixed		1e-05	1e-05	0.995427	0.004553		0.0162	0.0022	0.9778	0.0038
1343	NA18571	EAS	CHB	Unadmixed		1e-05	1e-05	0.992963	0.007017		0.003	0.001	0.9924	0.0036
1344	NA18572	EAS	CHB	Unadmixed		1e-05	1e-05	0.981317	0.018663		0.0014	0.001	0.9956	0.002
1345	NA18573	EAS	CHB	Unadmixed		1e-05	9.4e-05	0.98777	0.012126		0.002	0.0018	0.9938	0.0024
1346	NA18574	EAS	CHB	Unadmixed		1e-05	1e-05	0.986583	0.013397		0.001	0.001	0.996	0.002
1347	NA18577	EAS	CHB	Unadmixed		1e-05	1e-05	0.994326	0.005654		0.001	0.001	0.994	0.004
1348	NA18579	EAS	CHB	Unadmixed		1e-05	0.000862	0.979862	0.019266		0.005	0.0056	0.9798	0.0096
1349	NA18582	EAS	CHB	Unadmixed		1e-05	1e-05	0.99997	1e-05		0.002	0.001	0.9932	0.0038
1350	NA18591	EAS	CHB	Unadmixed		1e-05	1e-05	0.996316	0.003664		0.001	0.001	0.9956	0.0024
1351	NA18592	EAS	CHB	Unadmixed		1e-05	0.004354	0.98819	0.007445		0.003	0.003	0.991	0.003
1352	NA18593	EAS	CHB	Unadmixed		1e-05	1e-05	0.990185	0.009795		0.0014	0.001	0.9942	0.0034
1353	NA18595	EAS	CHB	Unadmixed		1e-05	1e-05	0.989935	0.010045		0.002	0.0016	0.9944	0.002
1354	NA18596	EAS	CHB	Unadmixed		1e-05	1e-05	0.993788	0.006192		0.0012	0.002	0.9948	0.002
1355	NA18597	EAS	CHB	Unadmixed		1e-05	0.009723	0.963391	0.026875		0.002	0.002	0.992	0.004
1356	NA18599	EAS	CHB	Unadmixed		1e-05	0.003931	0.968468	0.027591		0.005	0.002	0.9908	0.0022
1357	NA18602	EAS	CHB	Unadmixed		1e-05	0.004403	0.971328	0.024259		0.011	0.0022	0.9806	0.0062
1358	NA18603	EAS	CHB	Unadmixed		1e-05	1e-05	0.998433	0.001547		0.001	0.001	0.997	0.001
1359	NA18605	EAS	CHB	Unadmixed		1e-05	0.004939	0.98489	0.010162		0.004	0.0364	0.9542	0.0054
1360	NA18606	EAS	CHB	Unadmixed		1e-05	1e-05	0.99997	1e-05		0.0052	0.004	0.9852	0.0056
1361	NA18608	EAS	CHB	Unadmixed		1e-05	0.01343	0.954765	0.031796		0.003	0.002	0.9888	0.0062
1362	NA18609	EAS	CHB	Unadmixed		1e-05	0.011149	0.960996	0.027845		0.0136	0.0076	0.9562	0.0226
1363	NA18610	EAS	CHB	Unadmixed		1e-05	0.004302	0.989019	0.006669		0.002	0.001	0.9672	0.0298
1364	NA18611	EAS	CHB	Unadmixed		1e-05	1e-05	0.980072	0.019908		0.002	0.0028	0.9904	0.0048
1365	NA18612	EAS	CHB	Unadmixed		1e-05	1e-05	0.976443	0.023537		0.001	0.001	0.996	0.002
1366	NA18613	EAS	CHB	Unadmixed		1e-05	0.003538	0.956329	0.040123		0.003	0.005	0.9864	0.0056
1367	NA18614	EAS	CHB	Unadmixed		1e-05	1e-05	0.993686	0.006294		0.0046	0.001	0.9914	0.003
1368	NA18615	EAS	CHB	Unadmixed		1e-05	0.004663	0.982057	0.01327		0.0056	0.003	0.9806	0.0108
1369	NA18616	EAS	CHB	Unadmixed		1e-05	1e-05	0.99997	1e-05		0.0026	0.001	0.9868	0.0096
1370	NA18617	EAS	CHB	Unadmixed		1e-05	1e-05	0.999862	0.000118		0.011	0.005	0.9762	0.0078
1371	NA18618	EAS	CHB	Unadmixed		1e-05	0.013672	0.961076	0.025242		0.0022	0.002	0.992	0.0038
1372	NA18619	EAS	CHB	Unadmixed		1e-05	0.01173	0.972949	0.015311		0.001	0.001	0.9962	0.0018
1373	NA18620	EAS	CHB	Unadmixed		1e-05	0.006789	0.974433	0.018768		0.002	0.002	0.9882	0.0078
1374	NA18621	EAS	CHB	Unadmixed		1e-05	1e-05	0.979985	0.019995		0.002	0.0038	0.9924	0.0018
1375	NA18622	EAS	CHB	Unadmixed		1e-05	1e-05	0.99055	0.00943		0.001	0.001	0.993	0.005
1376	NA18623	EAS	CHB	Unadmixed		1e-05	0.014842	0.961066	0.024082		0.0016	0.002	0.9934	0.003
1377	NA18624	EAS	CHB	Unadmixed		1e-05	1e-05	0.990326	0.009654		0.001	0.001	0.997	0.001
1378	NA18625	EAS	CHB	Unadmixed		1e-05	1e-05	0.980766	0.019214		0.0026	0.0012	0.994	0.0022
1379	NA18626	EAS	CHB	Unadmixed		1e-05	0.023153	0.946355	0.030482		0.006	0.0168	0.9654	0.0118
1380	NA18627	EAS	CHB	Unadmixed		1e-05	1.1e-05	0.999969	1e-05		0.003	0.0012	0.9928	0.003
1381	NA18628	EAS	CHB	Unadmixed		1e-05	1e-05	0.99997	1e-05		0.001	0.0012	0.9958	0.002
1382	NA18629	EAS	CHB	Unadmixed		1e-05	1e-05	0.99997	1e-05		0.001	0.001	0.995	0.003
1383	NA18630	EAS	CHB	Unadmixed		1e-05	1e-05	0.997717	0.002263		0.001	0.0014	0.9888	0.0088
1384	NA18631	EAS	CHB	Unadmixed		1e-05	1e-05	0.990095	0.009885		0.002	0.0044	0.9748	0.0188
1385	NA18632	EAS	CHB	Unadmixed		1e-05	1e-05	0.99997	1e-05		0.001	0.0012	0.9948	0.003
1386	NA18633	EAS	CHB	Unadmixed		1e-05	1e-05	0.982713	0.017267		0.0022	0.0012	0.9906	0.006
1387	NA18634	EAS	CHB	Unadmixed		1e-05	1e-05	0.987983	0.011997		0.0024	0.001	0.9946	0.002
1388	NA18635	EAS	CHB	Unadmixed		1e-05	0.002661	0.984469	0.01286		0.0018	0.0022	0.959	0.037
1389	NA18636	EAS	CHB	Unadmixed		1e-05	1e-05	0.99997	1e-05		0.0054	0.0016	0.991	0.002
1390	NA18637	EAS	CHB	Unadmixed		1e-05	1e-05	0.997139	0.002841		0.001	0.001	0.9914	0.0066
1391	NA18638	EAS	CHB	Unadmixed		1e-05	1e-05	0.992639	0.007341		0.002	0.001	0.995	0.002
1392	NA18639	EAS	CHB	Unadmixed		1e-05	1e-05	0.99997	1e-05		0.004	0.001	0.992	0.003
1393	NA18640	EAS	CHB	Unadmixed		1e-05	0.006813	0.971998	0.02118		0.0016	0.002	0.9818	0.0146
1394	NA18641	EAS	CHB	Unadmixed		1e-05	1e-05	0.987728	0.012252		0.001	0.001	0.996	0.002
1395	NA18642	EAS	CHB	Unadmixed		1e-05	0.033659	0.940742	0.025589		0.005	0.0062	0.9788	0.01
1396	NA18643	EAS	CHB	Unadmixed		1e-05	0.012622	0.972112	0.015257		0.0018	0.002	0.9932	0.003
1397	NA18644	EAS	CHB	Unadmixed		1e-05	1e-05	0.995538	0.004442		0.002	0.0012	0.9938	0.003
1398	NA18645	EAS	CHB	Unadmixed		1e-05	1e-05	0.995138	0.004842		0.0076	0.0012	0.967	0.0242
1399	NA18646	EAS	CHB	Unadmixed		1e-05	1e-05	0.982146	0.017834		0.002	0.003	0.9866	0.0084
1400	NA18647	EAS	CHB	Unadmixed		1e-05	0.021154	0.951506	0.02733		0.0114	0.0226	0.958	0.008
1401	NA18648	EAS	CHB	Unadmixed		1e-05	0.025441	0.957188	0.017361		0.002	0.001	0.995	0.002
1402	NA18740	EAS	CHB	Unadmixed		1e-05	1e-05	0.994566	0.005414		0.002	0.001	0.995	0.002
1403	NA18745	EAS	CHB	Unadmixed		1e-05	0.005684	0.985777	0.008529		0.0046	0.001	0.9884	0.006
1404	NA18747	EAS	CHB	Unadmixed		1e-05	1e-05	0.99094	0.00904		0.002	0.0014	0.9914	0.0052
1405	NA18748	EAS	CHB	Unadmixed		1e-05	1e-05	0.99997	1e-05		0.001	0.001	0.996	0.002
1406	NA18749	EAS	CHB	Unadmixed		1e-05	1e-05	0.984051	0.015929		0.001	0.001	0.996	0.002
1407	NA18757	EAS	CHB	Unadmixed		1e-05	0.009759	0.971997	0.018233		0.001	0.001	0.997	0.001
1408	NA18939	EAS	JPT	Unadmixed		1e-05	1.7e-05	0.977045	0.022928		0.004	0.002	0.992	0.002
1409	NA18940	EAS	JPT	Unadmixed		1e-05	1e-05	0.975569	0.024411		0.001	0.001	0.996	0.002
1410	NA18941	EAS	JPT	Unadmixed		1e-05	1e-05	0.973404	0.026576		0.003	0.001	0.9914	0.0046
1411	NA18942	EAS	JPT	Unadmixed		1e-05	1.1e-05	0.978868	0.021112		0.002	0.0012	0.9888	0.008
1412	NA18943	EAS	JPT	Unadmixed		1e-05	1e-05	0.981363	0.018617		0.003	0.0014	0.9928	0.0028
1413	NA18944	EAS	JPT	Unadmixed		1e-05	1e-05	0.972323	0.027657		0.011	0.002	0.97	0.017
1414	NA18945	EAS	JPT	Unadmixed		1e-05	1.7e-05	0.963914	0.036059		0.0106	0.0024	0.978	0.009
1415	NA18946	EAS	JPT	Unadmixed		1e-05	1e-05	0.971975	0.028005		0.002	0.001	0.994	0.003
1416	NA18947	EAS	JPT	Unadmixed		1e-05	1e-05	0.971212	0.028768		0.001	0.001	0.997	0.001
1417	NA18948	EAS	JPT	Unadmixed		1e-05	1e-05	0.963497	0.036483		0.0012	0.001	0.995	0.0028
1418	NA18949	EAS	JPT	Unadmixed		1e-05	1.1e-05	0.971276	0.028703		0.006	0.002	0.9848	0.0072
1419	NA18950	EAS	JPT	Unadmixed		1e-05	1e-05	0.979037	0.020943		0.002	0.002	0.9882	0.0078
1420	NA18951	EAS	JPT	Unadmixed		1e-05	1e-05	0.973198	0.026782		0.0034	0.001	0.9924	0.0032
1421	NA18952	EAS	JPT	Unadmixed		1e-05	1e-05	0.970202	0.029778		0.001	0.001	0.996	0.002
1422	NA18953	EAS	JPT	Unadmixed		1e-05	1e-05	0.970057	0.029923		0.002	0.003	0.9878	0.0072
1423	NA18954	EAS	JPT	Unadmixed		1e-05	1e-05	0.978984	0.020996		0.038	0.0022	0.9556	0.0042
1424	NA18956	EAS	JPT	Unadmixed		1e-05	1e-05	0.979489	0.020491		0.002	0.001	0.995	0.002
1425	NA18957	EAS	JPT	Unadmixed		1e-05	1e-05	0.960605	0.039375		0.0014	0.001	0.9922	0.0054
1426	NA18959	EAS	JPT	Unadmixed		1e-05	1e-05	0.973698	0.026282		0.004	0.001	0.9918	0.0032
1427	NA18960	EAS	JPT	Unadmixed		1e-05	1.1e-05	0.978206	0.021773		0.0028	0.002	0.9898	0.0054
1428	NA18961	EAS	JPT	Unadmixed		1e-05	1e-05	0.969216	0.030764		0.003	0.002	0.9922	0.0028
1429	NA18962	EAS	JPT	Unadmixed		1e-05	1e-05	0.967159	0.032821		0.002	0.001	0.995	0.002
1430	NA18963	EAS	JPT	Unadmixed		1e-05	1e-05	0.981207	0.018773		0.0064	0.003	0.9876	0.003
1431	NA18964	EAS	JPT	Unadmixed		1e-05	1e-05	0.962785	0.037195		0.001	0.001	0.995	0.003
1432	NA18965	EAS	JPT	Unadmixed		1e-05	1e-05	0.976972	0.023008		0.002	0.001	0.993	0.004
1433	NA18966	EAS	JPT	Unadmixed		1e-05	1e-05	0.965918	0.034062		0.0094	0.003	0.877	0.1106
1434	NA18967	EAS	JPT	Unadmixed		1e-05	1.7e-05	0.966781	0.033192		0.006	0.0022	0.9856	0.0062
1435	NA18968	EAS	JPT	Unadmixed		1e-05	1e-05	0.976299	0.023681		0.003	0.0018	0.9874	0.0078
1436	NA18969	EAS	JPT	Unadmixed		1e-05	1e-05	0.96883	0.03115		0.003	0.0208	0.9654	0.0108
1437	NA18970	EAS	JPT	Unadmixed		1e-05	1e-05	0.972049	0.027931		0.005	0.003	0.988	0.004
1438	NA18971	EAS	JPT	Unadmixed		1e-05	1e-05	0.970715	0.029265		0.003	0.002	0.993	0.002
1439	NA18972	EAS	JPT	Unadmixed		1e-05	1e-05	0.95118	0.0488		0.003	0.001	0.992	0.004
1440	NA18973	EAS	JPT	Unadmixed		1e-05	1e-05	0.962228	0.037752		0.002	0.001	0.996	0.001
1441	NA18974	EAS	JPT	Unadmixed		1e-05	1e-05	0.981214	0.018766		0.004	0.0036	0.9896	0.0028
1442	NA18975	EAS	JPT	Unadmixed		1e-05	1e-05	0.979274	0.020706		0.003	0.001	0.9854	0.0106
1443	NA18976	EAS	JPT	Unadmixed		1e-05	1e-05	0.98751	0.01247		0.0018	0.001	0.9952	0.002
1444	NA18977	EAS	JPT	Unadmixed		1e-05	1e-05	0.955083	0.044897		0.0072	0.002	0.988	0.0028
1445	NA18978	EAS	JPT	Unadmixed		1e-05	1e-05	0.973438	0.026542		0.001	0.001	0.996	0.002
1446	NA18979	EAS	JPT	Unadmixed		1e-05	1e-05	0.971831	0.028149		0.0216	0.0022	0.941	0.0352
1447	NA18980	EAS	JPT	Unadmixed		1e-05	1e-05	0.97504	0.02494		0.003	0.002	0.992	0.003
1448	NA18981	EAS	JPT	Unadmixed		1e-05	1.4e-05	0.966073	0.033903		0.004	0.002	0.9748	0.0192
1449	NA18982	EAS	JPT	Unadmixed		1e-05	1e-05	0.963101	0.036879		0.002	0.001	0.9888	0.0082
1450	NA18983	EAS	JPT	Unadmixed		1e-05	1e-05	0.967112	0.032868		0.001	0.001	0.9906	0.0074
1451	NA18984	EAS	JPT	Unadmixed		1e-05	1e-05	0.967763	0.032217		0.002	0.001	0.9912	0.0058
1452	NA18985	EAS	JPT	Unadmixed		1e-05	1e-05	0.969766	0.030214		0.002	0.002	0.9924	0.0036
1453	NA18986	EAS	JPT	Unadmixed		1e-05	1e-05	0.977356	0.022624		0.001	0.001	0.9802	0.0178
1454	NA18987	EAS	JPT	Unadmixed		1e-05	1e-05	0.959427	0.040553		0.003	0.001	0.9932	0.0028
1455	NA18988	EAS	JPT	Unadmixed		1e-05	1e-05	0.96887	0.03111		0.003	0.002	0.991	0.004
1456	NA18989	EAS	JPT	Unadmixed		1e-05	1e-05	0.961284	0.038696		0.001	0.001	0.9952	0.0028
1457	NA18990	EAS	JPT	Unadmixed		1e-05	1e-05	0.978811	0.021169		0.001	0.001	0.995	0.003
1458	NA18991	EAS	JPT	Unadmixed		1e-05	1e-05	0.97411	0.02587		0.002	0.001	0.992	0.005
1459	NA18992	EAS	JPT	Unadmixed		1e-05	1e-05	0.970476	0.029504		0.003	0.0028	0.9902	0.004
1460	NA18993	EAS	JPT	Unadmixed		1e-05	1e-05	0.972147	0.027833		0.002	0.002	0.994	0.002
1461	NA18994	EAS	JPT	Unadmixed		1e-05	1e-05	0.982752	0.017228		0.003	0.003	0.989	0.005
1462	NA18995	EAS	JPT	Unadmixed		1e-05	1e-05	0.968345	0.031635		0.001	0.001	0.996	0.002
1463	NA18997	EAS	JPT	Unadmixed		1e-05	1e-05	0.977872	0.022108		0.002	0.002	0.992	0.004
1464	NA18998	EAS	JPT	Unadmixed		1e-05	1e-05	0.96028	0.0397		0.0036	0.001	0.9938	0.0016
1465	NA18999	EAS	JPT	Unadmixed		1e-05	1e-05	0.966513	0.033467		0.0026	0.001	0.9924	0.004
1466	NA19000	EAS	JPT	Unadmixed		1e-05	1e-05	0.968186	0.031794		0.0036	0.003	0.9874	0.006
1467	NA19001	EAS	JPT	Unadmixed		1e-05	1e-05	0.975114	0.024866		0.004	0.001	0.9926	0.0024
1468	NA19002	EAS	JPT	Unadmixed		1e-05	1e-05	0.976856	0.023124		0.001	0.001	0.995	0.003
1469	NA19003	EAS	JPT	Unadmixed		1e-05	1e-05	0.95846	0.04152		0.002	0.0012	0.9808	0.016
1470	NA19004	EAS	JPT	Unadmixed		1e-05	1e-05	0.969999	0.029981		0.0042	0.002	0.9918	0.002
1471	NA19005	EAS	JPT	Unadmixed		1e-05	1.6e-05	0.978769	0.021205		0.004	0.0036	0.9874	0.005
1472	NA19006	EAS	JPT	Unadmixed		1e-05	1e-05	0.961682	0.038298		0.001	0.001	0.996	0.002
1473	NA19007	EAS	JPT	Unadmixed		1e-05	1e-05	0.976356	0.023624		0.002	0.002	0.9816	0.0144
1474	NA19009	EAS	JPT	Unadmixed		1e-05	1e-05	0.967937	0.032043		0.0104	0.002	0.9736	0.014
1475	NA19010	EAS	JPT	Unadmixed		1e-05	1e-05	0.977051	0.022929		0.0152	0.003	0.9788	0.003
1476	NA19011	EAS	JPT	Unadmixed		1e-05	1e-05	0.971989	0.027991		0.002	0.0042	0.991	0.0028
1477	NA19012	EAS	JPT	Unadmixed		1e-05	1e-05	0.961373	0.038607		0.0506	0.001	0.9458	0.0026
1478	NA19054	EAS	JPT	Unadmixed		1e-05	1e-05	0.962287	0.037693		0.001	0.001	0.996	0.002
1479	NA19055	EAS	JPT	Unadmixed		1e-05	1e-05	0.973828	0.026152		0.0054	0.001	0.9916	0.002
1480	NA19056	EAS	JPT	Unadmixed		1e-05	1e-05	0.968009	0.031971		0.0118	0.0044	0.976	0.0078
1481	NA19057	EAS	JPT	Unadmixed		1e-05	1e-05	0.970565	0.029415		0.001	0.001	0.9934	0.0046
1482	NA19058	EAS	JPT	Unadmixed		1e-05	1e-05	0.971697	0.028283		0.002	0.001	0.9948	0.0022
1483	NA19059	EAS	JPT	Unadmixed		1e-05	1e-05	0.963749	0.036231		0.0022	0.001	0.9922	0.0046
1484	NA19060	EAS	JPT	Unadmixed		1e-05	1e-05	0.962652	0.037328		0.0062	0.002	0.9894	0.0024
1485	NA19062	EAS	JPT	Unadmixed		1e-05	1.6e-05	0.955272	0.044703		0.0038	0.002	0.985	0.0092
1486	NA19063	EAS	JPT	Unadmixed		1e-05	1e-05	0.972123	0.027857		0.0224	0.001	0.9736	0.003
1487	NA19064	EAS	JPT	Unadmixed		1e-05	1e-05	0.975671	0.024309		0.002	0.0016	0.9944	0.002
1488	NA19065	EAS	JPT	Unadmixed		1e-05	1e-05	0.971881	0.028099		0.0028	0.0022	0.9896	0.0054
1489	NA19066	EAS	JPT	Unadmixed		1e-05	1e-05	0.974832	0.025148		0.002	0.001	0.9946	0.0024
1490	NA19067	EAS	JPT	Unadmixed		1e-05	1e-05	0.977816	0.022164		0.0056	0.004	0.9858	0.0046
1491	NA19068	EAS	JPT	Unadmixed		1e-05	1e-05	0.96568	0.0343		0.0126	0.0026	0.9768	0.008
1492	NA19070	EAS	JPT	Unadmixed		1e-05	1e-05	0.968618	0.031362		0.007	0.001	0.9902	0.0018
1493	NA19072	EAS	JPT	Unadmixed		1e-05	1e-05	0.97641	0.02357		0.001	0.0014	0.9936	0.004
1494	NA19074	EAS	JPT	Unadmixed		1e-05	1e-05	0.960392	0.039588		0.001	0.002	0.984	0.013
1495	NA19075	EAS	JPT	Unadmixed		1e-05	1e-05	0.978432	0.021548		0.001	0.001	0.984	0.014
1496	NA19076	EAS	JPT	Unadmixed		1e-05	1e-05	0.972041	0.027939		0.0024	0.004	0.9906	0.003
1497	NA19077	EAS	JPT	Unadmixed		1e-05	1e-05	0.968969	0.031011		0.001	0.001	0.996	0.002
1498	NA19078	EAS	JPT	Unadmixed		1e-05	1e-05	0.978358	0.021622		0.001	0.001	0.995	0.003
1499	NA19079	EAS	JPT	Unadmixed		1e-05	1e-05	0.969042	0.030938		0.002	0.002	0.9912	0.0048
1500	NA19080	EAS	JPT	Unadmixed		1e-05	1e-05	0.978434	0.021546		0.004	0.001	0.9856	0.0094
1501	NA19081	EAS	JPT	Unadmixed		1e-05	1e-05	0.96123	0.03875		0.002	0.001	0.995	0.002
1502	NA19082	EAS	JPT	Unadmixed		1e-05	1e-05	0.9747	0.02528		0.0026	0.003	0.984	0.0104
1503	NA19083	EAS	JPT	Unadmixed		1e-05	1e-05	0.964386	0.035594		0.003	0.003	0.9876	0.0064
1504	NA19084	EAS	JPT	Unadmixed		1e-05	1e-05	0.972294	0.027686		0.002	0.002	0.9842	0.0118
1505	NA19085	EAS	JPT	Unadmixed		1e-05	1e-05	0.961203	0.038777		0.001	0.0016	0.9904	0.007
1506	NA19086	EAS	JPT	Unadmixed		1e-05	1e-05	0.971716	0.028264		0.002	0.0036	0.975	0.0194
1507	NA19087	EAS	JPT	Unadmixed		1e-05	1e-05	0.967846	0.032134		0.002	0.001	0.995	0.002
1508	NA19088	EAS	JPT	Unadmixed		1e-05	1e-05	0.972345	0.027635		0.004	0.0044	0.9724	0.0192
1509	NA19089	EAS	JPT	Unadmixed		1e-05	1e-05	0.968538	0.031442		0.002	0.0016	0.9924	0.004
1510	NA19090	EAS	JPT	Unadmixed		1e-05	1e-05	0.97272	0.02726		0.002	0.001	0.996	0.001
1511	NA19091	EAS	JPT	Unadmixed		1e-05	1e-05	0.978328	0.021652		0.001	0.001	0.996	0.002
158	HG02291	AMR	PEL	Admixed		1e-05	1e-05	1e-05	0.99997		0.001	0.001	0.004	0.994
159	HG02275	AMR	PEL	Admixed		1e-05	1e-05	1e-05	0.99997		0.001	0.001	0.0038	0.9942
160	HG02272	AMR	PEL	Admixed		1e-05	1e-05	1e-05	0.99997		0.001	0.001	0.002	0.996
161	HG02271	AMR	PEL	Admixed		1e-05	1e-05	1.1e-05	0.999969		0.004	0.001	0.0036	0.9914
162	HG02259	AMR	PEL	Admixed		1e-05	1e-05	1e-05	0.99997		0.003	0.001	0.0102	0.9858
163	HG02150	AMR	PEL	Admixed		1e-05	1e-05	1e-05	0.99997		0.001	0.001	0.003	0.995
164	HG02105	AMR	PEL	Admixed		1e-05	0.005457	1e-05	0.994523		0.001	0.001	0.002	0.996
165	HG01974	AMR	PEL	Admixed		1e-05	1e-05	1e-05	0.99997		0.001	0.001	0.003	0.995
166	HG01968	AMR	PEL	Admixed		1e-05	1e-05	1e-05	0.99997		0.001	0.001	0.0108	0.9872
167	HG01961	AMR	PEL	Admixed		1e-05	1e-05	1e-05	0.99997		0.001	0.001	0.002	0.996
168	HG01951	AMR	PEL	Admixed		1e-05	1e-05	1e-05	0.99997		0.0012	0.001	0.005	0.9928
169	HG01938	AMR	PEL	Admixed		1e-05	1e-05	1e-05	0.99997		0.001	0.001	0.002	0.996
170	HG01926	AMR	PEL	Admixed		1e-05	1e-05	1e-05	0.99997		0.001	0.001	0.002	0.996
171	HG01923	AMR	PEL	Admixed		1e-05	0.004053	1e-05	0.995927		0.002	0.0028	0.002	0.9932
172	HG01920	AMR	PEL	Admixed		1e-05	1e-05	1e-05	0.99997		0.002	0.001	0.0072	0.9898
173	HG01572	AMR	PEL	Admixed		1e-05	1e-05	1e-05	0.99997		0.002	0.003	0.0196	0.9754
174	HG02265	AMR	PEL	Admixed		1e-05	0.008937	1e-05	0.991043		0.002	0.0016	0.004	0.9924
175	HG01927	AMR	PEL	Admixed		1e-05	0.009213	1e-05	0.990767		0.002	0.002	0.003	0.993
176	HG02147	AMR	PEL	Admixed		1e-05	0.030377	1e-05	0.969603		0.001	0.001	0.0028	0.9952
177	HG02266	AMR	PEL	Admixed		1e-05	0.031438	0.002451	0.966101		0.002	0.001	0.0042	0.9928
178	HG02278	AMR	PEL	Admixed		1e-05	0.047752	1e-05	0.952228		0.0012	0.002	0.003	0.9938
179	HG01954	AMR	PEL	Admixed		1e-05	0.056845	1e-05	0.943135		0.001	0.003	0.004	0.992
180	HG01992	AMR	PEL	Admixed		1e-05	0.057238	1e-05	0.942742		0.0086	0.0064	0.0586	0.9264
181	HG02104	AMR	PEL	Admixed		1e-05	0.063909	1e-05	0.936071		0.002	0.002	0.004	0.992
182	HG02146	AMR	PEL	Admixed		1e-05	0.0839	1e-05	0.91608		0.004	0.009	0.0102	0.9768
183	HG01953	AMR	PEL	Admixed		1e-05	0.082073	1e-05	0.917907		0.0018	0.001	0.0064	0.9908
184	HG01997	AMR	PEL	Admixed		1e-05	0.082679	1e-05	0.917301		0.0014	0.004	0.003	0.9916
185	HG02292	AMR	PEL	Admixed		1e-05	0.087787	1e-05	0.912193		0.001	0.005	0.002	0.992
186	HG02299	AMR	PEL	Admixed		1e-05	0.096821	1e-05	0.903159		0.001	0.001	0.002	0.996
187	HG01917	AMR	PEL	Admixed		1e-05	0.107142	1e-05	0.892838		0.001	0.0228	0.0026	0.9736
188	HG02348	AMR	PEL	Admixed		1e-05	0.122011	1e-05	0.877969		0.0132	0.0216	0.0736	0.8916
189	HG02102	AMR	PEL	Admixed		1e-05	0.12888	0.003653	0.867456		0.002	0.002	0.0282	0.9678
190	HG02260	AMR	PEL	Admixed		1e-05	0.126668	1e-05	0.873312		0.0016	0.0054	0.0142	0.9788
191	HG01942	AMR	PEL	Admixed		1e-05	0.125725	1e-05	0.874255		0.001	0.003	0.036	0.96
192	HG02008	AMR	PEL	Admixed		1e-05	0.132153	1e-05	0.867827		0.0088	0.003	0.0092	0.979
193	HG01973	AMR	PEL	Admixed		0.019555	0.132964	0.003614	0.843867		0.004	0.003	0.0036	0.9894
194	HG02003	AMR	PEL	Admixed		1e-05	0.151923	1e-05	0.848057		0.002	0.005	0.0034	0.9896
195	HG01932	AMR	PEL	Admixed		1e-05	0.157156	1e-05	0.842824		0.0028	0.016	0.003	0.9782
196	HG02301	AMR	PEL	Admixed		1e-05	0.155928	1e-05	0.844052		0.002	0.0302	0.002	0.9658
197	HG01977	AMR	PEL	Admixed		1e-05	0.161163	1e-05	0.838817		0.002	0.0176	0.0252	0.9552
198	HG02285	AMR	PEL	Admixed		1e-05	0.172946	1e-05	0.827034		0.0022	0.004	0.007	0.9868
199	HG01945	AMR	PEL	Admixed		1e-05	0.177116	1e-05	0.822864		0.0282	0.0276	0.0122	0.932
200	HG02262	AMR	PEL	Admixed		1e-05	0.184814	1e-05	0.815166		0.0018	0.0108	0.003	0.9844
201	HG02002	AMR	PEL	Admixed		1e-05	0.191321	1e-05	0.808659		0.002	0.0058	0.0074	0.9848
202	HG01982	AMR	PEL	Admixed		1e-05	0.194772	1e-05	0.805208		0.0136	0.007	0.011	0.9684
203	HG01918	AMR	PEL	Admixed		1e-05	0.197008	1e-05	0.802972		0.0116	0.2088	0.006	0.7736
204	HG01939	AMR	PEL	Admixed		1e-05	0.20441	1e-05	0.79557		0.0018	0.1502	0.0052	0.8428
205	HG01921	AMR	PEL	Admixed		1e-05	0.210378	1e-05	0.789602		0.002	0.0722	0.0034	0.9224
206	HG01991	AMR	PEL	Admixed		0.005915	0.20954	0.006603	0.777942		0.0044	0.0044	0.002	0.9892
207	HG02286	AMR	PEL	Admixed		1e-05	0.222797	1e-05	0.777183		0.003	0.2052	0.0066	0.7852
208	HG01980	AMR	PEL	Admixed		0.023452	0.223078	1e-05	0.75346		0.006	0.0302	0.003	0.9608
209	HG01935	AMR	PEL	Admixed		1e-05	0.232053	1e-05	0.767927		0.008	0.0218	0.0338	0.9364
210	HG01979	AMR	PEL	Admixed		1e-05	0.257107	1e-05	0.742873		0.004	0.1525	0.0036	0.8399
211	HG01565	AMR	PEL	Admixed		1e-05	0.283435	0.00714	0.709415		0.001	0.1809	0.003	0.8151
212	HG01976	AMR	PEL	Admixed		1e-05	0.295615	1e-05	0.704365		0.003	0.1362	0.0032	0.8576
213	HG01936	AMR	PEL	Admixed		0.030247	0.294048	1e-05	0.675695		0.0096	0.1363	0.0042	0.8499
214	HG02252	AMR	PEL	Admixed		0.003878	0.297805	0.012886	0.685431		0.0056	0.2498	0.0152	0.7294
215	HG02277	AMR	PEL	Admixed		1e-05	0.299105	1e-05	0.700875		0.0018	0.2109	0.017	0.7703
216	HG02089	AMR	PEL	Admixed		1e-05	0.307839	1e-05	0.692141		0.014	0.2252	0.1199	0.6409
217	HG01970	AMR	PEL	Admixed		1e-05	0.322383	1e-05	0.677597		0.002	0.2436	0.007	0.7475
218	HG01571	AMR	PEL	Admixed		1e-05	0.323647	0.00459	0.671753		0.004	0.439	0.0154	0.5416
219	HG01967	AMR	PEL	Admixed		1e-05	0.331947	1e-05	0.668033		0.0244	0.0762	0.006	0.8934
220	HG01947	AMR	PEL	Admixed		0.025402	0.335805	0.011209	0.627584		0.0068	0.3125	0.002	0.6787
221	HG02298	AMR	PEL	Admixed		1e-05	0.362453	1.3e-05	0.637524		0.0098	0.2501	0.008	0.7321
222	HG02312	AMR	PEL	Admixed		1e-05	0.359955	1e-05	0.640025		0.0024	0.1827	0.035	0.7799
223	HG01578	AMR	PEL	Admixed		1e-05	0.370505	1e-05	0.629475		0.002	0.1639	0.0044	0.8297
224	HG02253	AMR	PEL	Admixed		1e-05	0.431007	1e-05	0.568973		0.001	0.3792	0.0022	0.6176
225	HG01566	AMR	PEL	Admixed		0.008156	0.511137	0.011367	0.469339		0.0098	0.3429	0.004	0.6433
226	HG02304	AMR	PEL	Admixed		0.047911	0.144613	0.007064	0.800412		0.002	0.002	0.0044	0.9916
227	HG01950	AMR	PEL	Admixed		0.05035	0.072315	1e-05	0.877326		0.0028	0.003	0.0146	0.9796
228	HG01941	AMR	PEL	Admixed		0.056703	0.097467	0.001171	0.844659		0.003	0.001	0.007	0.989
229	HG02425	AMR	PEL	Admixed		0.057138	0.340048	1e-05	0.602804		0.1072	0.0938	0.0516	0.7474
230	HG01892	AMR	PEL	Admixed		0.061008	0.192715	1e-05	0.746266		0.0152	0.0842	0.0126	0.888
231	HG01577	AMR	PEL	Admixed		0.06307	0.479903	1e-05	0.457017		0.0672	0.6415	0.0132	0.2781
232	HG01965	AMR	PEL	Admixed		0.080906	0.290508	0.007688	0.620897		0.0076	0.3511	0.0082	0.6331
233	HG01893	AMR	PEL	Admixed		0.120591	0.301733	1e-05	0.577666		0.1444	0.2575	0.0076	0.5905
234	HG02090	AMR	PEL	Admixed		0.123033	0.291715	1e-05	0.585241		0.0034	0.2873	0.0124	0.6969
235	HG01971	AMR	PEL	Admixed		0.161179	0.253229	0.000613	0.584979		0.0718	0.0774	0.003	0.8478
236	HG02274	AMR	PEL	Admixed		0.250687	0.126227	1e-05	0.623076		0.1642	0.0106	0.0056	0.8196
237	HG02006	AMR	PEL	Admixed		0.386283	0.289872	1e-05	0.323835		0.3872	0.2393	0.003	0.3705
238	HG01933	AMR	PEL	Admixed		0.092773	0.212471	0.046252	0.648503		0.0744	0.0902	0.0048	0.8306
239	HG01948	AMR	PEL	Admixed		0.168817	0.102806	0.053286	0.675091		0.0936	0.0074	0.0358	0.8632
240	HG01924	AMR	PEL	Admixed		0.111075	0.121827	0.067163	0.699935		0.1438	0.003	0.0068	0.8464
241	HG02345	AMR	PEL	Admixed		0.069759	0.358749	0.107843	0.463649		0.0628	0.1994	0.0506	0.6872
242	HG01944	AMR	PEL	Admixed		1e-05	0.077436	0.393474	0.52908		0.002	0.002	0.4367	0.5593
243	NA19648	AMR	MXL	Admixed		0.0189	0.919458	1e-05	0.061632		0.0016	0.9946	0.001	0.0028
244	NA19649	AMR	MXL	Admixed		0.03638	0.724989	0.013854	0.224777		0.0144	0.5908	0.002	0.3928
245	NA19651	AMR	MXL	Admixed		0.058119	0.679157	0.011544	0.25118		0.002	0.6099	0.007	0.3811
246	NA19652	AMR	MXL	Admixed		0.041085	0.676283	0.005756	0.276876		0.0118	0.6077	0.0132	0.3673
247	NA19654	AMR	MXL	Admixed		0.058213	0.389272	0.016952	0.535563		0.006	0.3229	0.0222	0.6489
248	NA19655	AMR	MXL	Admixed		0.04894	0.632331	0.01168	0.307049		0.0132	0.4769	0.002	0.5079
249	NA19657	AMR	MXL	Admixed		0.05014	0.367075	0.018436	0.56435		0.002	0.2605	0.0044	0.7331
250	NA19658	AMR	MXL	Admixed		0.02026	0.632315	0.014511	0.332914		0.002	0.6299	0.024	0.3441
251	NA19661	AMR	MXL	Admixed		0.04847	0.454985	0.036826	0.459719		0.0064	0.3887	0.002	0.6029
252	NA19663	AMR	MXL	Admixed		0.060032	0.324012	0.03105	0.584906		0.1508	0.199	0.0016	0.6487
253	NA19664	AMR	MXL	Admixed		0.055123	0.407875	0.043915	0.493087		0.0038	0.3931	0.0096	0.5935
254	NA19669	AMR	MXL	Admixed		0.016926	0.632356	0.049174	0.301545		0.0052	0.6579	0.1686	0.1682
255	NA19670	AMR	MXL	Admixed		0.044655	0.475356	0.017126	0.462862		0.0064	0.387	0.0032	0.6034
256	NA19676	AMR	MXL	Admixed		0.035792	0.661035	0.010338	0.292835		0.0162	0.5836	0.049	0.3512
257	NA19678	AMR	MXL	Admixed		0.068752	0.717147	0.002095	0.212005		0.02	0.8724	0.088	0.0196
258	NA19679	AMR	MXL	Admixed		0.027401	0.93119	0.000689	0.04072		0.004	0.9662	0.0232	0.0066
259	NA19681	AMR	MXL	Admixed		0.047356	0.364947	0.026655	0.561042		0.0352	0.4609	0.0138	0.4901
260	NA19682	AMR	MXL	Admixed		0.01638	0.49751	0.025926	0.460184		0.0032	0.4181	0.0066	0.5721
261	NA19684	AMR	MXL	Admixed		0.00879	0.68169	0.028279	0.28124		0.002	0.6183	0.007	0.3727
262	NA19716	AMR	MXL	Admixed		0.051571	0.383412	0.037377	0.527641		0.0104	0.3203	0.0024	0.6669
263	NA19717	AMR	MXL	Admixed		0.03825	0.364127	0.013999	0.583624		0.0026	0.2569	0.003	0.7375
264	NA19719	AMR	MXL	Admixed		0.058704	0.520435	0.016917	0.403944		0.0058	0.5578	0.02	0.4164
265	NA19720	AMR	MXL	Admixed		0.047233	0.297835	0.021533	0.633398		0.0042	0.4268	0.0046	0.5644
266	NA19722	AMR	MXL	Admixed		0.047572	0.480497	0.029172	0.442758		0.0294	0.3035	0.0458	0.6213
267	NA19723	AMR	MXL	Admixed		0.080561	0.416278	0.031292	0.471869		0.0044	0.3428	0.0086	0.6442
268	NA19725	AMR	MXL	Admixed		0.037745	0.604345	0.009596	0.348314		0.0052	0.4428	0.0084	0.5436
269	NA19726	AMR	MXL	Admixed		0.003078	0.372135	0.032466	0.592321		0.002	0.3102	0.003	0.6848
270	NA19728	AMR	MXL	Admixed		1e-05	0.038059	0.043465	0.918466		0.001	0.001	0.0034	0.9946
271	NA19729	AMR	MXL	Admixed		1e-05	0.082056	0.040721	0.877212		0.0086	0.005	0.0144	0.972
272	NA19731	AMR	MXL	Admixed		1e-05	1e-05	0.040433	0.959547		0.003	0.002	0.0056	0.9894
273	NA19732	AMR	MXL	Admixed		1e-05	0.024521	0.036062	0.939407		0.001	0.001	0.0026	0.9954
274	NA19734	AMR	MXL	Admixed		0.01425	0.347283	0.026465	0.612002		0.002	0.2995	0.003	0.6955
275	NA19735	AMR	MXL	Admixed		0.006635	0.128068	0.034552	0.830745		0.002	0.002	0.0258	0.9702
276	NA19740	AMR	MXL	Admixed		0.019775	0.19321	0.052282	0.734733		0.0034	0.049	0.0086	0.939
277	NA19741	AMR	MXL	Admixed		1e-05	0.14824	0.038686	0.813063		0.002	0.0366	0.002	0.9594
278	NA19746	AMR	MXL	Admixed		0.026108	0.276995	0.038409	0.658488		0.011	0.0844	0.0384	0.8662
279	NA19747	AMR	MXL	Admixed		0.025611	0.440799	0.029646	0.503944		0.003	0.466	0.0078	0.5232
280	NA19749	AMR	MXL	Admixed		0.03615	0.552241	0.102847	0.308762		0.0118	0.5682	0.0406	0.3794
281	NA19750	AMR	MXL	Admixed		0.03436	0.665743	0.021774	0.278123		0.0022	0.7609	0.0702	0.1667
282	NA19752	AMR	MXL	Admixed		0.024389	0.446939	0.031226	0.497446		0.004	0.3838	0.0032	0.609
283	NA19755	AMR	MXL	Admixed		0.046799	0.262072	0.035295	0.655835		0.0098	0.0344	0.0202	0.9356
284	NA19756	AMR	MXL	Admixed		0.065336	0.444229	0.032336	0.4581		0.0278	0.4591	0.0062	0.5069
285	NA19758	AMR	MXL	Admixed		0.004718	0.207152	0.045859	0.742271		0.008	0.0506	0.0132	0.9282
286	NA19759	AMR	MXL	Admixed		0.020419	0.221428	0.0377	0.720452		0.005	0.1497	0.003	0.8423
287	NA19761	AMR	MXL	Admixed		0.054339	0.39221	0.035848	0.517604		0.006	0.3071	0.0368	0.6501
288	NA19762	AMR	MXL	Admixed		0.062602	0.321936	0.013267	0.602195		0.001	0.0864	0.0044	0.9082
289	NA19764	AMR	MXL	Admixed		0.052346	0.567859	0.017714	0.362081		0.002	0.5061	0.0038	0.4881
290	NA19770	AMR	MXL	Admixed		0.048825	0.548635	0.017819	0.384721		0.1146	0.3823	0.0056	0.4975
291	NA19771	AMR	MXL	Admixed		0.043138	0.451818	0.010045	0.495		0.0062	0.5224	0.0032	0.4682
292	NA19773	AMR	MXL	Admixed		0.024934	0.594138	0.028173	0.352755		0.004	0.5935	0.0466	0.3559
293	NA19774	AMR	MXL	Admixed		0.056632	0.450138	0.016986	0.476244		0.002	0.3653	0.018	0.6147
294	NA19776	AMR	MXL	Admixed		0.097674	0.454633	0.015115	0.432578		0.0542	0.3645	0.0076	0.5737
295	NA19777	AMR	MXL	Admixed		0.085268	0.468364	0.009436	0.436932		0.0066	0.425	0.0078	0.5606
296	NA19779	AMR	MXL	Admixed		0.041153	0.646754	0.024343	0.28775		0.0094	0.6376	0.0194	0.3336
297	NA19780	AMR	MXL	Admixed		0.039312	0.589903	1e-05	0.370775		0.0064	0.6049	0.0096	0.3791
298	NA19782	AMR	MXL	Admixed		0.061432	0.489196	0.015137	0.434235		0.0128	0.5066	0.0066	0.474
299	NA19783	AMR	MXL	Admixed		1e-05	0.243893	0.031347	0.72475		0.003	0.0144	0.002	0.9806
300	NA19785	AMR	MXL	Admixed		0.045729	0.255938	0.024663	0.67367		0.002	0.0772	0.0156	0.9052
301	NA19786	AMR	MXL	Admixed		0.03759	0.375063	0.029224	0.558124		0.0654	0.1102	0.0062	0.8182
302	NA19788	AMR	MXL	Admixed		0.042834	0.301316	0.035434	0.620416		0.0046	0.0694	0.003	0.923
303	NA19789	AMR	MXL	Admixed		0.068149	0.476317	0.030052	0.425482		0.0154	0.4677	0.0296	0.4873
304	NA19792	AMR	MXL	Admixed		0.055904	0.61253	0.017406	0.31416		0.0092	0.5616	0.0046	0.4246
305	NA19794	AMR	MXL	Admixed		0.032707	0.667337	0.008297	0.291659		0.0198	0.6086	0.0084	0.3632
306	NA19795	AMR	MXL	Admixed		0.065451	0.460418	0.012749	0.461382		0.0098	0.2805	0.003	0.7067
307	HG01112	AMR	CLM	Admixed		0.021486	0.906788	1e-05	0.071716		0.002	0.9868	0.0052	0.006
308	HG01113	AMR	CLM	Admixed		0.011805	0.698065	0.004531	0.2856		0.0084	0.6489	0.0844	0.2583
309	HG01119	AMR	CLM	Admixed		0.02802	0.843238	1e-05	0.128732		0.011	0.9566	0.0124	0.02
310	HG01121	AMR	CLM	Admixed		0.046242	0.639354	0.005791	0.308612		0.0046	0.5823	0.0048	0.4083
311	HG01122	AMR	CLM	Admixed		0.06378	0.711679	1e-05	0.224531		0.004	0.6863	0.0028	0.3069
312	HG01124	AMR	CLM	Admixed		0.145068	0.557621	0.002247	0.295064		0.3113	0.6509	0.013	0.0248
313	HG01125	AMR	CLM	Admixed		0.100432	0.642475	0.006148	0.250944		0.056	0.5908	0.0284	0.3247
314	HG01130	AMR	CLM	Admixed		0.06078	0.689535	0.002153	0.247532		0.004	0.8529	0.0202	0.1229
315	HG01131	AMR	CLM	Admixed		0.060746	0.682563	1e-05	0.256682		0.004	0.7684	0.014	0.2136
316	HG01133	AMR	CLM	Admixed		0.022844	0.816054	0.000505	0.160596		0.0038	0.7643	0.0158	0.2161
317	HG01134	AMR	CLM	Admixed		0.122435	0.652114	0.001701	0.22375		0.0062	0.7546	0.0034	0.2358
318	HG01136	AMR	CLM	Admixed		0.093511	0.622839	0.006116	0.277533		0.007	0.4644	0.002	0.5266
319	HG01137	AMR	CLM	Admixed		0.022127	0.625052	0.002282	0.350538		0.0012	0.6164	0.007	0.3754
320	HG01139	AMR	CLM	Admixed		0.174025	0.521063	1e-05	0.304902		0.2599	0.4339	0.0052	0.3011
321	HG01140	AMR	CLM	Admixed		0.042604	0.685991	1e-05	0.271395		0.0016	0.7404	0.0162	0.2418
322	HG01142	AMR	CLM	Admixed		0.188499	0.448296	0.005303	0.357903		0.1398	0.5237	0.0086	0.3279
323	HG01148	AMR	CLM	Admixed		0.059211	0.690429	1e-05	0.25035		0.0384	0.8222	0.0082	0.1312
324	HG01149	AMR	CLM	Admixed		0.104332	0.442892	0.01014	0.442636		0.3436	0.2396	0.009	0.4078
325	HG01250	AMR	CLM	Admixed		0.077972	0.596346	0.000761	0.32492		0.1138	0.5166	0.0034	0.3662
326	HG01251	AMR	CLM	Admixed		0.016916	0.714845	0.001814	0.266425		0.002	0.6155	0.006	0.3765
327	HG01253	AMR	CLM	Admixed		0.045856	0.716825	1e-05	0.237309		0.0022	0.7229	0.0026	0.2723
328	HG01254	AMR	CLM	Admixed		0.176873	0.532569	0.010462	0.280097		0.1465	0.5328	0.0116	0.3091
329	HG01256	AMR	CLM	Admixed		0.010717	0.817614	0.001218	0.170452		0.002	0.787	0.0662	0.1448
330	HG01257	AMR	CLM	Admixed		0.01076	0.694456	1e-05	0.294774		0.017	0.6186	0.1811	0.1833
331	HG01259	AMR	CLM	Admixed		0.029095	0.850896	0.002927	0.117082		0.0052	0.8409	0.0036	0.1503
332	HG01260	AMR	CLM	Admixed		0.130671	0.561062	1e-05	0.308257		0.0024	0.5894	0.002	0.4062
333	HG01269	AMR	CLM	Admixed		0.064859	0.666742	0.001166	0.267232		0.0254	0.6381	0.002	0.3345
334	HG01271	AMR	CLM	Admixed		0.077446	0.67078	1e-05	0.251764		0.0622	0.7784	0.0086	0.1508
335	HG01272	AMR	CLM	Admixed		0.182561	0.48988	0.01593	0.311629		0.0484	0.6119	0.0232	0.3165
336	HG01275	AMR	CLM	Admixed		0.010033	0.940793	1e-05	0.049164		0.0068	0.975	0.0124	0.0058
337	HG01277	AMR	CLM	Admixed		0.011283	0.624735	0.001861	0.362121		0.001	0.5951	0.0042	0.3997
338	HG01280	AMR	CLM	Admixed		0.018703	0.712181	1e-05	0.269106		0.0032	0.7542	0.0028	0.2398
339	HG01281	AMR	CLM	Admixed		0.024456	0.709793	0.010713	0.255038		0.002	0.7031	0.0224	0.2725
340	HG01284	AMR	CLM	Admixed		0.068853	0.690632	0.002532	0.237983		0.0234	0.7648	0.0252	0.1866
341	HG01341	AMR	CLM	Admixed		0.000712	0.406663	0.016569	0.576055		0.003	0.3748	0.0026	0.6196
342	HG01342	AMR	CLM	Admixed		0.360602	0.410281	0.002738	0.226379		0.3009	0.3325	0.0058	0.3607
343	HG01344	AMR	CLM	Admixed		0.03463	0.55759	1e-05	0.407769		0.002	0.4064	0.002	0.5896
344	HG01345	AMR	CLM	Admixed		0.058249	0.715983	0.009819	0.215949		0.0524	0.7315	0.0554	0.1607
345	HG01348	AMR	CLM	Admixed		0.043573	0.558719	0.011538	0.38617		0.086	0.4662	0.0236	0.4242
346	HG01350	AMR	CLM	Admixed		0.07021	0.529585	0.002871	0.397334		0.0234	0.6861	0.023	0.2675
347	HG01351	AMR	CLM	Admixed		0.014834	0.692341	0.005096	0.287728		0.0182	0.5856	0.0098	0.3864
348	HG01353	AMR	CLM	Admixed		0.028323	0.775116	1e-05	0.196551		0.004	0.9538	0.0134	0.0288
349	HG01354	AMR	CLM	Admixed		0.01822	0.815657	1e-05	0.166113		0.002	0.911	0.0136	0.0734
350	HG01356	AMR	CLM	Admixed		0.056085	0.628372	1e-05	0.315533		0.0674	0.7848	0.0362	0.1116
351	HG01357	AMR	CLM	Admixed		0.012434	0.681482	0.013076	0.293008		0.0042	0.776	0.113	0.1068
352	HG01359	AMR	CLM	Admixed		0.041219	0.699574	0.009658	0.249549		0.003	0.6795	0.0156	0.3019
353	HG01360	AMR	CLM	Admixed		0.0649	0.700154	0.003146	0.2318		0.004	0.6094	0.007	0.3796
354	HG01362	AMR	CLM	Admixed		0.123452	0.63665	0.016142	0.223756		0.1324	0.706	0.0466	0.115
355	HG01363	AMR	CLM	Admixed		0.17085	0.503015	0.019918	0.306217		0.1274	0.3585	0.0282	0.4859
356	HG01365	AMR	CLM	Admixed		0.145023	0.573015	0.003088	0.278873		0.0082	0.5942	0.0036	0.394
357	HG01366	AMR	CLM	Admixed		0.102712	0.622525	0.008663	0.2661		0.0156	0.7945	0.034	0.1559
358	HG01369	AMR	CLM	Admixed		0.128654	0.366678	1e-05	0.504659		0.1815	0.1741	0.0034	0.6409
359	HG01372	AMR	CLM	Admixed		0.038522	0.641233	1e-05	0.320236		0.002	0.6366	0.004	0.3574
360	HG01374	AMR	CLM	Admixed		0.016257	0.722651	1e-05	0.261082		0.0098	0.556	0.0146	0.4196
361	HG01375	AMR	CLM	Admixed		0.144767	0.549133	1e-05	0.30609		0.0724	0.6582	0.0096	0.2598
362	HG01377	AMR	CLM	Admixed		0.101858	0.5862	0.005001	0.30694		0.0148	0.5003	0.0098	0.4751
363	HG01378	AMR	CLM	Admixed		0.03932	0.566631	0.00084	0.393209		0.004	0.486	0.029	0.481
364	HG01383	AMR	CLM	Admixed		0.033113	0.716301	1e-05	0.250577		0.013	0.7635	0.0508	0.1727
365	HG01384	AMR	CLM	Admixed		0.059345	0.707282	1e-05	0.233363		0.0062	0.8858	0.0586	0.0494
366	HG01389	AMR	CLM	Admixed		0.058868	0.800979	1e-05	0.140143		0.0272	0.8936	0.0726	0.0066
367	HG01390	AMR	CLM	Admixed		0.28407	0.425644	0.009307	0.280979		0.2138	0.3913	0.0032	0.3917
368	HG01431	AMR	CLM	Admixed		0.109322	0.621634	1e-05	0.269034		0.0084	0.6555	0.0152	0.3209
369	HG01432	AMR	CLM	Admixed		0.02944	0.727451	0.013945	0.229164		0.0048	0.8026	0.0146	0.178
370	HG01435	AMR	CLM	Admixed		0.043013	0.436719	0.007813	0.512455		0.0372	0.3746	0.0114	0.5768
371	HG01437	AMR	CLM	Admixed		0.013776	0.860382	0.01126	0.114582		0.0286	0.9236	0.0108	0.037
372	HG01438	AMR	CLM	Admixed		0.017313	0.936039	1e-05	0.046638		0.0084	0.9162	0.0624	0.013
373	HG01440	AMR	CLM	Admixed		0.176957	0.593563	1e-05	0.22947		0.1748	0.4325	0.0014	0.3913
374	HG01441	AMR	CLM	Admixed		0.019684	0.55291	0.02247	0.404935		0.0022	0.5243	0.002	0.4715
375	HG01443	AMR	CLM	Admixed		0.043833	0.380508	1e-05	0.57565		0.006	0.4469	0.0058	0.5413
376	HG01444	AMR	CLM	Admixed		0.095878	0.600569	0.009903	0.293649		0.013	0.5783	0.0068	0.4019
377	HG01447	AMR	CLM	Admixed		0.072069	0.662412	0.020898	0.244621		0.0156	0.7758	0.0034	0.2052
378	HG01455	AMR	CLM	Admixed		0.03479	0.562022	0.009225	0.393963		0.0014	0.5598	0.0036	0.4352
379	HG01456	AMR	CLM	Admixed		0.050919	0.554837	0.008463	0.38578		0.0088	0.7291	0.0198	0.2423
380	HG01459	AMR	CLM	Admixed		0.040953	0.550601	0.001172	0.407273		0.0052	0.4965	0.022	0.4763
381	HG01461	AMR	CLM	Admixed		0.177917	0.434927	0.006929	0.380228		0.3263	0.3051	0.0064	0.3623
382	HG01462	AMR	CLM	Admixed		0.292081	0.38698	0.013881	0.307058		0.227	0.3735	0.003	0.3965
383	HG01464	AMR	CLM	Admixed		0.191896	0.486296	1e-05	0.321797		0.133	0.594	0.013	0.26
384	HG01465	AMR	CLM	Admixed		0.02044	0.785791	0.000104	0.193665		0.0202	0.8948	0.013	0.072
385	HG01468	AMR	CLM	Admixed		0.016724	0.79816	1e-05	0.185106		0.0034	0.8134	0.1742	0.009
386	HG01474	AMR	CLM	Admixed		0.018961	0.826114	1e-05	0.154915		0.003	0.9512	0.0284	0.0174
387	HG01479	AMR	CLM	Admixed		0.027032	0.849328	1e-05	0.12363		0.0178	0.8382	0.0532	0.0908
388	HG01485	AMR	CLM	Admixed		0.353132	0.373782	0.00624	0.266846		0.3053	0.4149	0.239	0.0408
389	HG01486	AMR	CLM	Admixed		0.031341	0.599741	0.004569	0.364349		0.0022	0.4813	0.0068	0.5097
390	HG01488	AMR	CLM	Admixed		0.154961	0.703378	1e-05	0.141651		0.0564	0.7523	0.057	0.1343
391	HG01489	AMR	CLM	Admixed		0.015031	0.84813	0.00423	0.132608		0.0032	0.819	0.1718	0.006
392	HG01491	AMR	CLM	Admixed		0.011502	0.827051	1e-05	0.161437		0.002	0.9106	0.0034	0.084
393	HG01492	AMR	CLM	Admixed		0.026379	0.764195	0.010419	0.199006		0.003	0.671	0.0104	0.3156
394	HG01494	AMR	CLM	Admixed		0.103722	0.467184	0.015189	0.413905		0.005	0.5328	0.009	0.4532
395	HG01495	AMR	CLM	Admixed		0.121327	0.47949	0.019073	0.380109		0.0066	0.4714	0.0072	0.5148
396	HG01497	AMR	CLM	Admixed		0.043179	0.587626	1e-05	0.369185		0.004	0.5172	0.0086	0.4702
397	HG01498	AMR	CLM	Admixed		0.047056	0.594043	0.008791	0.35011		0.0042	0.55	0.0328	0.413
398	HG01550	AMR	CLM	Admixed		0.059595	0.713362	0.00179	0.225253		0.0332	0.7728	0.0166	0.1774
399	HG01551	AMR	CLM	Admixed		0.393235	0.372923	0.000723	0.233119		0.3226	0.372	0.1586	0.1468
400	HG01556	AMR	CLM	Admixed		0.220399	0.442047	0.016471	0.321083		0.2671	0.3719	0.0026	0.3583
401	HG00551	AMR	PUR	Admixed		0.084738	0.776225	8.3e-05	0.138954		0.0654	0.7873	0.0032	0.1441
402	HG00553	AMR	PUR	Admixed		0.186059	0.619499	1e-05	0.194432		0.2997	0.6087	0.062	0.0296
403	HG00554	AMR	PUR	Admixed		0.080078	0.798719	1e-05	0.121193		0.1096	0.6276	0.033	0.2298
404	HG00637	AMR	PUR	Admixed		0.146995	0.706632	0.011134	0.13524		0.0654	0.7748	0.0104	0.1494
405	HG00638	AMR	PUR	Admixed		0.175421	0.669288	1e-05	0.155281		0.0062	0.7597	0.2295	0.0046
406	HG00640	AMR	PUR	Admixed		0.071378	0.813547	0.012772	0.102304		0.005	0.8699	0.1126	0.0126
407	HG00641	AMR	PUR	Admixed		0.088976	0.744709	0.00164	0.164674		0.0154	0.7561	0.0046	0.2239
408	HG00731	AMR	PUR	Admixed		0.027034	0.880548	0.003371	0.089047		0.0716	0.8898	0.0052	0.0334
409	HG00732	AMR	PUR	Admixed		0.048087	0.81177	0.012743	0.1274		0.0066	0.874	0.0266	0.0928
410	HG00734	AMR	PUR	Admixed		0.110974	0.683084	0.004037	0.201905		0.0176	0.7008	0.002	0.2796
411	HG00736	AMR	PUR	Admixed		0.06504	0.827696	1e-05	0.107254		0.0054	0.7951	0.002	0.1975
412	HG00737	AMR	PUR	Admixed		0.079167	0.813204	1e-05	0.107619		0.0084	0.965	0.0078	0.0188
413	HG00739	AMR	PUR	Admixed		0.052178	0.888034	1e-05	0.059778		0.0056	0.8718	0.1064	0.0162
414	HG00740	AMR	PUR	Admixed		0.115579	0.730322	0.008382	0.145717		0.056	0.6372	0.0044	0.3024
415	HG00742	AMR	PUR	Admixed		0.058282	0.890917	1e-05	0.050792		0.0056	0.8559	0.1196	0.019
416	HG00743	AMR	PUR	Admixed		0.089689	0.688074	0.00127	0.220966		0.1124	0.5933	0.094	0.2002
417	HG01047	AMR	PUR	Admixed		0.083759	0.815461	1e-05	0.10077		0.002	0.8824	0.0658	0.0498
418	HG01048	AMR	PUR	Admixed		0.109045	0.758139	1e-05	0.132807		0.0374	0.7506	0.1328	0.0792
419	HG01049	AMR	PUR	Admixed		0.231988	0.627275	1e-05	0.140727		0.2834	0.6936	0.0056	0.0174
420	HG01051	AMR	PUR	Admixed		0.210142	0.595883	0.001539	0.192435		0.3549	0.5393	0.0566	0.0492
421	HG01052	AMR	PUR	Admixed		0.215047	0.596919	0.004687	0.183348		0.3752	0.5984	0.0142	0.0122
422	HG01054	AMR	PUR	Admixed		0.067623	0.770209	1e-05	0.162158		0.0924	0.8354	0.004	0.0682
423	HG01055	AMR	PUR	Admixed		0.129546	0.766756	1e-05	0.103688		0.0712	0.709	0.1049	0.1149
424	HG01058	AMR	PUR	Admixed		0.130985	0.707997	0.011059	0.149959		0.2438	0.7371	0.0082	0.011
425	HG01060	AMR	PUR	Admixed		0.089434	0.792688	0.003685	0.114193		0.0254	0.928	0.0222	0.0244
426	HG01061	AMR	PUR	Admixed		0.072087	0.780021	1e-05	0.147882		0.0448	0.871	0.0354	0.0488
427	HG01063	AMR	PUR	Admixed		0.350165	0.50615	0.004186	0.139499		0.325	0.4336	0.0042	0.2372
428	HG01064	AMR	PUR	Admixed		0.169406	0.718615	0.007362	0.104618		0.211	0.7592	0.0162	0.0136
429	HG01066	AMR	PUR	Admixed		0.069162	0.799237	1e-05	0.13159		0.0412	0.9448	0.0074	0.0066
430	HG01067	AMR	PUR	Admixed		0.08853	0.77457	0.001857	0.135042		0.1142	0.8116	0.0472	0.027
431	HG01069	AMR	PUR	Admixed		0.092321	0.750335	1e-05	0.157334		0.024	0.8306	0.0224	0.123
432	HG01070	AMR	PUR	Admixed		0.055227	0.78653	1e-05	0.158233		0.002	0.9193	0.061	0.0178
433	HG01072	AMR	PUR	Admixed		0.081997	0.777472	1e-05	0.140521		0.0076	0.7368	0.0274	0.2282
434	HG01073	AMR	PUR	Admixed		0.084859	0.766926	1e-05	0.148205		0.007	0.8102	0.0286	0.1542
435	HG01075	AMR	PUR	Admixed		0.093666	0.848009	0.002485	0.05584		0.002	0.9774	0.006	0.0146
436	HG01077	AMR	PUR	Admixed		0.203546	0.610955	0.014166	0.171333		0.2594	0.6278	0.0086	0.1042
437	HG01079	AMR	PUR	Admixed		0.169825	0.695262	0.001041	0.133873		0.2318	0.672	0.0612	0.035
438	HG01080	AMR	PUR	Admixed		0.087037	0.690056	1e-05	0.222897		0.0176	0.7608	0.0068	0.2148
439	HG01082	AMR	PUR	Admixed		0.209147	0.645714	0.001036	0.144103		0.2068	0.6191	0.0082	0.166
440	HG01083	AMR	PUR	Admixed		0.099405	0.741569	1e-05	0.159016		0.015	0.5991	0.0034	0.3825
441	HG01085	AMR	PUR	Admixed		0.124957	0.739707	0.017621	0.117715		0.0232	0.7706	0.009	0.1972
442	HG01086	AMR	PUR	Admixed		0.132633	0.677701	1e-05	0.189656		0.0068	0.7273	0.0036	0.2623
443	HG01088	AMR	PUR	Admixed		0.183529	0.700278	1e-05	0.116184		0.1946	0.722	0.0066	0.0768
444	HG01089	AMR	PUR	Admixed		0.151305	0.702101	0.011602	0.134992		0.0536	0.6859	0.0042	0.2563
445	HG01092	AMR	PUR	Admixed		0.253801	0.621281	1e-05	0.124908		0.242	0.7173	0.0046	0.036
446	HG01094	AMR	PUR	Admixed		0.132919	0.736784	0.011629	0.118668		0.0158	0.7273	0.0526	0.2044
447	HG01095	AMR	PUR	Admixed		0.119423	0.747767	0.000706	0.132104		0.0118	0.8384	0.0198	0.13
448	HG01097	AMR	PUR	Admixed		0.090283	0.763384	1e-05	0.146323		0.0728	0.8494	0.0154	0.0624
449	HG01098	AMR	PUR	Admixed		0.096037	0.763143	1e-05	0.14081		0.0402	0.7426	0.0082	0.209
450	HG01101	AMR	PUR	Admixed		0.153446	0.683626	1e-05	0.162918		0.1466	0.7353	0.012	0.106
451	HG01102	AMR	PUR	Admixed		0.166623	0.704167	1e-05	0.1292		0.0356	0.8422	0.102	0.0202
452	HG01104	AMR	PUR	Admixed		0.083742	0.780458	0.010214	0.125587		0.0636	0.9002	0.0138	0.0224
453	HG01105	AMR	PUR	Admixed		0.080422	0.834889	1e-05	0.084678		0.0092	0.9712	0.0098	0.0098
454	HG01107	AMR	PUR	Admixed		0.229388	0.653795	1e-05	0.116807		0.2804	0.6786	0.0092	0.0318
455	HG01108	AMR	PUR	Admixed		0.627073	0.302671	1e-05	0.070246		0.7389	0.2094	0.0136	0.038
456	HG01110	AMR	PUR	Admixed		0.129623	0.725633	0.003446	0.141298		0.2116	0.6567	0.007	0.1248
457	HG01111	AMR	PUR	Admixed		0.113431	0.73664	0.004227	0.145702		0.0836	0.5889	0.0084	0.3191
458	HG01161	AMR	PUR	Admixed		0.178889	0.653561	0.007642	0.159908		0.1359	0.6668	0.0198	0.1775
459	HG01162	AMR	PUR	Admixed		0.100512	0.726856	0.00257	0.170062		0.0078	0.7425	0.0046	0.2451
460	HG01164	AMR	PUR	Admixed		0.096606	0.778073	1e-05	0.125311		0.0032	0.6257	0.002	0.3691
461	HG01167	AMR	PUR	Admixed		0.233904	0.62636	1e-05	0.139726		0.232	0.6336	0.083	0.0514
462	HG01168	AMR	PUR	Admixed		0.033047	0.89666	0.006781	0.063512		0.0794	0.848	0.029	0.0436
463	HG01170	AMR	PUR	Admixed		0.117495	0.723518	0.000785	0.158202		0.0198	0.7752	0.0318	0.1732
464	HG01171	AMR	PUR	Admixed		0.18082	0.666157	0.002071	0.150952		0.2522	0.5209	0.0034	0.2236
465	HG01173	AMR	PUR	Admixed		0.078111	0.855872	0.009814	0.056203		0.1174	0.7708	0.032	0.0798
466	HG01174	AMR	PUR	Admixed		0.063471	0.820074	0.00771	0.108746		0.0058	0.7706	0.076	0.1476
467	HG01176	AMR	PUR	Admixed		0.088736	0.74974	0.010362	0.151163		0.0394	0.7048	0.018	0.2378
468	HG01177	AMR	PUR	Admixed		0.073303	0.726731	0.011611	0.188355		0.0022	0.6402	0.0124	0.3452
469	HG01182	AMR	PUR	Admixed		0.136153	0.71014	0.002602	0.151106		0.1074	0.6355	0.0026	0.2545
470	HG01183	AMR	PUR	Admixed		0.127514	0.713061	1e-05	0.159415		0.0104	0.6971	0.2441	0.0484
471	HG01187	AMR	PUR	Admixed		0.175862	0.561774	0.009834	0.25253		0.046	0.5722	0.002	0.3798
472	HG01188	AMR	PUR	Admixed		0.217484	0.556928	0.01994	0.205648		0.214	0.5186	0.0052	0.2622
473	HG01190	AMR	PUR	Admixed		0.157597	0.620088	0.001936	0.220379		0.0312	0.5024	0.003	0.4634
474	HG01191	AMR	PUR	Admixed		0.09506	0.700212	0.000122	0.204606		0.015	0.7623	0.0252	0.1975
475	HG01197	AMR	PUR	Admixed		0.064414	0.78496	1e-05	0.150616		0.003	0.7228	0.1976	0.0766
476	HG01198	AMR	PUR	Admixed		0.185077	0.666597	1e-05	0.148316		0.2751	0.5729	0.0964	0.0556
477	HG01200	AMR	PUR	Admixed		0.049645	0.858914	0.005274	0.086166		0.1062	0.8016	0.0838	0.0084
478	HG01204	AMR	PUR	Admixed		0.105239	0.757082	0.017818	0.119861		0.1146	0.6429	0.0282	0.2144
479	HG01205	AMR	PUR	Admixed		0.118964	0.757849	1e-05	0.123177		0.09	0.7363	0.0174	0.1562
480	HG01241	AMR	PUR	Admixed		0.67911	0.239899	0.001727	0.079264		0.7099	0.114	0.0322	0.144
481	HG01242	AMR	PUR	Admixed		0.506536	0.431132	1e-05	0.062323		0.535	0.4492	0.002	0.0138
482	HG01247	AMR	PUR	Admixed		0.197843	0.624223	0.003406	0.174528		0.1078	0.6591	0.0168	0.2164
483	HG01248	AMR	PUR	Admixed		0.109167	0.77513	0.001706	0.113997		0.1544	0.8306	0.0076	0.0074
484	HG01286	AMR	PUR	Admixed		0.227494	0.6282	1e-05	0.144296		0.3497	0.6401	0.0026	0.0076
485	HG01302	AMR	PUR	Admixed		0.113086	0.690059	0.011935	0.18492		0.018	0.7502	0.1754	0.0564
486	HG01303	AMR	PUR	Admixed		0.116368	0.68667	0.009924	0.187037		0.177	0.6936	0.071	0.0584
[truncated: 18 more rows]
