# Supplementary material for: Development and Evaluation of the Ancestry Informative Marker Panel of the VISAGE Basic Tool
Source: Genes (Basel). 2021 Aug 22;12(8):1284. doi: 10.3390/genes12081284 (PMC8391248; doi:10.3390/genes12081284)
Supplement: Supplementary file 1 [file genes-12-01284-s001.zip › BT Supplementary Files and Figs/Supplementary File S5.xlsx]

## Sheet: Supplementary File S5
	Supplementary File S5		Screen of all 153 BT SNPs of gnomAD genome database information for current GRCh37-38 positions, gene identifiers, third alleles and high frequency flanking SNPs (present on the same sequence strand as the target site within +/- 25 nucleotides). The most population informative flanking SNPs are highlighted in yellow.
No.	Type	SNP	CHR	GRCh37	GRCh38	Ref	Alt	Gene		Third allele detected by gnomAD							High Frequency flanking SNPs
										Yes=expected	Frequency	Population		rs-number	GRCh38	Distance from target SNP	Frequency	Population	Frequency if informative	Population
1	AIM	rs12142199	1	1249187	1313807	G	A	INTS11		C	2.415e-05	AFR		-	-		-	-									1.315e-05
2	AIM	rs434504	1	4815477	4755417	G	A	AJAP1		No				-	-		-	-									1.316e-05
3	AIM	rs776912	1	10847784	10787727	T	A,C	CASZ1		Yes				rs150696577	10787715	12	0.004092	Overall									1.47e-05
4	AIM	rs12130799	1	55663372	55197699	A	G	USP24		No				rs188047240	55197702	3	0.0006967	Overall									1.47e-05
5	AIM	rs2139931	1	84590527	84124844	A	G	PRKACB		T	9.661e-05	AFR		rs185867313	84124837	7	0.003727	Overall									1.471e-05
6	AIM	rs3737576	1	101709563	101244007	T	C	-		No				rs17100958	101244017	10	0.01191	Overall	0.04068	AFR							2.415e-05
7	AIM	rs2814778	1	159174683	159204893	T	C	ACKR1		No				-	-		-	-									2.571e-05
8	AIM	rs4657449	1	165465281	165496044	G	A	LRRC52-AS1		No				rs374371512	165496069	25	0.001158	AFR									2.945e-05
9	AIM	rs2227203	1	172879023	172909883	T	C	AL031599.1		No				rs576001280	172909885	2	0.0002497	Overall									4.832e-05
10	AIM	rs7531501	1	234338303	234202557	G	A	SLC35F3		No				rs148904505	234202549	8	0.001707	Overall									6.541e-05
11	AIM	rs1834619	2	17901485	17720218	G	A	SMC6		No				rs1358910349	17720213	5	0.001447	AFR									7.256e-05
12	AIM	rs1796048	2	97643576	96977839	T	C	FAM178B		No				-	-		-	-									9.484e-05
13	AIM	rs3827760	2	109513601	108897145	A	G	EDAR		No				-	-		-	-									9.661e-05
14	AIM	rs7570971	2	135837906	135080336	C	A	RAB3GAP1		No				rs373204600	135080342	6	0.0002039	Overall									0.0001931
15	AIM	rs1371048	2	145753166	144995599	G	T	TEX41		A	9.484e-05	EUR		rs566059082	144995596	3	0.0006766	Overall									0.0001936
16	AIM	rs16830500	2	152814129	151957615	T	C	CACNB4		No				-	-		-	-									0.00001471-0.0005670
17	AIM	rs10497191	2	158667217	157810705	T	C	ACVR1		No				-	-		-	-									Singletons
18	AIM	rs7568054	2	190497896	189633170	A	G	-		No				-	-		-	-
19	AIM	rs2302013	2	242393658	241454243	A	C	FARP2		T	0.0001931	EAS		-	-		-	-
20	AIM	rs1169671	3	10222955	10181271	C	G,T	IRAK2		Yes				rs76444263	10181272	1	0.0103	Overall	0.07587	SAS
21	AIM	rs862500	3	64272649	64286973	A	T	PRICKLE2		G	1.471e-05	EUR		-	-
22	AIM	rs984038	3	65762252	65776577	C	T	MAGI1		No				rs772487942	65776571	6	0.0004341	Overall
23	AIM	rs12629908	3	120522716	120803869	G	A	-		No				-	-		-	-
24	AIM	rs12498138	3	121459589	121740742	G	A	GOLGB1		No				-	-		-	-
25	AIM	rs820371	3	123404711	123685864	T	C	MYLK		No				-	-		-	-
26	AIM	rs10012227	4	18637315	18635692	G	A	AC093898.1		No				-	-		-	-
27	AIM	rs4540055	4	38803255	38801634	A	T,C	TLR1		Yes				-	-		-	-
28	AIM	rs1229984	4	100239319	99318162	T	C	ADH1B		G	1.47e-05	EUR		-	-		-	-
29	AIM	rs1757928	4	130022161	129101006	C	A	C4orf33		No				rs147057671	129100995	11	0.0003222	Overall
30	AIM	rs870347	5	6845035	6844922	A	C	LINC02196		No				-	-		-	-
31	AIM	rs975073	5	23239056	23238947	T	A,C	-		Yes				-	-		-	-
32	AIM-EVC	rs16891982	5	33951693	33951588	C	G	SLC45A2		A	2.571e-05	EUR-AFR		-	-
33	AIM	rs26951	5	59759657	60463830	C	T	PDE4D		No				-	-		-	-
34	AIM	rs7736783	5	82402869	83107050	A	T,G	XRCC4		Yes				-	-		-	-
35	AIM	rs26247	5	106804363	107468662	A	G	EFNA5		T	1.47e-05	EUR		rs528043641	107468651	11	0.0001643	Overall
36	AIM	rs10079352	5	117494640	118158945	G	A	LINC02147		No				rs140319596	118158952	7	0.001434	Overall
37	AIM	rs39897	5	131436896	132101203	C	T	-		No				rs1009422523	132101213	10	0.0001643	Overall
38	AIM	rs4308478	5	136334314	136998625	C	T	SPOCK1		No				-	-		-	-
39	EVC	rs4959270	6	457748	457748	C	A	AL512308.1		T	7.256e-05	AFR		-	-		-	-
40	AIM	rs12203115	6	36490733	36522956	A	G	STK38		No				-	-		-	-
41	AIM	rs2503770	6	110266415	109945212	A	T	-		No				-	-		-	-
42	AIM	rs6933094	6	150297603	149976467	T	C,A	-		Yes				-	-		-	-
43	AIM	rs2180052	6	170589989	170280901	G	A	-		No				-	-		-	-
44	AIM	rs10257378	7	19613796	19574173	T	A,C	AC007091.1		Yes				rs369814525	19574181	8	0.000125	Overall
45	AIM	rs756913	7	24539772	24500153	G	A	-		No				rs998039908	24500157	4	0.0004344	AFR
46	AIM	rs917115	7	28172586	28132967	T	C	JAZF1		A	0.0001936	EAS		-	-		-	-
47	AIM	rs2471552	7	45977173	45937574	C	T	-		No				-	-		-	-
48	AIM	rs705308	7	97695363	98066051	C	A	-		T	2.945e-05	EUR		rs1451793732	98066052	1	0.0001229	Overall
49	AIM	rs13267318	8	11569321	11711812	T	C	GATA4		No				-	-		-	-
50	AIM	rs11778591	8	12720349	12862840	C	A,G	-		Yes				rs565705226	12862851	11	0.0001774	Overall
51	AIM	rs1495085	8	15298515	15441006	G	A	TUSC3		No				-	-		-	-
52	AIM	rs4737753	8	54701811	53789251	C	T	ATP6V1H		No				rs561058741	53789240	11	0.0002891	Overall
53	AIM	rs3844336	8	62214766	61302207	A	G	CLVS1		No				rs146926241	61302208	1	0.0008676	Overall
54	AIM	rs6990312	8	110602317	109590088	G	T	SYBU		No				rs111237067	109590077	11	0.002598	Overall
55	AIM	rs13280988	8	112370516	111358287	G	A	-		No				rs75064826	111358281	6	0.08794	Overall	>0.15	SAS-EAS
56	AIM	rs2196051	8	122124302	121112062	A	G	AC068413.1		No				-	-		-	-
57	AIM	rs6989963	8	128643231	127630986	A	G	AC104370.1		No				-	-		-	-
58	AIM	rs10962599	9	16795286	16795288	C	T	BNC2		No				rs532831742	16795289	1	0.0015	AFR
59	AIM	rs2026999	9	103140157	100377875	T	C	LOC1053761		No				-	-		-	-
60	AIM	rs2789823	9	136769888	133904766	G	A	VAV2		No				rs77995834	133904770	4	0.02251	Overall	0.07723	AFR
61	AIM	rs2274636	10	27443012	27154083	A	G	YME1L1		No				-	-		-	-
62	AIM	rs4935501	10	55935850	54176090	C	T	PCDH15		No				rs913065903	54176091	1	0.0001447	Overall
63	AIM	rs7080350	10	75577843	73818085	G	A	CAMK2G		No				-	-		-	-
64	AIM	rs1040934	10	78066260	76306502	C	T	LRMDA		No				-	-		-	-
65	AIM	rs4918664	10	94921065	93161308	A	G	-		No				-	-		-	-
66	AIM	rs17130385	10	115196019	113436260	G	T,A	-		Yes				-	-		-	-
67	AIM	rs7084970	10	119750413	117990902	C	T	-		No				-	-		-	-
68	AIM	rs10764919	10	131663651	129865387	A	G	EBF3		No				-	-		-	-
69	AIM	rs3751050	11	9091244	9069697	T	C	SCUBE2		No				-	-		-	-
70	AIM	rs5030240	11	32424389	32402843	C	G,A	WT1		Yes				-	-		-	-
71	AIM	rs174570	11	61597212	61829740	C	T	FADS2		No				-	-		-	-
72	AIM	rs2715883	11	120133494	120262785	A	G	POU2F3		No				rs185994696	120262778	7	0.0001512	Overall
73	AIM	rs3759171	12	72307616	71913836	A	G	TBC1D15		No				rs116878676	71913839	3	0.00391	Overall
74	AIM	rs2605361	12	74903531	74509751	T	G,A	-		Yes				rs931781669	74509743	8	0.0003956	Overall
75	AIM	rs2238151	12	112211833	111774029	T	C	ALDH2		No				-	-		-	-
76	AIM	rs17359176	13	23667334	23093195	G	A	-		No				-	-		-	-
77	AIM	rs4391951	13	44755071	44180935	T	C	SMIM2-AS1		No				-	-		-	-
78	AIM	rs1924381	13	72321856	71747724	T	C	DACH1		No				-	-		-	-
79	AIM	rs1398461	13	83839778	83265643	G	A,C	-		Yes				rs187002517	83265629	14	0.001107	Overall
80	AIM	rs9522149	13	111827167	111174820	T	C	ARHGEF7		No				-	-		-	-
81	AIM	rs10483251	14	21671277	21203118	G	T	LINC00641		C	4.832e-05	AFR		-	-		-	-
82	AIM	rs10149275	14	43268640	42799437	G	A	-		No				rs777370448	42799436	1	0.000237	Overall
83	AIM	rs2585339	14	49134978	48665775	T	G,C	LOC10537817		Yes				-	-		-	-
84	AIM	rs7148809	14	65680885	65214167	T	G,A	LINC02324		Yes				rs180876303	65214175	8	0.0004668	Overall
85	AIM-EVC	rs12913832	15	28365618	28120472	A	G	HERC2		No				rs532704507	28120481	9	0.0003153	Overall
86	AIM	rs345769	15	33402167	33109966	A	C,T	FMN1		Yes				rs993821547	33109963	3	0.0008936	AFR
87	AIM-EVC	rs1426654	15	48426484	48134287	A	G	SLC24A5		No				-	-		-	-
88	AIM	rs12594144	15	64161351	63869152	C	A	-		No				rs574972308	63869142	10	0.005611	SAS
89	AIM	rs2472304	15	75044238	74751897	G	A	CYP1A2		No				rs34711134	74751907	10	0.0009726	Overall
90	AIM	rs1063677	16	2945248	2895247	G	C	FLYWCH2		A-T	0.00001471-0.0005670	EUR		-	-		-	-
91	AIM	rs4781011	16	10975311	10881454	T	G	CIITA		No				-	-		-	-
92	AIM	rs9934011	16	13915807	13821950	T	C	-		No				rs574277453	13821941	9	0.002501	EAS
93	AIM	rs2269793	16	19272908	19261586	T	G	SYT17		No				-	-		-	-
94	AIM	rs17625895	16	25775102	25763781	A	C	HS3ST4		No				rs1157490168	25763769	12	0.002542	EUR
95	AIM	rs17822931	16	48258198	48224287	C	T	ABCC11		No				-	-		-	-
96	AIM	rs1452501	16	80623262	80589365	C	T	-		No				rs79062101	80589363	2	0.02785	Overall	0.09604	AFR
97	AIM	rs459920	16	89730827	89664419	T	C	SPATA33		No				rs191551512	89664416	3	0.0008608	Overall	0.02116	EAS
98	AIM	rs2737126	17	3618815	3715521	C	T,G	ITGAE		Yes				-	-		-	-
99	AIM	rs8072587	17	19211073	19307760	C	G	EPN2		No				-	-		-	-
100	AIM	rs4792928	17	42105174	44027806	T	C	-		No				-	-		-	-
101	AIM	rs9908046	17	53563782	55486421	C	T	SMIM36		No				-	-		-	-
102	AIM	rs1197062	17	58641118	60563757	T	G	-		No				-	-		-	-
103	AIM	rs2337024	18	20875793	23295829	A	G	TMEM241		No				rs2337025	23295810	19	0.3611	Overall	0.477	EUR	rs2337024 is a European-informative AIM
104	AIM	rs7226659	18	40488279	42908314	G	T	RIT2		No				rs888815848	42908305	9	0.0004342	AFR
105	AIM	rs1369290	18	67691520	70024284	A	C	RTTN		T	1.315e-05	Overall		-	-		-	-
106	AIM	rs451036	19	11879817	11769002	T	C,G	ZNF441		Yes				rs143296650	11768998	4	0.003615	Overall
107	AIM	rs8104441	19	51441807	50938551	T	C	-		No				-	-		-	-
108	AIM	rs6054465	20	6673018	6692371	T	C	-		No				-	-		-	-
109	AIM	rs6015100	20	56431009	57855953	T	A,C	-		Yes				rs11699320	57855960	7	0.03193	Overall	0.09409	AME
110	AIM	rs310644	20	62159504	63528151	T	C	PTK6		No				rs4809578	63528143	8	0.2094	Overall	0.9546	EAS	rs310644 is an African-informative AIM
111	AIM	rs3804030	21	45629565	44209682	A	C	GATD3A		No				-	-		-	-
112	AIM	rs715605	22	30640308	30244319	A	G	LIF		No				rs557277214	30244331	12	0.000217	Overall
113	AIM	rs5757362	22	39306080	38910075	T	C	LOC105373032		No				-	-		-	-
114	AIM	rs8137373	22	41729216	41333212	G	A	ZC3H7B		No				rs193264903	41333232	20	0.001499	Overall
115	AIM	rs1557553	22	44760984	44365104	C	T	SAMM50		No				rs534486819	44365107	3	0.0005732	Overall
116	EVC	rs6437783	3	108172817	108453970	C	T	MYH15		No				-	-		-	-
117	EVC	rs28777	5	33958959	33958854	C	A	SLC45A3		No				-	-		-	-
118	EVC	rs12203592	6	396321	396321	C	T	IRF4		G	6.541e-05	Latino		-	-		-	-
119	EVC	rs683	9	12709305	12709305	C	A	TYRP1		No				-	-		-	-
120	EVC	rs10756819	9	16858084	16858086	G	A	BNC3		T	1.316e-05	Overall		rs1218992342	16858083	3	0.000362	AFR
121	EVC	rs1042602	11	88911696	89178528	C	A	TYR		No				rs372123800	89178526	2	0.0005316	AFR
122	EVC	rs1393350	11	89011046	89277878	G	A	TYR		No				rs563888760	89277877	1	0.0001912	Overall
123	EVC	rs1126809	11	89017961	89284793	G	A	TYR		No				-	-		-	-
124	EVC	rs12821256	12	89328335	88934558	T	C	-		A-G	Singletons			rs370265007	88934564	6	0.0007113	Overall
125	EVC	rs12896399	14	92773663	92307319	G	T	LOC105370627		No				rs145410872	92307304	15	0.005921	Overall
126	EVC	rs2402130	14	92801203	92334859	G	A	SLC24A4		No				-	92334866	7	0.01573	EUR
127	EVC	rs17128291	14	92882826	92416482	A	G	SLC24A4		No				rs1028043949	92416481	1	0.0006967	Overall
128	EVC	rs1545397	15	28187772	27942626	A	T	OCA2		No				-	-		-	-
129	EVC	rs1800414	15	28197037	27951891	T	C	OCA2		No				rs7164127	27951878	13	0.0006571	Overall
130	EVC	rs1800407	15	28230318	27985172	C	T	OCA2		No				rs143218168	27985173	1	0.0005124	Overall
131	EVC	rs12441727	15	28271775	28026629	G	A	OCA2		No				-	-		-	-
132	EVC	rs1470608	15	28288121	28042975	G	T	OCA2		No				-	-		-	-
133	EVC	rs1129038	15	28356859	28111713	C	T	HERC2		No				-	-		-	-
134	EVC	rs2238289	15	28453215	28208069	A	G	HERC2		No				rs189091088	28208065	4	0.0002366	Overall
135	EVC	rs6497292	15	28496195	28251049	A	G	HERC2		No				rs181061349	28251047	2	0.001367
136	EVC	rs1667394	15	28530182	28285036	C	T	HERC2		No				-	-		-	-
137	EVC	rs3114908	16	89383725	89317317	T	C	ANKRD11		No				-	-		-	-
138	EVC	rs3212355	16	89984378	89917970	C	T	MC1R		No				rs3212354	89917962	8	0.5938	Overall	0.9172	EAS
139	EVC	rs796296176=rs312262906	16	89985750	89919342	C (DEL)	A (INS)	MC1R		No				-	-		(many low frequency variants)
140	EVC	rs1805005	16	89985844	89919436	G	T	MC1R		A-C	0.0003679-0.0001764	Overall-EUR		rs368501338	89919448	12	0.000184	Overall
141	EVC	rs1805006	16	89985918	89919510	C	A	MC1R		G				rs34540312	89919523	13	0.0003679	Overall
142	EVC	rs2228479	16	89985940	89919532	G	A,C	MC1R		Yes				rs34158934	89919542	10	0.0005584	Overall
143	EVC	rs11547464	16	89986091	89919683	G	A	MC1R		No				-	-		-	-
144	EVC	rs1805007	16	89986117	89919709	C	T	MC1R		No				rs201827012	89919711	2	0.0007421	Overall
145	EVC	rs201326893	16	89986122	89919714	C	A	MC1R		No				rs1805007	89919709	5	0.07407	EUR
146	EVC	rs1110400	16	89986130	89919722	T	C	MC1R		No				rs1805007	89919724	2	0.01671	AFR
147	EVC	rs1805008	16	89986144	89919736	C	T	MC1R		No				rs1805007	89919724	12	-	-
148	EVC	rs885479	16	89986154	89919746	G	A	MC1R		No				rs367985661	89919750	4	0.0001445	Overall
149	EVC	rs1805009	16	89986546	89920138	G	C	MC1R		No				rs143395134	89920152	14	0.0001445	Overall
150	EVC	rs8051733	16	90024206	89957798	A	G	DEF8		No				rs8049897	89957794	4	0.1607	Overall
151	EVC	rs6059655	20	32665748	34077942	A	G	RALY		No				rs781210867	34077952	10	9.195e-05	Overall
152	EVC	rs6119471	20	32785212	34197406	C	G	ASIP		No				rs575416015	34197387	19	0.001205	EUR
153	EVC	rs2378249	20	33218090	34630286	G	A	PIGU		No				-	-		-	-
