# Supplementary material for: Development and Evaluation of the Ancestry Informative Marker Panel of the VISAGE Basic Tool
Source: Genes (Basel). 2021 Aug 22;12(8):1284. doi: 10.3390/genes12081284 (PMC8391248; doi:10.3390/genes12081284)
Supplement: Supplementary file 1 [file genes-12-01284-s001.zip › BT Supplementary Files and Figs/Supplementary Table S1.xlsx]

## Sheet: Supplementary Table S1
	Supplementary Table S1		Individual and cumulative population specific Divergence (PSD) values for the 115 ancestry SNPs arranged in descending order of PSD value per population. AFR: African, EUR: European, EAS: East Asian, SAS: South Asian, OCE: Oceanian, American. Tri-allelic SNPs (TRI) and Eurasian-informative SNPs with higher levels of divergence between Europe, Middle East, North Africa and South Asia are included …
			AFR		EUR		EAS		SAS		OCE		AME			(Chart data)
			Individual PSD	Cumulative PSD	Individual PSD	Cumulative PSD	Individual PSD	Cumulative PSD	Individual PSD	Cumulative PSD	Individual PSD	Cumulative PSD	Individual PSD	Cumulative PSD			AFR	EUR	EAS	SAS	OCE	AME
																	AFR	EUR	EAS	SAS	OCE	AME
1	AFR	rs2814778	0.9663	0.9663	0.1257	0.1257	0.1276	0.1276	0.1276	0.1276	0.08146	0.08146	0.1019	0.1019		rs2814778	0.9663	0.1257	0.1276	0.1276	0.08146	0.1019
2	AFR	rs2789823	0.8556	1.8219	0.1179	0.2436	0.1198	0.2474	0.1198	0.2474	0.07555	0.15701	0.1085	0.2104		rs2789823	1.8219	0.2436	0.2474	0.2474	0.15701	0.2104
3	AFR	rs10497191	0.6808	2.5027	0.02631	0.26991	0.06363	0.31103	0.08614	0.33354	0.05996	0.21697	0.06207	0.27247		rs10497191	2.5027	0.26991	0.31103	0.33354	0.21697	0.27247
4	AFR	rs1369290	0.6804	3.1831	0.07173	0.34164	0.132	0.44303	0.04291	0.37645	0.08473	0.3017	0.09489	0.36736		rs1369290	3.1831	0.34164	0.44303	0.37645	0.3017	0.36736
5	AFR	rs1197062	0.6021	3.7852	0.06121	0.40285	0.1038	0.54683	0.07498	0.45143	0.005277	0.306977	0.1138	0.48116		rs1197062	3.7852	0.40285	0.54683	0.45143	0.306977	0.48116
6	AFR	rs4737753	0.507	4.2922	0.1911	0.59395	7.414e-08	0.54683	0.04567	0.4971	0.0001803	0.307157	0.01027	0.49143		rs4737753	4.2922	0.59395	0.54683	0.4971	0.307157	0.49143
7	AFR	rs310644	0.4701	4.7623	0.09551	0.68946	0.1995	0.74633	0.00723	0.50433	0.2499	0.557057	0.15	0.64143		rs310644	4.7623	0.68946	0.74633	0.50433	0.557057	0.64143
1	EUR	rs16891982	0.1355	4.8978	0.8203	1.50976	0.1114	0.85773	0.03395	0.53828	0.08582	0.642877	0.05787	0.6993		rs16891982	4.8978	1.50976	0.85773	0.53828	0.642877	0.6993
2	EUR	rs1426654	0.2653	5.1631	0.5237	2.03346	0.2289	1.08663	0.4157	0.95398	0.2025	0.845377	0.176	0.8753		rs1426654	5.1631	2.03346	1.08663	0.95398	0.845377	0.8753
3	EUR	rs12913832	0.1074	5.2705	0.4648	2.49826	0.1057	1.19233	0.02128	0.97526	0.06506	0.910437	0.01408	0.88938		rs12913832	5.2705	2.49826	1.19233	0.97526	0.910437	0.88938
4	EUR	rs12142199	0.1183	5.3888	0.4144	2.91266	0.1077	1.30003	0.01422	0.98948	0.1026	1.01304	0.07384	0.96322		rs12142199	5.3888	2.91266	1.30003	0.98948	1.01304	0.96322
5	EUR	rs9522149	0.0899	5.4787	0.3803	3.29296	0.1316	1.43163	0.003073	0.992553	0.08497	1.09801	0.04558	1.0088		rs9522149	5.4787	3.29296	1.43163	0.992553	1.09801	1.0088
6	EUR	rs8072587	0.1532	5.6319	0.3685	3.66146	0.1741	1.60573	0.009203	1.00176	0.1165	1.21451	0.0002439	1.00904		rs8072587	5.6319	3.66146	1.60573	1.00176	1.21451	1.00904
7	EUR	rs7084970	0.201	5.8329	0.3331	3.99456	0.08948	1.69521	0.1387	1.14046	0.08582	1.30033	0.09957	1.10861		rs7084970	5.8329	3.99456	1.69521	1.14046	1.30033	1.10861
8	EUR	rs2715883	0.01591	5.84881	0.3196	4.31416	0.1349	1.83011	0.0007177	1.14117	0.08692	1.38725	0.07192	1.18053		rs2715883	5.84881	4.31416	1.83011	1.14117	1.38725	1.18053
9	EUR	rs7531501	0.1919	6.04071	0.3154	4.62956	0.1313	1.96141	0.1514	1.29257	0.1111	1.49835	0.01707	1.1976		rs7531501	6.04071	4.62956	1.96141	1.29257	1.49835	1.1976
10	EUR	rs820371	0.18	6.22071	0.2976	4.92716	0.1226	2.08401	0.06386	1.35643	0.1439	1.64225	0.01039	1.20799		rs820371	6.22071	4.92716	2.08401	1.35643	1.64225	1.20799
11	EUR	rs11778591	0.00714	6.22785	0.287	5.21416	0.1351	2.21911	0.09158	1.44801	0.08915	1.7314	0.1409	1.34889		rs11778591	6.22785	5.21416	2.21911	1.44801	1.7314	1.34889
12	EUR	rs917115	0.02232	6.25017	0.2682	5.48236	0.1977	2.41681	0.027	1.47501	0.02314	1.75454	0.03757	1.38646		rs917115	6.25017	5.48236	2.41681	1.47501	1.75454	1.38646
13	EUR	rs3759171	0.1759	6.42607	0.251	5.73336	0.03487	2.45168	0.05633	1.53134	0.1232	1.87774	0.07129	1.45775		rs3759171	6.42607	5.73336	2.45168	1.53134	1.87774	1.45775
14	EUR	rs862500	0.0845	6.51057	0.1912	5.92456	0.06183	2.51351	0.03021	1.56155	0.1294	2.00714	0.0872	1.54495		rs862500	6.51057	5.92456	2.51351	1.56155	2.00714	1.54495
15	EUR	rs705308	0.1038	6.61437	0.1559	6.08046	0.002813	2.51632	0.001331	1.56288	0.02904	2.03618	0.0418	1.58675		rs705308	6.61437	6.08046	2.51632	1.56288	2.03618	1.58675
1	EAS	rs17822931	0.2416	6.85597	0.06554	6.146	0.5403	3.05662	0.003818	1.5667	0.05378	2.08996	0.009367	1.59612		rs17822931	6.85597	6.146	3.05662	1.5667	2.08996	1.59612
2	EAS	rs3827760	0.2286	7.08457	0.222	6.368	0.4845	3.54112	0.1993	1.766	0.1041	2.19406	0.3579	1.95402		rs3827760	7.08457	6.368	3.54112	1.766	2.19406	1.95402
3	EAS	rs1229984	0.09139	7.17596	0.06875	6.43675	0.4452	3.98632	0.05688	1.82288	0.01411	2.20817	0.05927	2.01329		rs1229984	7.17596	6.43675	3.98632	1.82288	2.20817	2.01329
4	EAS	rs2180052	0.08385	7.25981	0.08045	6.5172	0.3612	4.34752	0.008859	1.83174	0.1236	2.33177	0.009251	2.02254		rs2180052	7.25981	6.5172	4.34752	1.83174	2.33177	2.02254
5	EAS	rs4918664	0.2945	7.55431	0.1275	6.6447	0.3478	4.69532	0.01291	1.84465	0.04799	2.37976	0.2144	2.23694		rs4918664	7.55431	6.6447	4.69532	1.84465	2.37976	2.23694
6	EAS	rs4935501	0.2684	7.82271	0.1084	6.7531	0.286	4.98132	0.001612	1.84626	0.09771	2.47747	0.001734	2.23868		rs4935501	7.82271	6.7531	4.98132	1.84626	2.47747	2.23868
7	EAS	rs8104441	0.07277	7.89548	0.04174	6.79484	0.2808	5.26212	0.00159	1.84785	0.1525	2.62997	0.09322	2.3319		rs8104441	7.89548	6.79484	5.26212	1.84785	2.62997	2.3319
8	EAS	rs434504	0.05058	7.94606	0.06522	6.86006	0.2727	5.53482	0.0002316	1.84809	0.01418	2.64415	2.09e-05	2.33192		rs434504	7.94606	6.86006	5.53482	1.84809	2.64415	2.33192
9	EAS	rs12594144	0.3149	8.26096	0.1308	6.99086	0.266	5.80082	0.01397	1.86206	0.0005329	2.64468	0.04682	2.37874		rs12594144	8.26096	6.99086	5.80082	1.86206	2.64468	2.37874
10	EAS	rs10079352	0.4375	8.69846	0.02919	7.02005	0.2407	6.04152	0.004163	1.86622	0.01648	2.66116	0.2598	2.63854		rs10079352	8.69846	7.02005	6.04152	1.86622	2.66116	2.63854
11	EAS	rs1371048	0.2138	8.91226	0.057	7.07705	0.2328	6.27432	0.003543	1.86976	0.006869	2.66803	0.2584	2.89694		rs1371048	8.91226	7.07705	6.27432	1.86976	2.66803	2.89694
12	EAS	rs4657449	0.2153	9.12756	0.2056	7.28265	0.2282	6.50252	0.006198	1.87596	0.2965	2.96453	0.1853	3.08224		rs4657449	9.12756	7.28265	6.50252	1.87596	2.96453	3.08224
13	EAS	rs4781011	6.49e-05	9.12762	0.1399	7.42255	0.1521	6.65462	0.02714	1.9031	0.02153	2.98606	0.1063	3.18854		rs4781011	9.12762	7.42255	6.65462	1.9031	2.98606	3.18854
14	EAS	rs7226659	0.1555	9.28312	0.1176	7.54015	0.1253	6.77992	0.02517	1.92827	0.4448	3.43086	0.03608	3.22462		rs7226659	9.28312	7.54015	6.77992	1.92827	3.43086	3.22462
15	EAS	rs1834619	0.2955	9.57862	0.2261	7.76625	0.09366	6.87358	0.0004811	1.92875	0.08258	3.51344	0.3576	3.58222		rs1834619	9.57862	7.76625	6.87358	1.92875	3.51344	3.58222
16	EAS	rs459920	0.0001596	9.57878	0.1015	7.86775	0.07877	6.95235	1.035e-05	1.92876	0.05994	3.57338	0.007446	3.58966		rs459920	9.57878	7.86775	6.95235	1.92876	3.57338	3.58966
1	SAS	rs1063677	0.0556	9.63438	0.0389	7.90665	0.02212	6.97447	0.04815	1.97691	0.05135	3.62473	0.0009644	3.59063		rs1063677	9.63438	7.90665	6.97447	1.97691	3.62473	3.59063
2	SAS	rs3844336	0.000306	9.63469	0.2236	8.13025	0.1518	7.12627	0.0309	2.00781	0.26	3.88473	8.032e-05	3.59071		rs3844336	9.63469	8.13025	7.12627	2.00781	3.88473	3.59071
3	SAS	rs2269793	0.04679	9.68148	0.1758	8.30605	0.0002884	7.12656	0.02238	2.03019	0.02709	3.91182	0.0613	3.65201		rs2269793	9.68148	8.30605	7.12656	2.03019	3.91182	3.65201
4	SAS	rs7080350	0.002335	9.68382	0.1492	8.45525	0.06735	7.19391	0.01264	2.04283	0.06465	3.97647	0.1231	3.77511		rs7080350	9.68382	8.45525	7.19391	2.04283	3.97647	3.77511
5	SAS	rs1924381	0.171	9.85482	0.3217	8.77695	0.05921	7.25312	0.009077	2.05191	0.02585	4.00232	7.554e-05	3.77518		rs1924381	9.85482	8.77695	7.25312	2.05191	4.00232	3.77518
6	SAS	rs2026999	0.003544	9.85836	0.1585	8.93545	0.08055	7.33367	0.00626	2.05817	0.1138	4.11612	0.1424	3.91758		rs2026999	9.85836	8.93545	7.33367	2.05817	4.11612	3.91758
7	SAS	rs2503770	0.07266	9.93102	0.1907	9.12615	0.04455	7.37822	0.004887	2.06305	0.07104	4.18716	0.0002011	3.91778		rs2503770	9.93102	9.12615	7.37822	2.06305	4.18716	3.91778
8	SAS	rs2472304	0.09947	10.0305	0.3042	9.43035	0.01072	7.38894	0.003462	2.06652	0.06765	4.25481	0.0668	3.98458		rs2472304	10.0305	9.43035	7.38894	2.06652	4.25481	3.98458
9	SAS	rs1040934	0.01748	10.048	0.2324	9.66275	0.06817	7.45711	0.003343	2.06986	0.006667	4.26148	0.008375	3.99296		rs1040934	10.048	9.66275	7.45711	2.06986	4.26148	3.99296
10	SAS	rs26247	0.006577	10.0545	0.09624	9.75899	0.03674	7.49385	0.002541	2.0724	0.0812	4.34268	0.07819	4.07115		rs26247	10.0545	9.75899	7.49385	2.0724	4.34268	4.07115
11	SAS	rs756913	0.02108	10.0756	0.1695	9.92849	0.08717	7.58102	0.00213	2.07453	0.003614	4.34629	0.06682	4.13797		rs756913	10.0756	9.92849	7.58102	2.07453	4.34629	4.13797
12	SAS	rs13267318	0.06023	10.1359	0.2135	10.142	0.03004	7.61106	0.001993	2.07652	0.05885	4.40514	0.01094	4.14891		rs13267318	10.1359	10.142	7.61106	2.07652	4.40514	4.14891
13	SAS	rs2196051	0.09827	10.2341	0.3872	10.5292	0.09672	7.70778	0.001794	2.07832	0.05842	4.46356	0.04975	4.19866		rs2196051	10.2341	10.5292	7.70778	2.07832	4.46356	4.19866
14	SAS	rs10962599	0.126	10.3601	0.4553	10.9845	0.124	7.83178	0.0007452	2.07906	0.07877	4.54233	0.06367	4.26233		rs10962599	10.3601	10.9845	7.83178	2.07906	4.54233	4.26233
15	SAS	rs13280988	0.07455	10.4347	0.2301	11.2146	0.01398	7.84576	0.0006201	2.07968	0.07618	4.61851	0.05564	4.31797		rs13280988	10.4347	11.2146	7.84576	2.07968	4.61851	4.31797
16	SAS	rs7568054	0.1421	10.5768	0.2165	11.4311	0.06581	7.91157	0.0005258	2.08021	0.07687	4.69538	0.03055	4.34852		rs7568054	10.5768	11.4311	7.91157	2.08021	4.69538	4.34852
17	SAS	rs2238151	0.2182	10.795	0.1301	11.5612	0.1316	8.04317	0.0004795	2.08069	0.07911	4.77449	0.05213	4.40065		rs2238151	10.795	11.5612	8.04317	2.08069	4.77449	4.40065
18	SAS	rs17625895	0.02654	10.8215	0.1538	11.715	0.04992	8.09309	0.0004652	2.08115	0.03711	4.8116	0.0341	4.43475		rs17625895	10.8215	11.715	8.09309	2.08115	4.8116	4.43475
19	SAS	rs10764919	0.08127	10.9028	0.1747	11.8897	0.0001208	8.09321	0.0002179	2.08137	0.04038	4.85198	0.06973	4.50448		rs10764919	10.9028	11.8897	8.09321	2.08137	4.85198	4.50448
20	SAS	rs1796048	0.1202	11.023	0.2325	12.1222	0.003498	8.09671	9.261e-05	2.08146	0.1388	4.99078	0.05827	4.56275		rs1796048	11.023	12.1222	8.09671	2.08146	4.99078	4.56275
1	OCE	rs9908046	0.02235	11.0453	0.007643	12.1298	4.616e-05	8.09676	0.0009786	2.08244	0.7477	5.73848	0.04769	4.61044		rs9908046	11.0453	12.1298	8.09676	2.08244	5.73848	4.61044
2	OCE	rs2139931	0.02237	11.0677	0.002726	12.1326	0.01422	8.11098	1.131e-05	2.08245	0.6009	6.33938	0.0112	4.62164		rs2139931	11.0677	12.1326	8.11098	2.08245	6.33938	4.62164
3	OCE	rs715605	0.0009495	11.0687	0.002781	12.1353	0.04643	8.15741	0.000609	2.08306	0.5974	6.93678	0.05661	4.67825		rs715605	11.0687	12.1353	8.15741	2.08306	6.93678	4.67825
4	OCE	rs6054465	0.06893	11.1376	0.003146	12.1385	0.009892	8.1673	0.002538	2.0856	0.5941	7.53088	0.01071	4.68896		rs6054465	11.1376	12.1385	8.1673	2.0856	7.53088	4.68896
5	OCE	rs3751050	0.03781	11.1754	0.007942	12.1464	0.03175	8.19905	0.02461	2.11021	0.5757	8.10658	0.03115	4.72011		rs3751050	11.1754	12.1464	8.19905	2.11021	8.10658	4.72011
6	OCE	rs2274636	0.08934	11.2647	0.01527	12.1617	0.03423	8.23328	0.009062	2.11927	0.5044	8.61098	0.009334	4.72944		rs2274636	11.2647	12.1617	8.23328	2.11927	8.61098	4.72944
7	OCE	rs4391951	0.03281	11.2975	0.005341	12.167	0.06122	8.2945	0.04131	2.16058	0.5038	9.11478	0.01331	4.74275		rs4391951	11.2975	12.167	8.2945	2.16058	9.11478	4.74275
8	OCE	rs16830500	0.1046	11.4021	0.09676	12.2638	0.1108	8.4053	0.009203	2.16979	0.5036	9.61838	0.04289	4.78564		rs16830500	11.4021	12.2638	8.4053	2.16979	9.61838	4.78564
9	OCE	rs26951	0.1642	11.5663	0.0485	12.3123	0.02311	8.42841	0.02149	2.19128	0.4939	10.1123	0.003511	4.78915		rs26951	11.5663	12.3123	8.42841	2.19128	10.1123	4.78915
10	OCE	rs10149275	0.07769	11.644	0.1114	12.4237	0.2456	8.67401	0.0009335	2.19221	0.4196	10.5319	0.02295	4.8121		rs10149275	11.644	12.4237	8.67401	2.19221	10.5319	4.8121
11	OCE	rs9934011	0.0528	11.6968	0.077	12.5007	0.1712	8.84521	0.002617	2.19483	0.3452	10.8771	0.03118	4.84328		rs9934011	11.6968	12.5007	8.84521	2.19483	10.8771	4.84328
12	OCE	rs4959270	0.03633	11.7332	0.0226	12.5233	0.009647	8.85486	0.01904	2.21387	0.2532	11.1303	0.01773	4.86101		rs4959270	11.7332	12.5233	8.85486	2.21387	11.1303	4.86101
13	OCE	rs3804030	0.006285	11.7395	0.01619	12.5395	0.001446	8.8563	0.01674	2.23061	0.00045	11.1307	0.06259	4.9236		rs3804030	11.7395	12.5395	8.8563	2.23061	11.1307	4.9236
1	AMR	rs12498138	0.1081	11.8476	0.04243	12.5819	0.02425	8.88055	0.04917	2.27978	0.01378	11.1445	0.6606	5.5842		rs12498138	11.8476	12.5819	8.88055	2.27978	11.1445	5.5842
2	AMR	rs174570	0.1714	12.019	0.02062	12.6025	0.008045	8.8886	0.148	2.42778	0.05003	11.1945	0.4959	6.0801		rs174570	12.019	12.6025	8.8886	2.42778	11.1945	6.0801
3	AMR	rs17359176	0.118	12.137	0.02247	12.625	0.004321	8.89292	0.02738	2.45516	0.07246	11.267	0.4859	6.566		rs17359176	12.137	12.625	8.89292	2.45516	11.267	6.566
4	AMR	rs8137373	0.03932	12.1763	0.001885	12.6269	0.1129	9.00582	0.005445	2.4606	0.1565	11.4235	0.4816	7.0476		rs8137373	12.1763	12.6269	9.00582	2.4606	11.4235	7.0476
5	AMR	rs17130385	0.123	12.2993	0.07123	12.6981	0.003201	9.00902	0.003917	2.46452	0.03553	11.459	0.4745	7.5221		rs17130385	12.2993	12.6981	9.00902	2.46452	11.459	7.5221
6	AMR	rs10483251	0.0685	12.3678	0.006798	12.7049	0.0499	9.05892	0.005566	2.47008	0.000271	11.4593	0.4671	7.9892		rs10483251	12.3678	12.7049	9.05892	2.47008	11.4593	7.9892
7	AMR	rs5757362	0.2239	12.5917	0.004375	12.7093	0.0205	9.07942	4.36e-05	2.47013	0.0217	11.481	0.4512	8.4404		rs5757362	12.5917	12.7093	9.07942	2.47013	11.481	8.4404
8	AMR	rs1557553	0.09298	12.6847	0.05015	12.7594	0.0007769	9.0802	0.02095	2.49108	0.002626	11.4836	0.4475	8.8879		rs1557553	12.6847	12.7594	9.0802	2.49108	11.4836	8.8879
9	AMR	rs2471552	0.08931	12.774	0.003739	12.7632	0.01653	9.09673	0.003046	2.49412	0.04252	11.5261	0.4414	9.3293		rs2471552	12.774	12.7632	9.09673	2.49412	11.5261	9.3293
10	AMR	rs3737576	0.07359	12.8476	0.03599	12.7992	0.004831	9.10156	0.038	2.53212	0.05441	11.5806	0.4256	9.7549		rs3737576	12.8476	12.7992	9.10156	2.53212	11.5806	9.7549
11	AMR	rs10012227	0.08967	12.9372	0.07503	12.8742	0.01795	9.11951	0.003817	2.53594	0.01724	11.5978	0.3964	10.1513		rs10012227	12.9372	12.8742	9.11951	2.53594	11.5978	10.1513
12	AMR	rs12629908	0.04046	12.9777	0.06389	12.9381	0.02132	9.14083	0.04589	2.58183	0.03698	11.6348	0.3272	10.4785		rs12629908	12.9777	12.9381	9.14083	2.58183	11.6348	10.4785
13	AMR	rs1452501	0.09278	13.0705	0.05969	12.9978	0.01198	9.15281	0.0001283	2.58196	0.02122	11.656	0.32	10.7985		rs1452501	13.0705	12.9978	9.15281	2.58196	11.656	10.7985
14	AMR	rs870347	0.1071	13.1776	0.06868	13.0665	0.07636	9.22917	0.03749	2.61945	0.09517	11.7512	0.2792	11.0777		rs870347	13.1776	13.0665	9.22917	2.61945	11.7512	11.0777
15	AMR	rs4792928	0.2017	13.3793	0.1273	13.1938	0.1531	9.38227	0.03852	2.65797	0.01089	11.7621	0.2616	11.3393		rs4792928	13.3793	13.1938	9.38227	2.65797	11.7621	11.3393
16	AMR	rs2302013	0.1081	13.4874	0.104	13.2978	0.003709	9.38598	0.01923	2.6772	0.2063	11.9684	0.2497	11.589		rs2302013	13.4874	13.2978	9.38598	2.6772	11.9684	11.589
17	AMR	rs12130799	0.05001	13.5374	0.0004197	13.2982	0.04908	9.43506	0.02808	2.70528	0.02426	11.9926	0.2125	11.8015		rs12130799	13.5374	13.2982	9.43506	2.70528	11.9926	11.8015
				13.5374		13.2982		9.43506		2.70528		11.9926		11.8015			13.5374	13.2982	9.43506	2.70528	11.9926	11.8015
	TRI	rs10257378	0.2288	13.7662	0.1244	13.4226	0.05344	9.4885	0.06082	2.7661	0.09227	12.0849	0.02712	11.8286
	TRI	rs1169671	0.04887	13.815	0.03843	13.461	0.1539	9.6424	0.01362	2.77972	0.04684	12.1317	0.1081	11.9367
	TRI	rs1398461	0.2123	14.0273	0.02536	13.4864	0.09983	9.74223	0.0435	2.82322	0.1217	12.2534	0.0884	12.0251		rs10257378	13.7662	13.4226	9.4885	2.7661	12.0849	11.8286
	TRI	rs2585339	0.1305	14.1578	0.08839	13.5748	0.2173	9.95953	0.01326	2.83648	0.09512	12.3485	0.173	12.1981		rs1169671	13.815	13.461	9.6424	2.77972	12.1317	11.9367
	TRI	rs2605361	0.3122	14.47	0.07963	13.6544	0.1072	10.0667	0.0542	2.89068	0.118	12.4665	0.1259	12.324		rs1398461	14.0273	13.4864	9.74223	2.82322	12.2534	12.0251
	TRI	rs2737126	0.228	14.698	0.00265	13.657	0.08573	10.1525	0.124	3.01468	0.06142	12.528	0.2232	12.5472		rs2585339	14.1578	13.5748	9.95953	2.83648	12.3485	12.1981
	TRI	rs345769	0.1147	14.8127	0.1156	13.7726	0.08209	10.2345	0.01534	3.03002	0.1764	12.7044	0.07596	12.6232		rs2605361	14.47	13.6544	10.0667	2.89068	12.4665	12.324
	TRI	rs451036	0.2456	15.0583	0.1174	13.89	0.05424	10.2888	0.03142	3.06144	0.1035	12.8079	0.06331	12.6865		rs2737126	14.698	13.657	10.1525	3.01468	12.528	12.5472
	TRI	rs4540055	0.2397	15.298	0.1831	14.0731	0.08413	10.3729	0.01496	3.0764	0.1559	12.9638	0.1033	12.7898		rs345769	14.8127	13.7726	10.2345	3.03002	12.7044	12.6232
	TRI	rs5030240	0.02013	15.3182	0.08446	14.1576	0.03991	10.4128	0.0005881	3.07699	0.1366	13.1004	0.07759	12.8674		rs451036	15.0583	13.89	10.2888	3.06144	12.8079	12.6865
	TRI	rs6015100	0.1206	15.4388	0.1175	14.2751	0.1408	10.5536	0.007245	3.08423	0.04471	13.1451	0.02821	12.8956		rs4540055	15.298	14.0731	10.3729	3.0764	12.9638	12.7898
	TRI	rs6933094	0.2872	15.726	0.1681	14.4432	0.03441	10.588	0.09628	3.18051	0.2505	13.3956	0.02027	12.9159		rs5030240	15.3182	14.1576	10.4128	3.07699	13.1004	12.8674
	TRI	rs7736783	0.04375	15.7697	0.1078	14.551	0.1129	10.7009	0.06887	3.24938	0.07849	13.4741	0.2035	13.1194		rs6015100	15.4388	14.2751	10.5536	3.08423	13.1451	12.8956
	TRI	rs776912	0.1728	15.9425	0.2763	14.8273	0.2104	10.9113	0.06137	3.31075	0.1502	13.6243	0.04251	13.1619		rs6933094	15.726	14.4432	10.588	3.18051	13.3956	12.9159
	TRI	rs975073	0.1443	16.0868	0.01827	14.8456	0.0989	11.0102	0.03651	3.34726	0.1191	13.7434	0.0219	13.1838		rs7736783	15.7697	14.551	10.7009	3.24938	13.4741	13.1194
				16.0868		14.8456		11.0102		3.34726		13.7434		13.1838		rs776912	15.9425	14.8273	10.9113	3.31075	13.6243	13.1619
																rs975073	16.0868	14.8456	11.0102	3.34726	13.7434	13.1838
	Eurasian	rs12203115	0.03343	16.1203	0.0848	14.9304	0.01169	11.0219	0.001947	3.34921	0.01349	13.7569	0.00267	13.1864			16.0868	14.8456	11.0102	3.34726	13.7434	13.1838
	Eurasian	rs2227203	0.1014	16.2217	0.1157	15.0461	0.03898	11.0609	7.163e-05	3.34928	0.1365	13.8934	0.0178	13.2042
	Eurasian	rs39897	0.01928	16.2409	0.09374	15.1398	0.01936	11.0803	0.003046	3.35233	0.1029	13.9963	0.07521	13.2795
	Eurasian	rs4308478	0.0159	16.2568	0.01967	15.1595	0.0003258	11.0806	0.0001287	3.35246	0.04354	14.0398	0.03167	13.3111
	Eurasian	rs7570971	0.09551	16.3523	0.4116	15.5711	0.09399	11.1746	0.001965	3.35442	0.0564	14.0962	0.08471	13.3958
	Eurasian	rs984038	0.0001544	16.3525	0.001297	15.5724	0.0007115	11.1753	0.1156	3.47002	0.00421	14.1004	0.1374	13.5332
	Eurasian	rs1495085	0.1592	16.5117	0.02719	15.5996	0.01531	11.1906	0.0001587	3.47018	0.05292	14.1533	0.068	13.6012
	Eurasian	rs1757928	0.1561	16.6678	0.002577	15.6021	0.01128	11.2019	0.06181	3.53199	0.01283	14.1662	0.002437	13.6037
	Eurasian	rs2337024	0.02344	16.6912	0.0971	15.6992	0.02228	11.2242	0.002137	3.53413	0.007583	14.1737	0.01874	13.6224
	Eurasian	rs6989963	0.03826	16.7295	0.1086	15.8078	0.0001382	11.2243	0.0005614	3.53469	0.1107	14.2844	0.003248	13.6257
	Eurasian	rs6990312	0.1551	16.8846	0.0451	15.8529	0.2053	11.4296	9.638e-05	3.53478	0.3739	14.6583	0.0009496	13.6266
	Eurasian	rs7148809	0.1903	17.0749	0.112	15.9649	0.08654	11.5161	0.01835	3.55313	0.06404	14.7224	0.04294	13.6695
				17.0749		15.9649		11.5161		3.55313		14.7224		13.6695
